# Supplementary material for: Quantitative multiplexed proteomics of Taenia solium cysts obtained from the skeletal muscle and central nervous system of pigs
Source: PLoS Negl Trop Dis. 2017 Sep 25;11(9):e0005962. doi: 10.1371/journal.pntd.0005962 (PMC5634658; doi:10.1371/journal.pntd.0005962)
Supplement: S1 Data — (PY) [file pntd.0005962.s008.py]

# -*- coding: utf-8 -*-
#Source code for generating results and plots for
#
# QUANTITATIVE MULTIPLEX PROTEOMICS of Taenia solium CYSTS
# OBTAINED FROM THE SKELETAL MUSCLE AND CENTRAL NERVOUS
# SYSTEM OF PIGS:IDENTIFICATION OF TISSUE-SPECIFIC ANTIGENS
# and THEIR POTENTIAL FOR IMMUNODIAGNOSIS
# José Navarrete-Perea et al.
#

import json
import sys

import numpy as np
from pygments import formatters, highlight, lexers
from sklearn import cross_validation
from sklearn.decomposition import PCA
from sklearn.ensemble import ExtraTreesClassifier, GradientBoostingClassifier
from sklearn.manifold import (TSNE, Isomap, LocallyLinearEmbedding,
                              SpectralEmbedding)
from sklearn.svm import SVC

import matplotlib.pyplot as plt

h = 0.001


def eda(datafn='combinaciones_vs_coshino.csv'):
    """
    datafn (string) path for filename containing OD measures
    csv format is:
    <individual name>, <condition>, <peptide1>, <peptide2>, ... ,<peptide n>
    """
    fin = open(datafn, 'r')
    X, Y, names = [], [], []
    for l in fin:
        print l
        l = l.strip().split(',')
        X.append(l[2:10])
        Y.append(l[1])
        names.append(l[0])
    return np.asarray(X), np.asarray(Y), np.asarray(names)


def eda_subsets(datafn='combinaciones_vs_coshino.csv'):  #'datos.txt'
    clf = SVC(kernel='rbf')
    offset = 2
    best_score = 0
    best_mask = 0
    fin = open(datafn, 'r')
    N = len(fin.readline().strip().split(',')[offset:])
    for _mask in xrange(1, 2**N):
        fin = open(datafn, 'r')
        X, Y, names, _local = [], [], [], []
        for l in fin:
            #print '\nl', l
            l = l.strip().split(',')
            _local = []
            for _i in xrange(N):
                if 1 << _i & _mask:
                    _local.append(l[_i + offset])
                    #print 'l[_i+offset]', l[_i+offset]
                    #print '_local', _local
            X.append(_local)
            Y.append(l[1])
            names.append(l[0])
        X, Y, names = np.asarray(X), np.asarray(Y), np.asarray(names)
        loo = cross_validation.LeaveOneOut(len(X))
        scores = cross_validation.cross_val_score(clf, X, Y, cv=loo)

        print 'scores:', scores
        print 'mean scores:', np.mean(scores)
        if np.mean(scores) > best_score:
            best_score = np.mean(scores)
            best_mask = _mask
        print '\nBEST SCORE:', best_score
        print 'BEST MASK:', _mask, "{0:b}".format(_mask)


def eda_subsets_sizes(datafn='combinaciones_vs_coshino.csv'):
    clf = SVC(kernel='rbf')
    offset = 2
    best_scores = {}
    best_masks = {}
    fin = open(datafn, 'r')
    N = len(fin.readline().strip().split(',')[offset:])
    for _mask in xrange(1, 2**N):
        set_size = 0
        for _i in xrange(N):
            if 1 << _i & _mask:
                set_size += 1
        fin = open(datafn, 'r')
        X, Y, names, _local = [], [], [], []
        for l in fin:
            l = l.strip().split(',')
            _local = []
            for _i in xrange(N):
                if 1 << _i & _mask:
                    _local.append(l[_i + offset])
            X.append(_local)
            Y.append(l[1])
            names.append(l[0])
        X, Y, names = np.asarray(X), np.asarray(Y), np.asarray(names)

        loo = cross_validation.LeaveOneOut(len(X))
        scores = cross_validation.cross_val_score(clf, X, Y, cv=loo)
        print X

        print 'scores:', scores
        print 'mean scores:', np.mean(scores)
        print 'current mask:', "{0:b}".format(_mask)
        if np.mean(scores) < best_scores.get(set_size, 10.0):
            best_scores[set_size] = np.mean(scores)
            best_masks[set_size] = "{0:b}".format(_mask)
        print '\nBEST SCORE:', best_scores[set_size]
        print 'BEST MASK:', _mask, "{0:b}".format(_mask)
        print 'SIZE:', set_size

    colorful_json = highlight(
        unicode(
            json.dumps(best_scores,
                       indent=2),
            'UTF-8'),
        lexers.JsonLexer(),
        formatters.TerminalFormatter())
    print(colorful_json)
    colorful_json = highlight(
        unicode(
            json.dumps(best_masks,
                       indent=2),
            'UTF-8'),
        lexers.JsonLexer(),
        formatters.TerminalFormatter())
    print(colorful_json)
    print 'datafn:', datafn


def plot_and_eval(mask=None,label_individuals=False):
    """
    mask (string) binary representation for selecting particular peptides
    i.e. '101101'
    """
    X, Y, names = eda()

    if mask:
        _mask = int(mask, 2)
        print 'mask:', "{0:b}".format(_mask)
        print _mask
        _X = []
        _len = len(X[0])
        for _i in xrange(_len):
            if 1 << _i & _mask:
                _X.append(X[:, _i])
        X = np.asarray(_X).T

    clf = SVC(kernel='rbf', gamma=0.5)
    loo = cross_validation.LeaveOneOut(len(X))
    scores = cross_validation.cross_val_score(clf, X, Y, cv=loo)
    print X
    print 'shape X:', X.shape
    print 'scores:', scores
    print 'mean scores:', np.mean(scores)

    _X = PCA(n_components=2).fit_transform(X)

    x_min = float(min(_X[:, 0])) - 1.
    x_max = float(max(_X[:, 0])) + 1.
    y_min, y_max = float(min(_X[:, 1.])) - 1., float(max(_X[:, 1.])) + 1.
    xx, yy = np.meshgrid(
        np.arange(x_min, x_max, h), np.arange(y_min, y_max, h))

    clf.fit(_X, Y)
    Z = clf.predict(np.c_[xx.ravel(), yy.ravel()])

    # Put result into a color plot
    Z = Z.reshape(xx.shape)
    plt.contourf(xx, yy, Z, cmap=plt.cm.PuBu_r, alpha=0.3)  #PuBu_r

    plt.title('Antigenic Response Space')
    plt.xlabel('PC 1')
    plt.ylabel('PC 2')
    plt.scatter(_X[:, 0], _X[:, 1], c=Y, cmap="Spectral", s=45, alpha=0.7)

    if label_individuals:
        for i, _x in enumerate(_X):
            plt.annotate(i, (_x[0],_x[1]))
            
    plt.show()


if __name__ == '__main__':
    plot_and_eval()
