# Supplementary material for: Quantitative multiplexed proteomics of Taenia solium cysts obtained from the skeletal muscle and central nervous system of pigs
Source: PLoS Negl Trop Dis. 2017 Sep 25;11(9):e0005962. doi: 10.1371/journal.pntd.0005962 (PMC5634658; doi:10.1371/journal.pntd.0005962)
Supplement: S2 Data — (XLSX) [file pntd.0005962.s009.xlsx]

## Sheet: Taenia solium proteins
Protein ID	Number of peptides	Log2 (Relative abundance)									Average abundance		T test
		SM1 Log	SM2 Log	SM3 Log	SM4 Log	SM5 Log	CNS1 Log	CNS2 Log	CNS3 Log	CNS5 Log	SM_average	CNS_average
TsM_000103600	3	-0.385113	-0.651273	-0.500938	-0.394607	-0.326904	0.417544	0.422493	0.423867	0.395679	-0.451767	0.414896	3.1769e-06		Code color	Legend
TsM_001020500	1	-0.38993	-0.662477	-0.690052	-0.502971	-0.2912	0.48978	0.501781	0.455886	0.345418	-0.507326	0.448216	1.7305e-05			Proteins with p-value <0.01
TsM_000799900	2	0.29244	0.224281	0.347991	0.284242	0.232189	-0.334776	-0.715197	-0.396051	-0.358533	0.276229	-0.451139	4.7454e-05			Proteins with p-value <0.05
TsM_000782300	5	0.182007	0.155543	0.0558325	0.101138	0.197718	-0.27586	-0.169137	-0.179256	-0.161254	0.138447	-0.196377	4.9266e-05			Non significant
TsM_000572200	8	-0.0643666	-0.0417447	-0.116192	-0.121497	-0.068844	0.0692281	0.0859541	0.128853	0.101559	-0.0825289	0.0963986	5.7994e-05
TsM_001034800	4	-0.288671	-0.440855	-0.0976775	-0.278911	-0.309585	0.30237	0.239041	0.238776	0.362505	-0.28314	0.285673	6.4419e-05
TsM_000455500	1	0.386127	0.239474	0.0306721	0.189109	0.239539	-0.295367	-0.393819	-0.315895	-0.338131	0.216984	-0.335803	7.7206e-05
TsM_001024600	2	-0.369935	-0.777068	-0.412607	-0.256405	-0.489904	0.578943	0.357528	0.307296	0.411158	-0.461184	0.413731	0.00010589
TsM_000850700	3	-0.370144	-0.126579	-0.135343	-0.309168	-0.239296	0.254058	0.148525	0.31107	0.26778	-0.236106	0.245358	0.00010982
TsM_000741000	37	0.0921993	0.165233	0.201039	0.0685427	0.100168	-0.164778	-0.142249	-0.267684	-0.13012	0.125436	-0.176208	0.0001191
TsM_000216100	1	0.438349	1.10613	-0.0241392	0.322785	0.457102	-1.12884	-1.14225	-0.946076	-1.13303	0.460046	-1.08755	0.00016192
TsM_000455200	6	0.187511	0.471143	0.152251	0.079572	0.376996	-0.559078	-0.357745	-0.392465	-0.344816	0.253494	-0.413526	0.00019211
TsM_000714200	3	0.229834	0.91333	0.258029	0.197693	0.456488	-1.06554	-1.02865	-0.750541	-0.584968	0.411075	-0.857424	0.00021621
TsM_000692400	6	0.19334	0.220888	0.203904	0.144077	0.515027	-0.25282	-0.607644	-0.395928	-0.415492	0.255447	-0.417971	0.00024648
TsM_000435000	1	-0.2115	-0.516351	-0.331398	-0.429055	-0.165969	0.339656	0.289229	0.158899	0.490059	-0.330855	0.319461	0.00025003
TsM_000472400	1	-0.55357	-0.337299	-0.407987	-0.0924797	-0.41708	0.350197	0.336376	0.502609	0.179555	-0.361683	0.342184	0.00025657
TsM_000744500	1	0.514505	1.14599	-0.0350115	0.335311	0.421731	-1.34172	-1.39563	-0.820407	-1.18314	0.476506	-1.18522	0.00025928
TsM_000459100	2	0.128516	0.411929	0.16846	0.169366	0.132633	-0.371387	-0.307356	-0.161478	-0.402812	0.202181	-0.310758	0.00027505
TsM_000888800	26	0.168442	0.545356	0.216281	0.281118	0.291884	-0.61604	-0.785193	-0.366594	-0.308786	0.300616	-0.519153	0.00027654
TsM_000257400	22	-0.0807791	-0.146267	-0.108577	-0.0618417	-0.134668	0.108919	0.0696596	0.0899474	0.21689	-0.106427	0.121354	0.00027726
TsM_000574000	13	-0.111195	-0.371233	-0.587844	-0.44423	-0.72332	0.534297	0.445556	0.282952	0.34288	-0.447564	0.401421	0.00028433
TsM_000112200	3	0.369729	0.710312	0.269225	0.339377	0.00894908	-0.732881	-0.811005	-0.492615	-0.488597	0.339518	-0.631274	0.00029955
TsM_000747300	1	-0.24916	-0.235333	-0.322168	-0.05756	-0.380891	0.380832	0.139428	0.288585	0.208398	-0.249022	0.254311	0.00032113
TsM_000550100	19	0.164472	0.0544238	0.0641829	0.208727	0.0815634	-0.20423	-0.216727	-0.0942189	-0.1263	0.114674	-0.160369	0.00038742
TsM_000961000	2	0.00926559	0.612102	0.279059	0.502151	0.122271	-0.676094	-0.472121	-0.549788	-0.479919	0.30497	-0.544481	0.00039836
TsM_000634800	1	-0.300237	-0.69728	-0.628724	-0.360922	-0.104804	0.461312	0.266548	0.431621	0.364386	-0.418393	0.380967	0.00045273
TsM_001173400	5	0.143032	0.325407	-0.00321132	0.276473	0.203306	-0.26366	-0.158564	-0.360407	-0.368506	0.189002	-0.287784	0.00048426
TsM_000180100	18	-0.0263194	-0.0637297	-0.104202	-0.0668629	-0.0529703	0.0825268	0.100663	0.0975002	0.0161465	-0.0628169	0.0742091	0.00048965
TsM_000826600	2	-0.450948	-0.403691	-0.179555	-0.175102	-0.537057	0.531471	0.199625	0.40933	0.17988	-0.349271	0.330077	0.00050019
TsM_000313800	55	0.227392	0.221559	0.156801	0.135438	0.255157	-0.547148	-0.291032	-0.105182	-0.277168	0.19927	-0.305133	0.00054058
TsM_000519400	1	0.272058	0.739648	-0.0491792	0.323552	0.407704	-0.527944	-0.771807	-0.451285	-0.817008	0.338757	-0.642011	0.00054956
TsM_000073600	2	-0.26481	-0.320192	-0.289598	-0.0642449	-0.311709	0.27912	0.141744	0.454237	0.137131	-0.250111	0.253058	0.00058183
TsM_000495200	20	-0.0625415	-0.103634	-0.249293	-0.114095	-0.195299	0.249478	0.106048	0.199421	0.0837727	-0.144972	0.15968	0.00058575
TsM_000523500	169	0.205667	0.214807	0.119696	0.0928237	0.267051	-0.470641	-0.251866	-0.268257	-0.09211	0.180009	-0.270719	0.0006423
TsM_000731400	2	0.0961095	0.71644	0.0510309	0.588009	0.359719	-0.944932	-0.905206	-0.574598	-0.432931	0.362262	-0.714417	0.00065038
TsM_000223100	1	-0.419159	-0.486083	-0.695968	-0.0819852	-0.561026	0.691692	0.293687	0.329867	0.263592	-0.448844	0.394709	0.00067112
TsM_000069000	15	-0.214039	-0.32509	-0.172103	-0.152345	-0.228186	0.320094	0.388362	0.0438808	0.151062	-0.218352	0.22585	0.00068006
TsM_000872800	1	0.378035	0.637576	0.253062	-0.0408598	0.342891	-0.468838	-0.346015	-0.653536	-0.817075	0.314141	-0.571366	0.00069158
TsM_000566800	1	0.133778	0.641931	0.236747	0.149588	0.308976	-0.675943	-0.217169	-0.509687	-0.67241	0.294204	-0.518802	0.0006948
TsM_000541900	1	-0.00402013	0.742666	0.265278	0.353588	0.174592	-0.706854	-0.606975	-0.436531	-0.487754	0.306421	-0.559528	0.00069497
TsM_000715000	1	0.562118	0.881404	-0.228838	0.23962	0.68284	-1.19052	-1.10785	-0.622751	-1.02757	0.427429	-0.987173	0.00070783
TsM_000340600	9	0.181244	0.383621	0.0531879	0.317054	0.0209367	-0.26234	-0.2402	-0.294173	-0.381447	0.191209	-0.29454	0.00072722
TsM_000466200	3	-0.166411	-0.209619	-0.2882	0.0108507	-0.217841	0.206642	0.220467	0.232259	0.0895939	-0.174244	0.187241	0.0007683
TsM_001225600	2	-0.122405	-0.197651	-0.33536	-0.0338577	-0.109908	0.132571	0.182096	0.180076	0.201154	-0.159836	0.173974	0.00078545
TsM_000147000	1	-0.434839	-0.753232	-0.2326	-0.309047	-0.304019	0.358135	0.626942	0.130687	0.353676	-0.406747	0.36736	0.00079752
TsM_001197600	5	0.139029	0.344488	-0.0502152	0.204027	0.239591	-0.340955	-0.217689	-0.223685	-0.277639	0.175384	-0.264992	0.00080196
TsM_001095900	2	-0.102987	-0.4643	-0.254963	-0.361311	-0.0681043	0.353738	0.230162	0.187997	0.243307	-0.250333	0.253801	0.00085357
TsM_000292000	1	0.10992	0.450334	-0.0161825	0.273035	0.292398	-0.427153	-0.196687	-0.460291	-0.34101	0.221901	-0.356285	0.00088558
TsM_000921100	8	-0.0979422	-0.43835	-0.325845	-0.342003	-0.118333	0.431532	0.277418	0.245621	0.102105	-0.264495	0.264169	0.00090973
TsM_000255100	10	-0.062969	-0.307183	-0.357496	-0.285315	-0.113614	0.196037	0.380799	0.252329	0.0981512	-0.225316	0.231829	0.00092896
TsM_001158800	156	0.107747	0.228041	0.104278	0.0537738	0.178486	-0.333216	-0.211157	-0.161001	-0.0670767	0.134465	-0.193113	0.00093165
TsM_000489600	5	0.0104383	0.244222	0.125042	0.278134	0.0749738	-0.32107	-0.203343	-0.184208	-0.147786	0.146562	-0.214102	0.00094349
TsM_001144200	4	-0.238317	-0.25886	-0.318341	-0.474693	-0.245846	0.227124	0.613544	0.248571	0.0882013	-0.307212	0.29436	0.00096327
TsM_000706600	9	-0.21797	-0.254327	-0.166916	-0.124945	-0.230254	0.419768	0.187567	0.191547	0.0328594	-0.198883	0.207935	0.00097031
TsM_000723400	1	-0.12051	-0.336785	-0.181308	-0.133359	-0.0302765	0.200975	0.0945386	0.199266	0.201858	-0.160448	0.174159	0.0009858
TsM_000015200	6	0.366552	0.29919	0.242907	0.464118	-0.0675078	-0.578338	-0.600978	-0.373296	-0.214095	0.261052	-0.441677	0.00099952
TsM_001150400	1	0.0535005	0.143528	0.0291308	0.190385	0.274004	-0.297747	-0.157565	-0.110145	-0.233719	0.138109	-0.199794	0.00100469
TsM_001083900	1	0.271714	1.04316	0.493085	0.711186	-0.0741549	-1.56096	-1.9106	-1.05791	-0.616428	0.488999	-1.28648	0.00101772
TsM_000113800	6	-0.315874	-0.305873	-0.260648	-0.150538	-0.26548	0.356408	0.453968	0.246762	-0.0239221	-0.259682	0.258304	0.00104561
TsM_000710100	3	-0.371352	-0.21054	-0.220746	-0.211308	-0.30328	0.457599	0.423079	0.0740256	0.0891653	-0.263445	0.260967	0.0010749
TsM_001018000	47	0.0565342	0.243561	0.320308	0.0146919	0.110767	-0.27165	-0.244881	-0.205992	-0.154747	0.149172	-0.219318	0.00107598
TsM_000303200	1	-0.280804	-0.11298	-0.0902834	-0.161711	-0.220674	0.223545	0.332621	0.144451	0.0405668	-0.173291	0.185296	0.00108037
TsM_000697500	6	-0.166444	-0.242016	-0.23905	0.0277019	-0.126422	0.200318	0.151261	0.111902	0.189624	-0.149246	0.163276	0.00109731
TsM_001039800	3	0.230304	0.479124	-0.0987891	0.22245	0.292964	-0.437875	-0.290522	-0.305034	-0.430343	0.225211	-0.365943	0.00111118
TsM_000697400	2	0.32782	0.460101	-0.0254874	0.351987	0.402289	-0.613319	-0.869942	-0.165034	-0.522696	0.303342	-0.542748	0.00115736
TsM_000004300	2	-0.158805	-0.389379	-0.229044	-0.184993	-0.136906	0.304859	0.371976	0.208877	0.0189807	-0.219825	0.226173	0.00115799
TsM_000412100	2	0.226575	0.127985	0.101129	-0.00931443	0.183587	-0.122766	-0.139074	-0.156997	-0.300659	0.125992	-0.179874	0.0011608
TsM_000827000	3	0.00907922	0.253007	0.228879	0.319018	0.144834	-0.477775	-0.269073	-0.339361	-0.091322	0.190963	-0.294383	0.00122445
TsM_000626700	3	-0.120866	-0.316652	-0.00558653	-0.157684	-0.173177	0.158257	0.251373	0.105736	0.157855	-0.154793	0.168305	0.0013091
TsM_000585100	2	0.0932544	0.543716	0.18326	0.208961	0.343015	-0.622729	-0.763299	-0.296173	-0.212905	0.274441	-0.473777	0.00132293
TsM_000463100	2	-0.291657	-0.443268	-0.0561519	-0.109696	-0.450403	0.323805	0.264411	0.371334	0.112102	-0.270235	0.267913	0.00138518
TsM_000751900	15	-0.373298	-0.467364	-0.416125	-0.540073	-0.270873	0.526095	0.636334	0.392841	-0.102629	-0.413547	0.36316	0.00138968
TsM_000268300	3	-0.427167	-0.197091	-0.354487	-0.0424393	-0.146229	0.347488	0.0889821	0.244488	0.270909	-0.233483	0.237967	0.00139897
TsM_001115400	4	0.109147	0.300755	0.251702	0.221733	0.126093	-0.406696	-0.47372	-0.00533087	-0.375617	0.201886	-0.315341	0.00140372
TsM_000062800	8	-0.142284	-0.0586817	-0.146731	-0.0612665	-0.0516014	0.147668	0.0553936	0.0384959	0.180442	-0.092113	0.1055	0.00144248
TsM_000222700	1	-0.968699	-0.724535	-0.892437	-0.628148	-1.60841	0.770544	1.15657	0.628873	-0.170328	-0.964447	0.596414	0.0015877
TsM_000019200	43	0.219995	0.315544	-0.0209402	0.121227	0.239955	-0.373968	-0.0799038	-0.252419	-0.359713	0.175156	-0.266501	0.00160785
TsM_000016600	3	-0.128675	-0.103869	-0.241063	-0.0523456	-0.0488913	0.114521	0.0667797	0.106031	0.228199	-0.114969	0.128883	0.00180732
TsM_000718600	1	0.286151	0.108099	0.0159536	0.0647602	0.165065	-0.108551	-0.231704	-0.277048	-0.120079	0.128006	-0.184345	0.00181871
TsM_000543100	1	-0.0281817	0.197638	0.0996863	0.21569	0.0451033	-0.145751	-0.153833	-0.132244	-0.163606	0.105987	-0.148859	0.00182768
TsM_000078600	2	-0.0935475	-0.387437	-0.374755	-0.202989	-0.122783	0.0807895	0.412693	0.323681	0.136998	-0.236302	0.23854	0.00185813
TsM_000477200	1	0.318314	0.740631	-0.0170835	0.243774	0.163457	-0.418657	-0.838648	-0.362496	-0.504647	0.289819	-0.531112	0.00193852
TsM_000967700	3	-0.172921	-0.310676	-0.0324391	-0.2848	-0.286999	0.12657	0.201054	0.107007	0.454428	-0.217567	0.222265	0.00198542
TsM_000706400	45	-0.259918	-0.242536	-0.210815	-0.221874	-0.349989	0.363572	0.310222	0.430706	-0.0906229	-0.257026	0.253469	0.00201111
TsM_000167100	2	0.0701579	0.347288	0.391166	0.259162	0.0624414	-0.535461	-0.555715	-0.317227	-0.0699599	0.226043	-0.369591	0.00218364
TsM_001091600	1	0.0447358	0.748148	0.042778	0.457489	0.145244	-0.752463	-0.595559	-0.346051	-0.439096	0.287679	-0.533292	0.00222618
TsM_000624400	1	0.392701	0.972882	-0.358153	0.221108	0.605856	-0.691535	-0.994353	-0.763125	-0.87211	0.366879	-0.830281	0.00230051
TsM_000238300	83	0.268914	0.24228	0.0388792	0.290656	0.304678	-0.571954	-0.621151	-0.0514896	-0.253624	0.229082	-0.374555	0.00244267
TsM_000957100	15	-0.079395	-0.421098	-0.187048	-0.257038	-0.0284399	0.254541	0.293354	0.138256	0.126958	-0.194604	0.203277	0.00251643
TsM_000055000	33	-0.071457	-0.23499	-0.349351	-0.0537146	-0.183914	0.313799	0.0675171	0.260809	0.112225	-0.178685	0.188587	0.00259885
TsM_000172600	1	-0.268844	-0.4761	-0.178925	0.061663	-0.280889	0.235261	0.201713	0.194555	0.29799	-0.228619	0.23238	0.00260622
TsM_000658900	82	0.0513665	0.217348	0.174166	0.14216	0.132627	-0.382594	-0.279697	-0.179721	-0.00099639	0.143533	-0.210752	0.00263105
TsM_000149800	37	-0.552795	-0.808066	-1.10526	-0.764547	-0.719929	1.04899	0.644933	0.747106	-0.366975	-0.79012	0.518513	0.00268353
TsM_000681600	4	0.153644	0.369491	-0.0441163	0.155813	0.143148	-0.160738	-0.378921	-0.199155	-0.196208	0.155596	-0.233755	0.00269289
TsM_000513900	32	0.0610493	0.189779	0.0931595	0.0161372	0.182515	-0.281118	-0.130478	-0.156742	-0.0441759	0.108528	-0.153128	0.0026972
TsM_001165700	4	0.444816	1.11275	-0.362467	0.504004	0.171187	-0.916756	-0.781136	-0.777145	-1.12281	0.374058	-0.899461	0.0027051
TsM_000537000	3	0.246095	0.46427	0.556676	0.539871	0.194194	-0.968871	-1.62227	-0.596538	-0.203375	0.400221	-0.847765	0.00286661
TsM_000475700	1	0.403401	0.678475	-0.189676	0.0802345	0.590708	-0.363883	-0.626161	-0.574817	-0.887333	0.312629	-0.613049	0.00287272
TsM_000976900	2	0.0295029	0.679082	0.248814	0.341373	0.0639976	-0.197235	-0.723856	-0.38393	-0.658301	0.272554	-0.490831	0.00289097
TsM_000724800	5	-0.0350533	-0.22865	-0.052496	-0.18334	-0.24851	0.214018	0.0434391	0.286123	0.103043	-0.14961	0.161656	0.00289445
TsM_000587100	13	0.020103	0.29863	0.0592186	0.191983	0.104704	-0.341102	-0.0806637	-0.209266	-0.157712	0.134928	-0.197186	0.00290154
TsM_000592100	1	-1.66124	-2.02047	-0.986628	-0.747637	-1.61729	1.51731	1.15314	0.151641	-0.29726	-1.40665	0.631208	0.00293287
TsM_000721800	1	0.362924	0.314019	0.178091	-0.0103046	0.312726	-0.397191	-0.0919126	-0.318872	-0.72458	0.231491	-0.383139	0.00299782
TsM_000604200	4	0.123634	0.252589	-0.036931	0.118624	0.248956	-0.340197	-0.0657339	-0.171685	-0.256336	0.141374	-0.208488	0.00312163
TsM_000100400	1	-0.0730209	0.551044	0.171576	0.326463	0.122905	-0.492374	-0.424512	-0.172618	-0.373546	0.219794	-0.365762	0.00315404
TsM_001035500	2	-0.0589672	-0.379266	-0.262688	-0.306323	-0.140062	0.234465	0.47855	0.0242546	0.182361	-0.229461	0.229908	0.00332613
TsM_000610200	28	0.202259	0.131629	0.131958	0.164269	0.430281	-0.707233	-0.290698	-0.229511	-0.140549	0.212079	-0.341998	0.0033469
TsM_000763200	7	0.0926486	0.173218	0.00699115	0.0706251	0.115442	-0.248337	-0.14194	-0.041421	-0.0771869	0.0917849	-0.127221	0.00338901
TsM_001167000	6	0.159158	0.263092	-0.0256846	0.14827	0.266863	-0.331601	-0.423571	-0.176813	-0.0519245	0.16234	-0.245978	0.00341302
TsM_000239000	4	-0.288595	-0.513208	-0.0773685	-0.291649	-0.26772	0.414133	0.530245	0.109222	0.0425549	-0.287708	0.274039	0.00342788
TsM_000491000	5	-0.22003	-0.310959	-0.159041	-0.157662	0.0276872	0.180382	0.322474	0.115052	0.080251	-0.164001	0.17454	0.00351526
TsM_000485300	2	0.0767235	0.407255	0.115066	0.337079	0.134655	-0.4767	-0.620647	-0.0792821	-0.218194	0.214156	-0.348706	0.00359662
TsM_001153700	49	0.0999081	0.203417	0.0535358	-0.0352885	0.120118	-0.146772	-0.0739494	-0.175274	-0.093102	0.0883381	-0.122274	0.00360689
TsM_000174600	7	-0.0713418	-0.289176	-0.255409	-0.0815273	-0.158943	0.33573	0.233309	0.16981	-0.0160494	-0.17128	0.1807	0.00361882
TsM_000908600	3	-0.249994	-0.62577	-0.111494	-0.36168	-0.184654	0.52928	0.0469569	0.180558	0.397983	-0.306718	0.288695	0.00365388
TsM_000247400	13	0.0546222	0.258872	0.051846	0.23571	0.19594	-0.3155	-0.431912	-0.20683	-0.00863449	0.159398	-0.240719	0.00371299
TsM_000171800	5	0.173952	0.487584	-0.0401388	0.142927	0.224596	-0.415554	-0.499809	-0.146598	-0.210401	0.197784	-0.318091	0.00375953
TsM_000301400	1	0.0674674	0.424922	-0.00248299	0.215049	0.240482	-0.294121	-0.550704	-0.199439	-0.151892	0.189087	-0.299039	0.0038008
TsM_000921400	5	0.171038	0.682293	-0.13897	0.248846	0.251701	-0.484011	-0.314604	-0.341389	-0.569031	0.242982	-0.427259	0.00381062
TsM_000511100	21	-0.0782428	-0.502225	-0.447416	-0.184846	-0.113221	0.234539	0.441343	0.314807	0.043916	-0.26519	0.258651	0.00382647
TsM_001115200	370	0.0764873	0.19428	0.147341	0.111497	0.201325	-0.411096	-0.251422	-0.241141	0.0364331	0.146186	-0.216807	0.00393572
TsM_000535100	2	-0.0935572	-0.0804295	-0.304056	-0.180484	-0.0903074	0.0401436	0.267143	0.274929	0.0617627	-0.149767	0.160995	0.00400971
TsM_000215300	4	0.0381737	0.179403	0.00296313	0.109515	0.32615	-0.275003	-0.230749	-0.205469	-0.0584594	0.131241	-0.19242	0.00402697
TsM_000565500	4	-0.303548	-0.102746	-0.408506	-0.362572	-0.755532	0.504818	0.496822	0.444688	-0.0832792	-0.386581	0.340762	0.00403567
TsM_000068300	1	0.243019	0.476707	-0.0506517	0.12814	0.165454	-0.47672	-0.318686	-0.0964885	-0.341262	0.192534	-0.308289	0.00406233
TsM_000737400	1	0.144357	0.502094	-0.13297	0.197635	0.306388	-0.372184	-0.16257	-0.394568	-0.402862	0.203501	-0.333046	0.00411384
TsM_000149100	1	0.2811	0.228291	0.0325258	-0.00397164	0.54599	-0.567335	-0.464385	-0.204815	-0.20745	0.216787	-0.360996	0.00411386
TsM_000612900	3	-0.0439928	-0.357552	-0.500072	-0.322343	-0.0115113	0.271746	0.272038	0.348904	0.0871605	-0.247094	0.244962	0.00414769
TsM_000398500	9	0.0222712	0.715839	0.182788	0.124883	0.333058	-0.651255	-0.811882	-0.436998	-0.133219	0.275768	-0.508338	0.00420867
TsM_001205900	7	-0.246301	-0.35399	0.100651	-0.203059	-0.325119	0.110373	0.313341	0.161015	0.257214	-0.205564	0.210486	0.00434129
TsM_001014300	30	-0.0120035	-0.33095	-0.520174	-0.453728	-0.102885	0.299426	0.346094	0.415918	0.0267942	-0.283948	0.272058	0.00435253
TsM_001222800	7	0.365303	0.297342	0.00756043	-0.0438368	0.465015	-0.586759	-0.425581	-0.306849	-0.138393	0.218277	-0.364396	0.00439688
TsM_000799400	10	-0.0710575	-0.266221	-0.140657	-0.0879657	-0.201173	0.199839	0.35239	0.0944487	0.00843933	-0.153415	0.163779	0.00444015
TsM_001009800	30	0.185446	0.290896	0.0273678	-0.0517245	0.254773	-0.349336	-0.163678	-0.18362	-0.145336	0.141352	-0.210493	0.00450363
TsM_001058100	3	0.0413861	0.679511	0.240651	0.0591432	0.300116	-0.67645	-0.764432	-0.251664	-0.216972	0.264162	-0.477379	0.00452594
TsM_000115900	1	0.218078	0.427756	-0.0650351	0.020871	0.407158	-0.45764	-0.270561	-0.152272	-0.4381	0.201766	-0.329643	0.00453723
TsM_000599900	18	-0.0165055	0.164647	0.145418	0.03446	0.0385196	-0.105723	-0.141165	-0.0580985	-0.094578	0.0733076	-0.0998913	0.00460775
TsM_001007100	1	-0.279362	-0.462856	-0.294452	-0.161718	-0.136025	0.0260867	0.257469	0.136927	0.602119	-0.266883	0.25565	0.0046517
TsM_000676900	691	0.162106	0.171502	0.00686117	0.0559544	0.105631	-0.292786	-0.130575	-0.100696	-0.0406784	0.100411	-0.141184	0.0046695
TsM_000661000	2	-0.300968	-0.634642	-0.817332	-0.542242	-0.212774	0.82425	0.528222	0.40242	-0.163859	-0.501592	0.397758	0.00470945
TsM_000097700	6	0.0388595	0.268917	0.0009879	0.130878	0.182364	-0.260336	-0.260838	-0.188721	-0.0137282	0.124401	-0.180906	0.00475058
TsM_000236500	2	-0.502515	-0.505301	-0.387818	-0.378802	-0.40101	0.584574	0.751599	0.351802	-0.252373	-0.435089	0.358901	0.00480876
TsM_000203700	9	-0.0655468	-0.0589758	-0.210539	-0.187886	-0.0594337	0.0398277	0.0538197	0.271044	0.150617	-0.116476	0.128827	0.00493264
TsM_000840900	4	-0.0678033	-0.219198	-0.170769	-0.246039	-0.263835	0.440013	0.267917	0.111378	-0.0269767	-0.193529	0.198083	0.00494138
TsM_000295500	1	0.488148	0.568691	0.533151	-0.231193	0.0985908	-0.34995	-0.781773	-0.314486	-0.800788	0.291478	-0.561749	0.00497011
TsM_000613500	3	-0.29277	-0.358095	0.0414799	-0.257458	-0.104678	0.161117	0.305508	0.044486	0.289728	-0.194304	0.20021	0.00499103
TsM_000168900	22	-0.496431	-0.500883	-0.229526	-0.0785103	-0.589759	0.661217	0.471747	0.265546	-0.0743517	-0.379022	0.33104	0.00500207
TsM_000827300	3	-0.0523474	-0.412411	-0.116735	-0.260966	-0.0432703	0.0962995	0.295752	0.233687	0.117195	-0.177146	0.185733	0.00504626
TsM_000167400	1	-0.273243	-0.349709	-0.142103	-0.051433	-0.0286912	0.0925996	0.343866	0.151888	0.124132	-0.169036	0.178121	0.00507469
TsM_000599800	2	0.413336	0.238104	0.0207322	0.047287	0.234849	-0.147189	-0.157995	-0.310708	-0.602318	0.190862	-0.304552	0.00516483
TsM_000221300	16	-0.378772	-0.414836	-0.221316	-0.199081	-0.385544	0.703285	0.373493	0.142324	-0.0603226	-0.31991	0.289695	0.00526764
TsM_000339900	2	0.270274	0.437737	-0.0245692	0.261633	0.0216829	-0.426816	-0.510793	-0.168379	-0.141122	0.193351	-0.311778	0.00528209
TsM_000160600	2	0.223519	0.507405	0.0634352	-0.0916916	0.251088	-0.38436	-0.20244	-0.209772	-0.439126	0.190751	-0.308924	0.00530157
TsM_000814500	11	0.0329946	0.193547	-0.00620318	0.0394451	0.127918	-0.148854	-0.0418278	-0.133707	-0.101173	0.0775402	-0.10639	0.00531035
TsM_000667200	1	0.406305	0.148008	0.00611798	0.165486	0.134358	-0.442694	-0.306368	-0.00179587	-0.321774	0.172055	-0.268158	0.00531638
TsM_000470800	27	-0.0996056	-0.200579	0.0509615	-0.0777366	-0.170822	0.0987439	0.158658	0.0589941	0.132048	-0.0995564	0.112111	0.00531865
TsM_000437000	4	-0.0950905	-0.1558	-0.0970907	0.00471297	-0.15725	0.204101	0.18511	0.0321973	0.0282739	-0.100104	0.11242	0.00539717
TsM_000176800	6	0.100283	0.125431	0.196424	0.163543	0.264786	-0.412943	-0.474168	-0.212415	0.0507095	0.170093	-0.262204	0.00540489
TsM_000650900	2	0.283066	0.596298	-0.187576	0.148003	0.31243	-0.487735	-0.529459	-0.189068	-0.39527	0.230444	-0.400383	0.00543033
TsM_000333800	4	0.0594964	0.37534	0.105623	0.162347	0.220173	-0.425426	-0.546342	-0.150712	-0.0429994	0.184596	-0.29137	0.00544706
TsM_000228000	1	0.010422	0.555894	0.139832	-0.0674903	0.366657	-0.235918	-0.431452	-0.342121	-0.326091	0.201063	-0.333895	0.0055059
TsM_000832700	1	-0.271243	-0.259438	0.0667335	-0.0856806	-0.406784	0.227195	0.254339	0.0913597	0.218192	-0.191282	0.197772	0.00554149
TsM_000938900	7	0.0899369	0.372349	0.0185091	0.330469	-0.0108632	-0.211872	-0.40069	-0.238181	-0.136602	0.16008	-0.246836	0.00555848
TsM_000082800	59	0.087573	0.18482	0.166555	-0.101224	0.203561	-0.223935	-0.135004	-0.125034	-0.13493	0.108257	-0.154726	0.00556328
TsM_000775600	26	-0.0352386	-0.146355	-0.14895	-0.0520988	-0.0088715	-0.00030722	0.104954	0.117412	0.13784	-0.0783027	0.0899746	0.00561706
TsM_000717800	4	-0.212371	-0.530695	-0.220005	-0.309726	-0.0179356	0.132316	0.317246	0.050167	0.50006	-0.258146	0.249947	0.00562189
TsM_000954200	4	0.385698	0.222048	0.0934263	0.102143	0.00591916	-0.40903	-0.146976	-0.372299	-0.0680605	0.161847	-0.249091	0.00569023
TsM_000962800	5	0.226518	0.315193	0.0481508	0.0671955	0.127235	-0.122909	-0.38982	-0.0335283	-0.408488	0.156858	-0.238686	0.00569826
TsM_000041400	7	0.175549	0.108838	-0.03029	0.123401	0.0432728	-0.141112	-0.202438	-0.0331075	-0.0891734	0.0841541	-0.116458	0.00582856
TsM_000682800	29	-0.167514	-0.376182	-0.064338	-0.167725	-0.229876	0.444746	0.254397	-0.0187618	0.135957	-0.201127	0.204085	0.00583308
TsM_000660900	8	0.0625116	0.109437	0.313599	0.188916	0.0342727	-0.203583	-0.401762	-0.230161	-0.0111588	0.141747	-0.211666	0.0058571
TsM_001120200	1	-0.525749	-0.537303	-0.122855	-0.479414	0.131421	0.239946	0.300546	0.334309	0.277392	-0.30678	0.288048	0.00588266
TsM_000677300	3	0.0732481	0.184443	0.300215	0.459568	0.0765898	-0.39152	-0.6209	-0.489417	0.036546	0.218813	-0.366323	0.0058957
TsM_000750900	1	-0.496102	-1.35459	-0.0879584	-0.811792	-1.16656	1.14831	0.59855	0.161337	0.130754	-0.783401	0.509738	0.00599047
TsM_000326300	40	-0.0156618	-0.0575147	-0.058292	-0.143453	-0.0844265	-0.00174453	0.142437	0.0466048	0.144801	-0.0718696	0.0830248	0.00599145
TsM_000114000	5	-0.0420278	-0.252517	-0.178265	-0.260061	0.00210846	0.14234	0.290579	0.171856	0.0224288	-0.146152	0.156801	0.00600435
TsM_000416400	1	-0.336068	-0.93076	-0.601325	-0.523789	-0.246512	0.613511	0.841446	0.378762	-0.211652	-0.527691	0.405517	0.00603153
TsM_000425200	1	-0.12643	-0.472973	-0.453853	-0.162974	0.0347507	0.327167	0.2394	0.28948	0.0820564	-0.236296	0.234526	0.00605832
TsM_001072900	22	0.100857	0.0544923	-0.0273819	0.0810608	0.103426	-0.0409077	-0.0970342	-0.0353501	-0.163286	0.0624908	-0.0841446	0.00611847
TsM_000487200	7	0.0445519	0.0829663	0.042265	0.0982935	0.151186	-0.229751	-0.117476	-0.141267	0.0249182	0.0838526	-0.115894	0.00613717
TsM_000854900	3	0.0299503	0.35585	0.178882	0.306407	-0.0287167	-0.366734	-0.42602	-0.0654807	-0.192833	0.168474	-0.262767	0.0061663
TsM_000986600	18	-0.061524	-0.0783018	-0.183141	-0.0918069	-0.033558	0.155693	-0.0345217	0.125916	0.159535	-0.0896664	0.101655	0.00621098
TsM_000613900	4	0.17667	0.254294	0.282967	0.166919	0.0614439	-0.476545	-0.572913	-0.1441	-0.00257635	0.188459	-0.299034	0.00623041
TsM_001241100	6	-0.0547096	0.412006	0.368671	0.256549	0.0861435	-0.601946	-0.517696	-0.252041	-0.055428	0.213732	-0.356778	0.00627853
TsM_000943300	3	0.13312	0.0997193	0.0520481	0.0792641	0.172189	-0.261389	-0.0318518	-0.0244872	-0.293054	0.107268	-0.152696	0.00638249
TsM_000818400	13	0.135763	0.251266	0.132213	0.0165402	0.100826	-0.42356	-0.10398	-0.116723	-0.10027	0.127322	-0.186133	0.00638865
TsM_000958500	21	-0.00609223	0.416402	0.320093	0.172593	0.185078	-0.583845	-0.62907	-0.210787	-0.0300225	0.217615	-0.363431	0.00640119
TsM_000193900	5	0.111746	0.439587	-0.128793	0.227028	0.214211	-0.367894	-0.355615	-0.120726	-0.248129	0.172756	-0.273091	0.00640902
TsM_000982900	55	0.0629288	0.188612	0.15837	-0.0933274	0.192411	-0.153291	-0.18311	-0.15986	-0.0822524	0.101799	-0.144628	0.00641158
TsM_000822800	6	-0.089874	-0.507773	-0.542256	-0.203872	-0.129924	0.339355	0.5402	0.239525	-0.0169426	-0.29474	0.275535	0.00646382
TsM_000548300	1	-0.455088	-0.717063	0.0677049	-0.197029	-0.834316	0.229159	0.580109	0.166374	0.476755	-0.427158	0.363099	0.00652704
TsM_000120700	45	-0.0904862	-0.142308	-0.123312	-0.230665	-0.240855	0.21278	0.290116	0.291762	-0.101027	-0.165525	0.173408	0.00652962
TsM_001128300	11	-0.0606976	-0.165121	-0.0359383	-0.158474	-0.09505	0.00191274	0.0545356	0.14713	0.256432	-0.103056	0.115003	0.00656736
TsM_000513500	11	-0.00160543	0.137015	0.252421	0.0946312	0.12963	-0.286694	0.0336349	-0.255642	-0.205075	0.122418	-0.178444	0.0065745
TsM_000369300	3	-0.216003	-0.36051	-0.10024	-0.336339	-0.619961	0.637786	0.37825	0.234977	-0.0710322	-0.326611	0.294995	0.00657754
TsM_000153300	1	0.00090279	0.702825	0.419483	0.543233	-0.053863	-0.776631	-1.21355	-0.507339	-0.159726	0.322516	-0.664311	0.00659351
TsM_000499500	1	-0.16228	0.678384	0.262674	0.751873	0.0578858	-0.466972	-1.18648	-0.338997	-0.671212	0.317707	-0.665915	0.00663086
TsM_000698800	2	0.278899	0.420126	-0.0809352	0.0506272	0.354566	-0.575584	-0.18519	-0.13328	-0.460723	0.204657	-0.338694	0.00663285
TsM_000583500	2	0.23303	0.622067	-0.321388	0.347393	0.458822	-0.603893	-0.746682	-0.350141	-0.321592	0.267985	-0.505577	0.00665976
TsM_000759500	2	0.179617	0.28559	0.152283	-0.0562409	0.261033	-0.288415	0.00417405	-0.259949	-0.473407	0.164457	-0.254399	0.00672397
TsM_000147500	2	-0.77012	-0.446454	-0.33737	-0.17192	-0.698127	0.806936	0.465475	0.48433	-0.225883	-0.484798	0.382714	0.00681413
TsM_000648600	17	0.234239	0.122965	-0.0247629	0.209318	0.601277	-0.613743	-0.595814	-0.321884	-0.0538436	0.228607	-0.396321	0.00686729
TsM_000500200	5	0.0392796	-0.465368	-0.275968	-0.0864211	-0.149772	0.142174	0.21685	0.146926	0.27023	-0.18765	0.194045	0.00697078
TsM_000045500	1	-0.178802	-0.996925	-0.363756	-0.331774	-0.421709	0.489523	0.69959	0.432083	-0.120207	-0.458593	0.375247	0.00699452
TsM_001197400	114	-0.234877	-0.237152	-0.108119	-0.244391	-0.248071	0.313232	0.348565	0.352479	-0.159558	-0.214522	0.21368	0.00700558
TsM_000159000	4	0.00969204	0.220032	0.182972	0.191342	0.0619403	-0.167878	-0.423248	-0.0142305	-0.181957	0.133196	-0.196828	0.0070107
TsM_000864700	3	-0.0729287	-0.171504	-0.208937	-0.18326	0.0219379	0.273105	0.163986	0.0800885	0.0204888	-0.122938	0.134417	0.00708646
TsM_000528000	1	0.534968	1.05473	-0.194365	0.359797	-0.110823	-0.399281	-1.15999	-0.754451	-0.756407	0.328862	-0.767531	0.00713685
TsM_001016600	1	-0.578176	-0.415263	-0.302171	-0.151712	-0.50599	0.789626	0.275556	0.411458	-0.158748	-0.390662	0.329473	0.00717028
TsM_001049800	73	0.16247	0.387152	0.189664	-0.0396452	0.136684	-0.414358	0.00664848	-0.252386	-0.385069	0.167265	-0.261291	0.00717539
TsM_000766400	4	0.013761	0.251997	0.162967	0.141164	0.0243918	-0.17995	-0.35962	-0.0789659	-0.0720435	0.118856	-0.172645	0.00717811
TsM_000515300	20	-0.225669	-0.135901	-0.0600809	-0.123114	-0.217724	0.0865126	0.373841	0.214136	-0.0295025	-0.152498	0.161247	0.00722739
TsM_000496800	16	0.0946127	0.251867	-0.042899	0.0437677	0.158561	-0.235629	-0.127534	-0.0534272	-0.159328	0.101182	-0.14398	0.00735932
TsM_000722100	2	-0.268591	-0.471199	-0.00964558	-0.126025	-0.297629	0.095968	0.0700667	0.250443	0.502949	-0.234618	0.229857	0.00741524
TsM_000199600	10	0.0510071	-0.219066	-0.426622	-0.17013	-0.105985	0.229427	0.257869	0.171658	0.0683592	-0.174159	0.181828	0.00741671
TsM_000678000	1	0.265356	0.365497	-0.00330046	0.204748	-0.0673349	-0.229999	-0.389158	-0.201357	-0.12155	0.152993	-0.235516	0.00762428
TsM_000515600	4	-0.0876986	-0.170417	-0.309331	-0.107077	-0.0334747	0.132123	0.345304	0.0577148	0.0713572	-0.1416	0.151625	0.00769499
TsM_000678100	11	-0.502955	-0.313698	-0.34072	-0.102376	-0.783196	0.639873	0.557882	0.336829	-0.161225	-0.408589	0.34334	0.00773527
TsM_000445600	1	-0.980261	-0.578639	0.120087	-0.314478	-0.81756	0.583274	0.218415	0.141411	0.678514	-0.51417	0.405404	0.00776484
TsM_000579800	7	0.173096	0.22587	0.0435176	0.00812598	0.133745	-0.104819	-0.349424	-0.0161511	-0.20765	0.116871	-0.169511	0.00783007
TsM_000803900	42	0.0501814	0.149045	0.175605	0.0726837	0.0801598	-0.303594	-0.210861	-0.129799	0.0416838	0.105535	-0.150643	0.00802562
TsM_000240100	6	-0.0997684	0.633287	0.693754	0.473201	-0.152243	-0.764913	-1.08917	-0.542799	-0.208826	0.309646	-0.651427	0.00806287
TsM_000439900	5	0.58762	0.57217	-0.234831	-0.112782	0.51346	-0.511881	-0.401559	-0.440078	-0.706095	0.265127	-0.514903	0.0081028
TsM_001031400	5	-0.096197	-0.205455	-0.024904	-0.188543	-0.095481	0.121508	0.325682	0.0526704	0.0322288	-0.122116	0.133022	0.00819064
TsM_000635500	2	0.146216	0.733361	-0.0996528	0.0668361	0.321092	-0.483033	-0.653691	-0.239337	-0.31721	0.23357	-0.423318	0.00825017
TsM_000468000	3	-0.294095	-0.263043	-0.124474	-0.0138244	-0.256657	0.318129	0.330703	-0.0934636	0.219898	-0.190419	0.193817	0.00828884
TsM_000707800	1	0.319854	0.15197	-0.0502112	0.382456	0.0831809	-0.300643	-0.241692	-0.045705	-0.544676	0.17745	-0.283179	0.00839719
TsM_001101600	1	0.617272	0.664576	-0.788294	0.682846	0.919881	-1.61964	-2.09512	-0.76317	-0.608302	0.419256	-1.27156	0.00840103
TsM_000801600	5	0.0324138	-0.334302	-0.309122	-0.179807	-0.0432723	0.185438	0.218647	0.271628	0.0225187	-0.166818	0.174558	0.00846465
TsM_000705600	4	0.380309	0.419542	-0.177969	-0.0299363	0.541996	-0.586387	-0.429368	-0.179438	-0.415348	0.226788	-0.402635	0.008685
TsM_000761500	50	0.158946	0.388966	-0.0282705	0.0944432	0.0643419	-0.190041	-0.370624	-0.112305	-0.143883	0.135685	-0.204213	0.00869086
TsM_000604900	32	0.12458	0.120801	-0.0420527	0.0910327	0.165459	-0.217338	-0.209844	-0.0945921	0.00464508	0.091964	-0.129282	0.00870018
TsM_000829100	2	0.0894473	0.2867	0.0309706	-0.0164994	0.136489	-0.244076	-0.194781	-0.133543	-0.0335913	0.105421	-0.151498	0.00872157
TsM_000751300	5	0.0449717	0.218053	0.176273	0.0871082	0.113404	-0.250132	-0.376855	-0.18826	0.060185	0.127962	-0.188765	0.00872793
TsM_000991800	5	-0.0917376	-0.38938	-0.268772	-0.115305	-0.0182202	0.142001	0.399758	0.0761639	0.111774	-0.176683	0.182424	0.00876416
TsM_000807900	2	-1.57441	-1.24876	-0.536221	-0.427465	-1.33262	1.39034	0.821504	0.387435	-0.480939	-1.0239	0.529584	0.00883672
TsM_000180300	2	0.52449	-0.0154695	0.359121	0.2787	-0.122728	-0.513825	-0.138934	-0.30046	-0.439288	0.204823	-0.348127	0.00885917
TsM_000260900	2	0.261101	0.169977	-0.0842772	0.0683333	0.219784	-0.119555	-0.219178	-0.0700829	-0.343484	0.126984	-0.188075	0.0089368
TsM_000759100	1	-0.225547	-0.0827695	-0.0315292	-0.00409106	-0.0991496	0.0640963	0.0322294	0.116469	0.188087	-0.0886173	0.100221	0.00894146
TsM_000294900	4	-0.0958047	-0.549807	-0.436081	-0.319164	0.115652	0.190528	0.304471	0.33944	0.157803	-0.257041	0.24806	0.00896637
TsM_000455600	4	0.181908	0.319429	-0.0801681	0.171956	0.0653827	-0.294073	-0.289276	-0.15812	-0.0457526	0.131702	-0.196805	0.00897843
TsM_000308400	10	-0.720492	-0.478666	-0.42551	-0.213655	-1.04032	0.940823	0.667703	0.300998	-0.247835	-0.575727	0.415423	0.00898051
TsM_000174900	3	-0.110633	-0.549593	-0.264546	-0.166428	-0.186482	0.522802	0.335037	0.180729	-0.0637953	-0.255536	0.243693	0.0091557
TsM_000602800	17	0.13881	0.237564	-0.0766718	0.0377333	0.267293	-0.267007	-0.231224	-0.0467749	-0.16705	0.120946	-0.178014	0.00916092
TsM_000691500	14	0.266605	0.293778	-0.0806104	0.0133204	0.352972	-0.42686	-0.0548675	-0.203917	-0.387777	0.169213	-0.268355	0.00918138
TsM_000046400	2	-0.0984773	0.262097	0.033989	0.214109	0.151289	-0.146353	-0.231766	-0.100965	-0.176508	0.112601	-0.163898	0.00923816
TsM_000065700	16	0.131532	0.324271	-0.0209152	0.101182	0.293426	-0.294674	-0.51169	0.0182872	-0.252754	0.165899	-0.260208	0.0092989
TsM_000775300	2	0.340371	0.667024	-0.114533	-0.0373449	0.415121	-0.814086	-0.182327	-0.32849	-0.58172	0.254128	-0.476656	0.00931021
TsM_000629600	1	-1.00577	-0.43556	-0.104701	-0.0984107	-0.907902	-0.00973411	0.710625	0.379245	0.521175	-0.51047	0.400327	0.00931944
TsM_001184300	3	0.189736	0.273972	0.0570945	0.0974859	0.212395	-0.440425	-0.402914	0.111131	-0.307384	0.166137	-0.259898	0.00932918
TsM_001139000	23	0.0109545	0.343112	0.241635	0.246471	-0.111777	-0.23937	-0.33725	-0.108181	-0.211922	0.146079	-0.224181	0.0093681
TsM_000038400	1	-0.152339	-0.279569	-0.0900321	0.053105	-0.145597	0.197198	0.0648348	0.0509953	0.22275	-0.122886	0.133945	0.00937395
TsM_000482500	2	0.196442	0.482087	-0.176766	0.211645	0.322003	-0.419679	-0.622218	-0.0976554	-0.26396	0.207082	-0.350878	0.00946404
TsM_001196200	2	-0.30353	-0.208132	0.00802795	-0.137654	-0.285453	0.42203	0.107815	-0.0242111	0.24884	-0.185348	0.188618	0.00953617
TsM_000699200	14	-0.197744	-0.164222	-0.112189	-0.140621	-0.10575	0.258958	0.353185	0.0514628	-0.0532885	-0.144105	0.152579	0.00961171
TsM_000529100	1	-0.274245	-0.519472	-0.346924	0.0314162	-0.00552804	0.348545	0.24644	0.158936	0.130964	-0.22295	0.221221	0.00964297
TsM_000824500	2	-0.236056	-0.317121	-0.130155	-0.261569	-0.250826	0.488806	0.34553	0.273051	-0.188237	-0.239146	0.229787	0.00969763
TsM_000839600	2	-0.211371	-0.0985978	-0.277548	-0.120266	-0.554454	0.495058	0.149495	0.366574	-0.0460671	-0.252447	0.241265	0.00970829
TsM_001168200	3	0.152973	0.341616	-0.0998098	0.106592	0.189561	-0.311526	-0.307141	-0.0407924	-0.176968	0.138186	-0.209107	0.00971573
TsM_001107000	11	0.125567	0.0154534	0.0482376	0.233368	0.107377	-0.0569502	-0.257327	-0.0134296	-0.281412	0.106	-0.15228	0.00985725
TsM_000468300	6	0.165304	0.384729	-0.00584115	-0.014784	0.0765797	-0.239327	-0.161784	-0.127306	-0.190825	0.121198	-0.179811	0.00993271
TsM_000592600	6	-0.407931	-0.642184	-0.794484	-0.445531	-0.21212	0.761578	0.686223	0.429124	-0.357349	-0.50045	0.379894	0.0100551
TsM_001197000	7	-0.107357	-0.179885	-0.319728	-0.170875	-0.0769953	0.345233	0.163961	0.295033	-0.0988825	-0.170968	0.176336	0.0100595
TsM_000146500	7	-0.571796	-1.11939	-0.160103	-0.325772	-1.0069	0.916968	0.8159	0.161515	-0.136877	-0.636792	0.439377	0.0100983
TsM_001134600	1	-0.256533	-0.104783	-0.141547	-0.193415	0.0444401	0.146324	0.239841	0.204772	-0.0284362	-0.130368	0.140625	0.0101322
TsM_000551000	14	-0.0254305	0.208053	0.13445	0.4297	0.142165	-0.570572	-0.359781	-0.193492	-0.0188235	0.177788	-0.285667	0.0102045
TsM_001029800	3	-0.40135	-0.254754	0.0698342	-0.063917	-0.414244	0.101141	0.142799	0.206922	0.39743	-0.212886	0.212073	0.0102105
TsM_000610300	21	0.141515	0.0591134	-0.00836545	0.140945	0.199382	-0.187814	-0.306807	-0.154588	0.0360556	0.106518	-0.153288	0.0103751
TsM_001067900	18	-0.0157805	-0.243042	-0.379951	-0.0699438	-0.0389121	0.119409	0.27138	0.18548	0.0578909	-0.149526	0.15854	0.0105679
TsM_000558400	10	0.107272	0.34005	0.10694	0.0782909	0.171228	-0.424677	-0.491528	-0.0419756	-0.0429251	0.160756	-0.250276	0.0105801
TsM_000592400	31	0.0853418	0.240461	0.10738	-0.0450893	0.29169	-0.429733	-0.0389057	-0.171383	-0.178969	0.135957	-0.204748	0.010613
TsM_000491800	1	-0.00678176	0.366777	-0.0192223	0.147755	0.158791	-0.335843	-0.11067	-0.0959383	-0.234266	0.129464	-0.194179	0.0106167
TsM_001112800	3	0.1584	0.139102	0.225409	0.146031	0.153502	-0.448285	-0.513341	-0.14035	0.0759089	0.164489	-0.256517	0.0106853
TsM_000664700	16	0.114168	0.146641	-0.0513027	0.125919	0.00553291	-0.141025	-0.0695531	-0.107052	-0.0555015	0.0681915	-0.0932829	0.0108299
TsM_001247900	8	-0.103051	-0.5147	-0.417065	-0.248806	-0.128265	0.139631	0.51017	0.488929	-0.0980639	-0.282378	0.260166	0.0108311
TsM_000319800	2	-0.299487	-0.836292	0.029547	-0.547764	-0.594695	0.564435	0.773035	-0.0527687	0.148828	-0.449738	0.358382	0.0108733
TsM_000579700	10	0.294451	0.229959	-0.0373556	-0.00884842	0.175729	-0.350125	-0.0513368	-0.118197	-0.265303	0.130787	-0.19624	0.0110837
TsM_001074100	1	0.0037807	0.461882	0.203564	0.247477	-0.0136676	-0.305202	-0.58556	-0.229032	-0.0560835	0.180607	-0.293969	0.0110965
TsM_000509500	3	-0.213062	-0.631614	-0.135884	-0.342997	-0.640988	0.823471	0.425212	0.136457	-0.0886177	-0.392909	0.324131	0.0111649
TsM_000199400	3	0.483594	0.890918	-0.250834	0.912193	-0.374501	-1.24023	-1.09486	-0.623063	-0.488114	0.332274	-0.861566	0.0112652
TsM_000379200	4	0.0181782	0.108595	0.14223	0.232499	0.144419	-0.352854	-0.277885	-0.230375	0.0910342	0.129184	-0.19252	0.0113263
TsM_000941900	3	0.364407	0.221368	0.112793	0.00956889	-0.0422186	-0.192182	-0.108291	-0.371545	-0.133286	0.133184	-0.201326	0.0113501
TsM_000829000	5	-0.0460454	0.267937	0.532484	0.205804	0.270107	-0.628453	-0.711588	-0.6044	0.1459	0.246057	-0.449635	0.0113604
TsM_000421200	3	-0.346877	-0.284215	-0.271341	-0.120986	-0.395744	0.11788	0.725516	0.258522	-0.074854	-0.283833	0.256766	0.0113689
TsM_000441100	1	0.00023178	0.646857	-0.213563	0.430998	0.435739	-0.639849	-0.849935	-0.368458	-0.152464	0.260053	-0.502677	0.0114006
TsM_001127000	1	-0.581495	-1.67358	-0.165392	-0.590486	-0.800854	1.20309	0.545978	0.109232	0.0668942	-0.762361	0.481298	0.0114994
TsM_000897900	1	-0.362195	-0.932502	-0.575965	-0.627336	-0.755832	0.884513	1.04666	0.174679	-0.420708	-0.650766	0.421287	0.0115926
TsM_001173300	1	-0.517416	-0.80632	0.0816704	-0.199122	-0.314632	0.263704	0.189431	0.152679	0.626353	-0.351164	0.308042	0.0115946
TsM_000848000	1	-0.346063	-0.704397	-0.262209	0.0111154	-0.110953	0.0394308	0.433431	0.178829	0.402654	-0.282501	0.263586	0.0116026
TsM_000217200	1	0.0605904	0.136952	0.349225	0.369066	-0.0870312	-0.370856	-0.416177	-0.00840819	-0.2623	0.16576	-0.264435	0.0116193
TsM_001232800	2	-1.03224	-0.811499	-0.495996	-0.342045	-1.23612	1.19786	0.762054	0.405086	-0.504929	-0.783581	0.465017	0.0116566
TsM_000515400	11	-0.395505	-0.302515	-0.368715	-0.410402	-0.451105	0.498111	0.743927	0.375723	-0.347415	-0.385649	0.317586	0.0117099
TsM_000033100	1	0.233155	-0.124359	0.156629	0.0530001	0.188735	-0.172223	-0.161537	-0.110556	-0.139959	0.101432	-0.146069	0.0118111
TsM_000035100	22	0.287113	0.113564	0.0037526	-0.0414195	0.396034	-0.419914	-0.0551007	-0.203167	-0.270416	0.151809	-0.23715	0.0119547
TsM_000972000	13	-0.169918	-0.524667	-0.388603	-0.36615	-0.486963	0.599811	0.667466	0.330967	-0.319968	-0.38726	0.319569	0.0119564
TsM_000784100	2	0.148575	0.260783	-0.0412654	0.0632514	0.212505	-0.296436	-0.371816	-0.0693572	-0.0321741	0.12877	-0.192446	0.0120246
TsM_000950900	3	0.331562	0.396183	0.0597956	0.00915698	0.339521	-0.920704	-0.374744	-0.103551	-0.182216	0.227244	-0.395304	0.0121161
TsM_000150200	4	0.251769	-0.0312324	0.291185	0.0916567	0.467523	-0.744045	-0.53708	-0.128612	-0.0621432	0.21418	-0.36797	0.0121236
TsM_000623100	30	0.0728493	0.0198809	0.208501	0.0107131	0.0393186	-0.151027	-0.108217	-0.00392395	-0.123219	0.0702525	-0.0965967	0.0122259
TsM_000881500	10	-0.251952	0.69862	0.512609	0.368914	-0.0266234	-0.733077	-0.728696	-0.165844	-0.43228	0.260314	-0.514974	0.0122891
TsM_000670200	2	0.00036674	0.640911	-0.142404	0.218674	0.297306	-0.536962	-0.401271	-0.172066	-0.307697	0.202971	-0.354499	0.0123461
TsM_000756300	265	0.0715349	0.112835	0.076573	0.116283	0.151307	-0.318985	-0.206325	-0.171118	0.0871384	0.105707	-0.152323	0.0123607
TsM_001130700	4	-0.034045	-0.134863	-0.153255	-0.215656	-0.17621	0.273322	0.321165	0.0891048	-0.0808035	-0.142806	0.150697	0.012369
TsM_000463200	4	0.21518	0.158795	0.0552811	-0.0562195	0.334867	-0.361975	-0.0104052	-0.356769	-0.137855	0.141581	-0.216751	0.0124353
TsM_000281900	13	0.0430425	0.191776	0.363836	0.103541	0.0952356	-0.396482	-0.484307	-0.167841	0.0473069	0.159486	-0.250331	0.012532
TsM_000742300	7	-1.04546	-0.441681	-0.00461382	-0.223604	-0.919879	0.658847	0.765754	0.0945951	0.0712201	-0.527048	0.397604	0.0125461
TsM_001074000	16	-0.0773691	-0.269477	0.0485809	-0.0962051	-0.215098	0.213217	0.193486	-0.00363417	0.125773	-0.121914	0.13221	0.0127157
TsM_000008200	2	0.00865268	0.503217	-0.057613	0.308258	0.0912997	-0.43564	-0.0616882	-0.297445	-0.32009	0.170763	-0.278716	0.0130571
TsM_000071600	6	-1.21991	-0.953471	-0.627364	-0.380625	-1.32757	1.49306	0.371885	0.520327	-0.520283	-0.901789	0.466246	0.0131003
TsM_000597900	2	-0.620969	-0.741438	-0.470983	-0.229505	-0.0679851	0.637774	0.596327	0.410253	-0.274834	-0.426176	0.34238	0.0131168
TsM_000559100	9	0.125919	0.443143	-0.215477	0.326301	0.186546	-0.274918	-0.457378	-0.153983	-0.247131	0.173287	-0.283353	0.013155
TsM_000713900	1	0.0122403	0.22762	0.347952	0.308719	0.0560714	-0.464669	-0.511205	-0.428197	0.137665	0.190521	-0.316601	0.0132219
TsM_000768900	12	-0.0692887	-0.297284	-0.233562	-0.223508	0.0209329	0.158417	0.403328	0.0782945	0.0244538	-0.160542	0.166123	0.0133044
TsM_000029900	2	-1.61238	-1.00057	-0.73252	-0.558954	-1.67797	1.47787	0.838179	0.519205	-0.801791	-1.11648	0.508367	0.0133347
TsM_000223500	14	-0.15183	-0.0214661	-0.0151729	-0.070181	-0.316922	0.179941	0.200427	0.105499	0.017326	-0.115114	0.125798	0.0133466
TsM_000831200	2	-0.160861	0.369269	0.200892	0.0889263	0.200507	-0.328985	-0.261038	-0.118753	-0.151755	0.139747	-0.215133	0.0133766
TsM_000677200	9	-0.951208	-0.483201	-0.537577	-0.218703	-1.25302	1.04611	0.801207	0.281165	-0.364208	-0.688742	0.441067	0.0134458
TsM_001224000	2	-0.676858	-0.632518	-0.209101	-0.507161	-0.783723	0.411454	1.20961	-0.168228	0.0664793	-0.561872	0.37983	0.0135047
TsM_000333300	1	-0.283003	-0.338938	0.088407	-0.0151943	-0.341178	0.292996	0.127619	0.223991	0.083726	-0.177981	0.182083	0.0135318
TsM_000331800	26	0.110802	0.275331	0.080664	0.395412	0.108304	-0.460595	-0.712696	-0.0602383	-0.0541742	0.194103	-0.321926	0.0135959
TsM_000586900	35	0.124421	0.18518	0.182593	0.0843412	0.0127906	-0.291418	-0.30843	-0.186241	0.0914349	0.117865	-0.173664	0.013613
TsM_001237100	7	-0.370215	-0.365793	0.0920732	-0.0283536	-0.327725	0.363862	0.125231	0.0901945	0.220326	-0.200003	0.199903	0.0136483
TsM_000048000	4	-0.0681056	0.113245	0.21695	0.0704481	0.0688277	-0.157796	-0.138259	-0.133671	-0.0192376	0.080273	-0.112241	0.0136497
TsM_000430500	2	0.116653	-0.00147847	0.0834493	-0.0370473	0.115515	-0.121769	-0.0677885	-0.0262629	-0.0829422	0.0554182	-0.0746906	0.0136554
TsM_000124200	1	-0.0765684	0.404072	0.104967	0.130635	0.128167	-0.399914	-0.0704244	-0.238997	-0.139702	0.138254	-0.212259	0.0137877
TsM_001023200	7	0.174257	0.326114	-0.181836	0.101353	0.246072	-0.217663	-0.282227	-0.19183	-0.120484	0.133192	-0.203051	0.013835
TsM_001208900	19	-0.571402	-0.557253	-0.289934	-0.139519	-0.725954	0.779694	0.675407	0.258296	-0.308994	-0.456812	0.351101	0.0139297
TsM_000744700	8	-0.162804	-0.468825	-0.0100641	-0.196743	-0.29869	0.171839	0.570521	0.107788	0.0235749	-0.227425	0.218431	0.0139827
TsM_000814300	5	-0.0824167	-0.390063	-0.230322	-0.277791	-0.00289419	0.167449	0.374966	0.329242	-0.0878817	-0.196697	0.195944	0.0140376
TsM_000810000	22	-0.378869	-0.289889	-0.11302	0.0386948	-0.622321	0.575676	0.230629	0.0754462	0.12978	-0.273081	0.252883	0.0140717
TsM_000179100	1	0.00627438	0.409746	0.267376	0.0800916	0.0321714	-0.0506813	-0.497828	-0.112516	-0.348663	0.159132	-0.252422	0.0141297
TsM_000598600	1	0.0777977	0.222083	-0.0280198	0.0651661	0.163995	-0.289802	0.0230545	-0.125719	-0.184177	0.100204	-0.144161	0.014153
TsM_000690800	5	-0.053303	0.0759495	0.272787	0.316864	-0.00680795	-0.0706371	-0.16872	-0.292263	-0.193145	0.121098	-0.181191	0.0141585
TsM_000912100	2	-0.0235738	0.196803	0.21507	0.228063	-0.0385851	-0.199594	-0.260366	0.0168059	-0.239512	0.115555	-0.170666	0.0141615
TsM_000713200	2	0.0485844	0.106788	0.111527	0.00411475	0.176642	-0.267408	-0.0928449	-0.184821	0.0387223	0.0895312	-0.126588	0.0141691
TsM_000388400	5	-0.180485	-0.112735	-0.194978	-0.185169	-0.432663	0.508884	0.250231	0.243021	-0.147329	-0.221206	0.213702	0.014198
TsM_000958700	2	-0.285171	-0.427885	-0.212211	0.155099	-0.392566	0.0964606	0.0669549	0.296363	0.435975	-0.232547	0.223938	0.0142049
TsM_000661900	1	-0.027506	0.209716	0.100568	0.360114	0.0612381	-0.473116	-0.0430747	-0.176988	-0.171689	0.140826	-0.216217	0.0142055
TsM_000043100	1	0.175849	-0.50374	-0.778001	-0.450125	-0.18454	0.10358	0.310334	0.559564	0.240933	-0.348111	0.303603	0.014296
TsM_000253900	6	0.0838513	-0.0663465	0.0767388	0.125017	0.0424917	-0.0462369	-0.0954274	-0.0627383	-0.0767967	0.0523505	-0.0702998	0.0143569
TsM_000859300	2	-0.0408424	0.201805	0.120332	0.12269	0.503761	-0.461963	-0.521515	-0.250883	0.0301303	0.181549	-0.301058	0.014482
TsM_000995000	94	0.112765	0.0938939	0.0248478	0.110178	0.159049	-0.300059	-0.194334	-0.165419	0.0844787	0.100147	-0.143833	0.0145368
TsM_000922500	2	-0.632861	-0.60616	0.129626	-0.155718	-0.218548	0.406243	0.0664736	0.35549	0.257289	-0.296732	0.271374	0.0146363
TsM_000883200	1	-0.0739869	-0.510484	-1.065	-0.490485	-0.25957	0.601983	0.764695	0.295467	-0.186373	-0.479905	0.368943	0.0146649
TsM_000849500	2	0.206747	0.64541	-0.253718	0.0838437	0.361428	-0.460479	-0.540148	-0.234469	-0.261839	0.208742	-0.374234	0.0146989
TsM_000464300	20	-1.00085	-1.05922	-0.388991	-0.75285	-1.07024	1.4422	0.815776	-0.0117377	-0.478785	-0.854431	0.441863	0.0147793
TsM_001177200	6	-0.0921683	-0.340122	-0.370241	-0.00439336	-0.204181	0.481664	0.253219	0.0838144	-0.0214591	-0.202221	0.19931	0.0148324
TsM_000438000	1	0.451939	0.591265	-0.265135	0.019843	0.316204	-0.569955	-0.573223	-0.140417	-0.355634	0.222823	-0.409807	0.0148544
TsM_000619100	35	0.110436	0.114835	-0.00520228	0.0724525	0.160409	-0.212312	-0.251712	-0.107448	0.0577039	0.0905858	-0.128442	0.0149768
TsM_001160500	15	-0.0333569	-0.0811639	-0.158372	-0.0393156	-0.0321903	0.0570186	0.0250941	0.204183	0.0293908	-0.0688798	0.0789217	0.0150433
TsM_001149400	3	0.213927	0.276238	0.0610426	0.0677718	0.220694	-0.675852	-0.0674966	-0.263746	-0.0598879	0.167935	-0.266746	0.0151739
TsM_001026600	2	-0.126191	-0.23342	0.13553	-0.255065	-0.18333	0.0694755	0.218124	0.182254	0.0960095	-0.132495	0.141466	0.0151965
TsM_001242500	18	-0.0725534	-0.292683	-0.38554	-0.136991	0.00798427	0.342953	0.198923	0.237058	-0.0627603	-0.175957	0.179043	0.0152845
TsM_000702500	9	-0.273562	0.0146598	-0.252662	-0.247869	-0.411928	0.591688	0.20494	0.153383	-0.0625247	-0.234272	0.221872	0.0152936
TsM_000157500	9	-0.169311	-0.367923	0.0585459	-0.191347	-0.102995	-0.0181467	0.28505	0.124222	0.252974	-0.154606	0.161025	0.0153154
TsM_000462300	6	0.291764	0.135013	-0.124978	0.0221486	0.390036	-0.38312	-0.144218	-0.203136	-0.160784	0.142797	-0.222814	0.0155117
TsM_000918300	7	0.274096	0.617416	-0.156245	-0.0783351	0.302151	-0.457205	-0.30379	-0.364701	-0.210893	0.191817	-0.334147	0.0155596
TsM_000709200	2	0.120779	0.0686419	0.0137158	-0.0141432	0.151879	-0.206366	-0.0466929	-0.104776	-0.0169555	0.0681745	-0.0936975	0.0155971
TsM_000711700	28	0.21803	0.235762	-0.156559	0.0978035	0.290468	-0.332485	-0.331588	-0.0738213	-0.104638	0.137101	-0.210633	0.0156773
TsM_000713300	49	-0.239772	-0.292245	0.167189	-0.332824	-0.371123	0.309624	0.383488	0.012819	0.129162	-0.213755	0.208773	0.0157039
TsM_000211800	11	-0.0382238	-0.0886044	-0.22122	-0.0451569	0.00520831	0.176806	0.0920013	0.0329538	0.0506664	-0.0775994	0.0881069	0.0157315
TsM_000438100	1	0.336055	0.201107	-0.22764	0.204844	0.311674	-0.458902	-0.0649978	-0.223288	-0.321421	0.165208	-0.267152	0.0158231
TsM_000917500	10	0.040622	0.0943244	0.23314	-0.026077	0.268913	-0.343368	0.0461222	-0.238004	-0.196117	0.122185	-0.182842	0.0158615
TsM_000608900	3	-0.322351	-0.841775	-0.585912	-0.548603	-0.0399023	0.675762	0.520874	0.591979	-0.358324	-0.467709	0.357573	0.0158938
TsM_000768800	1	-1.2453	-1.3398	-0.453952	-0.22444	-0.857863	1.40133	0.485242	0.299896	-0.371372	-0.82427	0.453773	0.015928
TsM_000256200	7	0.114077	0.0843454	0.017131	0.0898609	0.250772	-0.391342	-0.0140769	-0.194119	-0.0519394	0.111237	-0.162869	0.0159555
TsM_001158600	8	-0.164954	-0.13765	-0.416261	0.0917941	-0.0949054	0.0928461	0.181931	0.17235	0.163352	-0.144395	0.15262	0.0159601
TsM_000664000	41	-0.0650694	-0.244289	-0.0813347	-0.202141	-0.119028	0.376206	0.0445866	0.226651	-0.0511127	-0.142372	0.149083	0.0160548
TsM_001071700	3	-0.00796595	-0.0182635	0.837768	0.586917	-0.0392952	-0.827045	-0.987718	-0.30535	-0.18699	0.271832	-0.576776	0.0163714
TsM_000591200	51	0.208931	0.297907	-0.108301	-0.0346808	0.290945	-0.305204	-0.076845	-0.172091	-0.247375	0.13096	-0.200379	0.0164368
TsM_000832200	15	-0.0541828	-0.00371324	-0.178816	0.00750118	-0.0602093	0.0694589	0.0220277	0.0952869	0.0822642	-0.0578839	0.0672594	0.0166804
TsM_000260700	2	-0.349666	-0.167668	-0.122683	0.0656734	-0.420948	0.209033	0.422489	0.181903	-0.0255604	-0.199058	0.196966	0.0166896
TsM_000003800	15	-0.143375	-0.339107	-0.151795	-0.424586	-0.272494	0.60442	0.449781	0.0457859	-0.132015	-0.266271	0.241993	0.0167288
TsM_000766000	8	0.239789	0.220073	-0.0255376	0.0458238	0.107972	-0.366867	-0.246089	-0.108201	0.0222759	0.117624	-0.17472	0.0167998
TsM_000460900	19	-0.00691597	-0.157639	-0.239908	-0.0881389	0.0512394	0.113091	0.128888	0.0736078	0.0803338	-0.0882724	0.0989803	0.0168049
TsM_001181000	6	0.860377	0.371521	-0.391484	0.458647	-0.0116806	-0.662733	-0.647245	-0.622637	-0.247123	0.257476	-0.544934	0.0168702
TsM_000128100	2	0.260358	0.260163	0.0856316	-0.0158387	0.649817	-0.715548	-0.927922	0.0537506	-0.298922	0.248026	-0.47216	0.0169526
TsM_000627600	12	-0.173498	-0.237818	-0.305873	0.0482377	-0.00361097	0.26036	0.195213	0.0748343	0.0411282	-0.134513	0.142884	0.0170383
TsM_000748300	3	0.0133306	0.391618	0.131678	0.316254	-0.0855626	-0.339395	-0.445814	-0.0803346	-0.111858	0.153463	-0.24435	0.0170839
TsM_000345600	1	0.207638	0.221598	0.172602	-0.0372231	0.331926	-0.0843519	0.0215897	-0.501585	-0.612081	0.179308	-0.294107	0.0170995
TsM_000220000	1	0.12548	0.0834716	0.428325	0.0420024	-0.02353	-0.30359	-0.00032389	-0.246089	-0.256111	0.13115	-0.201529	0.0171563
TsM_000492000	4	-0.122513	-0.117699	-0.309569	-0.0207243	-0.0711158	0.266251	0.260307	-0.0193359	0.0400311	-0.128324	0.136813	0.0172598
TsM_000937000	3	0.241524	0.237603	-0.137496	0.444494	-0.0429145	-0.127637	-0.254734	-0.307432	-0.257472	0.148642	-0.236819	0.0172892
TsM_001043700	3	-0.0580036	0.113272	0.26822	0.434844	0.104289	-0.66334	-0.172728	-0.1286	-0.162652	0.172524	-0.28183	0.0173513
TsM_000548700	6	0.137601	0.17362	-0.0790986	0.066128	0.173231	-0.244043	-0.214882	0.00522005	-0.0872881	0.0942963	-0.135248	0.0174006
TsM_000195300	9	0.107139	0.544873	-0.0410517	0.270587	-0.0208617	-0.435748	-0.439794	-0.228046	-0.0442558	0.172137	-0.286961	0.0175709
TsM_000592000	15	-0.138363	0.0916454	0.511479	0.282914	0.0948056	-0.410482	-0.425791	-0.214239	-0.0634383	0.168496	-0.278488	0.0175929
TsM_000288800	3	0.15198	0.13578	-0.0978857	0.0947433	0.149226	-0.138522	-0.151908	0.0111748	-0.213096	0.0867688	-0.123088	0.0176544
TsM_000876500	9	-0.075913	-0.0930137	-0.291388	-0.059159	-0.172681	0.261791	0.329128	0.0332298	-0.0423907	-0.138431	0.145439	0.017768
TsM_000897600	10	0.286746	0.264227	-0.14762	0.12149	0.20503	-0.395921	-0.369976	-0.145973	-0.00253307	0.145975	-0.228601	0.0178037
TsM_000126000	4	-1.17727	-0.964058	-0.276218	-0.205273	-1.41874	1.08508	0.829528	0.465555	-0.517488	-0.808313	0.465669	0.0178307
TsM_000586600	3	-0.0897713	-0.250477	0.0995015	-0.27322	-0.205306	0.32828	0.153722	0.0452082	0.0754604	-0.143855	0.150668	0.0178482
TsM_000610800	1	0.237693	-0.171316	0.344051	0.321612	0.245821	-0.635575	-0.402238	0.0968154	-0.399206	0.195572	-0.335051	0.0178651
TsM_000029200	4	0.770408	0.724454	-0.767412	-6.1233e-05	0.918552	-0.569542	-1.12759	-0.558648	-1.49867	0.329188	-0.938612	0.0178669
TsM_000070200	7	-0.211373	-0.305248	-0.0634644	-0.180375	-0.483408	0.317299	0.592067	0.15	-0.137189	-0.248774	0.230544	0.0180069
TsM_000990900	2	-0.43375	-0.701862	-1.16488	-0.582143	-0.493743	0.43148	1.34865	0.222824	-0.39905	-0.675275	0.400977	0.0180554
TsM_000266100	4	-0.197039	-0.577219	-0.587769	-0.51682	-0.252988	0.545901	0.838211	0.303796	-0.37367	-0.426367	0.328559	0.0180565
TsM_000069700	4	0.132404	0.0617971	0.118335	0.111249	0.00878013	-0.0703662	-0.325835	0.00983594	-0.102693	0.0865132	-0.122265	0.0182906
TsM_000521200	132	0.0716103	0.136649	0.0888327	0.0799139	0.18144	-0.321604	-0.242038	-0.220902	0.126344	0.111689	-0.16455	0.018424
TsM_000815100	7	-0.0913592	-0.109658	-0.123723	0.0260152	0.0195459	0.0583267	0.0286808	0.0643735	0.10827	-0.0558359	0.0649128	0.018591
TsM_000484500	17	0.0953396	0.130179	-0.0100731	0.0919829	0.104119	-0.279567	-0.129185	-0.102573	0.048213	0.0823094	-0.115778	0.0185981
TsM_001194000	5	-0.478236	-0.335372	0.024143	-0.0974474	-0.474477	0.508636	0.442921	0.154466	-0.115269	-0.272278	0.247688	0.0186054
TsM_000694000	23	0.0757062	-0.116479	-0.576034	-0.398757	-0.339632	0.408613	0.312781	0.401019	-0.129452	-0.271039	0.24824	0.018861
TsM_000652300	34	0.00389901	0.113298	0.188914	0.0731454	0.191018	-0.423942	-0.0510056	-0.200666	0.00189827	0.114055	-0.168429	0.0188909
TsM_000241200	18	0.28795	0.391657	-0.0908816	0.1194	-0.0409078	-0.190312	-0.0866294	-0.280829	-0.271135	0.133443	-0.207226	0.0189397
TsM_001217500	6	-0.055573	-0.28631	-0.356071	-0.285385	0.0936043	0.161034	0.348534	0.230073	-0.0222465	-0.177947	0.179348	0.0190395
TsM_000501600	1	0.078487	0.199827	0.133965	0.255565	0.0924587	-0.240433	-0.629669	-0.081327	0.00033303	0.152061	-0.237774	0.0190443
TsM_000821400	3	0.0726014	0.0670958	0.265829	0.122364	0.140436	-0.475972	0.100531	-0.226963	-0.214042	0.133665	-0.204111	0.0190776
TsM_000646100	18	-0.0420388	0.20172	0.23594	0.238371	-0.00301185	-0.2623	-0.407974	-0.0813313	-0.0133674	0.126196	-0.191243	0.0191949
TsM_000185200	4	0.0774274	0.264598	-0.105602	0.0841551	0.240002	-0.241691	-0.127508	-0.0155511	-0.281662	0.112116	-0.166603	0.0192981
TsM_000018400	4	0.243233	0.380857	-0.0470489	-0.0199022	0.267669	-0.473025	-0.483818	-0.0820825	-0.035135	0.164961	-0.268515	0.0193
TsM_000284500	13	0.0424019	-0.245604	-0.384993	-0.165794	-0.00136664	0.0476961	0.281833	0.223706	0.0749928	-0.151071	0.157057	0.0195113
TsM_001084000	1	0.0897355	0.300156	-0.0141086	0.0271358	0.455333	-0.210998	-0.637297	-0.0301703	-0.254921	0.17165	-0.283347	0.0195528
TsM_000613000	2	-0.318607	-0.578224	-0.130217	-0.460301	-0.0320451	0.310717	0.706085	0.154763	-0.112673	-0.303879	0.264723	0.0196877
TsM_000216900	17	-0.645192	-0.521337	-0.438452	-0.191329	-0.786645	0.941223	0.744939	0.168039	-0.413381	-0.516591	0.360205	0.0197392
TsM_000622000	20	-0.569696	-0.433394	-0.331903	-0.267858	-0.629625	0.932061	0.529916	0.274779	-0.409879	-0.446495	0.331719	0.0199455
TsM_001050300	3	-0.132027	-0.149965	-0.326879	0.0392974	-0.0561018	0.154546	-0.0384115	0.23396	0.184712	-0.125135	0.133702	0.0199725
TsM_000596800	4	0.0674012	-0.363306	-0.352065	-0.287526	-0.0607239	0.267138	0.387219	0.213668	-0.0857107	-0.199244	0.195578	0.0199765
TsM_000025600	2	0.033561	0.466794	0.544106	0.213205	-0.187161	-0.534977	-0.735099	-0.222965	-0.0725274	0.214101	-0.391392	0.0200417
TsM_000843500	1	-0.0641384	-0.346759	-0.261434	-0.225239	0.124402	0.171271	0.0786349	0.301562	0.0878973	-0.154633	0.159841	0.020044
TsM_001081500	47	-0.00840597	0.254427	0.129335	0.21905	0.152302	-0.473552	-0.369137	-0.24	0.141002	0.149342	-0.235422	0.0202107
TsM_000108400	11	0.290745	0.22076	0.0638267	-0.0663282	0.213348	-0.262502	-0.0236014	-0.531903	-0.0852092	0.14447	-0.225804	0.0202335
TsM_000384400	1	0.622808	0.581283	-0.310001	0.234728	-0.0148655	-0.360402	-0.196402	-0.522253	-0.637288	0.22279	-0.429086	0.0202564
TsM_000206100	77	0.157345	0.122661	-0.0554579	-0.0014881	0.255233	-0.216455	0.0169528	-0.181122	-0.173443	0.0956587	-0.138517	0.0202871
TsM_000694300	5	-0.576241	-0.27756	-0.530461	-0.238247	-0.747163	0.839788	0.382123	0.634887	-0.468807	-0.473934	0.346998	0.0203103
TsM_001015200	113	0.220129	0.24594	-0.0281383	-0.0195671	0.0520358	-0.224149	-0.154498	-0.0117431	-0.153738	0.0940799	-0.136032	0.0203674
TsM_000875200	5	0.271969	0.727625	0.0386739	-0.297808	0.610455	-0.0622725	-0.90173	-0.384938	-0.970224	0.270183	-0.579791	0.0204335
TsM_000307000	6	-0.0994992	-0.290469	0.100646	-0.130765	-0.120067	0.15526	0.166097	0.120697	0.029078	-0.108031	0.117783	0.0204465
TsM_000431900	6	-0.0374926	0.762196	0.1852	0.822211	-0.137581	-0.788912	-1.53095	0.0947196	-0.935763	0.318907	-0.790227	0.0205394
TsM_001146200	21	-0.155022	-0.104443	-0.0582283	-0.146019	-0.457974	0.323263	0.176599	0.351704	-0.117028	-0.184337	0.183635	0.0206063
TsM_001146300	9	-0.493636	-0.32627	-0.332088	-0.236653	-0.640991	0.767219	0.63331	0.255192	-0.39365	-0.405928	0.315518	0.0206703
TsM_000149000	4	-0.00192453	-0.0831206	-0.382587	-0.120877	-0.00450777	0.0830455	0.122712	0.20911	0.0972641	-0.118603	0.128033	0.0207602
TsM_001130100	10	0.107783	0.331143	-0.130682	0.0874479	0.142003	-0.226385	-0.223938	-0.0987689	-0.0888594	0.107539	-0.159488	0.0207734
TsM_000612600	1	0.0556407	-0.924634	-0.479505	-0.418861	0.0053566	0.123575	0.426553	0.509507	0.147818	-0.352401	0.301864	0.0209129
TsM_000557700	24	0.0163917	0.26549	0.0197457	0.135854	0.0672627	-0.207437	-0.31739	-0.0896712	0.0256618	0.100949	-0.147209	0.0209511
TsM_000448800	7	-0.675001	-0.505501	-0.18731	-0.306672	-0.700818	1.00729	0.43657	0.307843	-0.384758	-0.47506	0.341737	0.021084
TsM_000397200	4	-1.13027	-0.588276	-0.406483	-0.158777	-0.927018	1.05802	0.562347	0.537561	-0.532026	-0.642165	0.406476	0.0212401
TsM_000439300	1	-0.599488	-0.748069	-1.01215	-0.819955	-0.355198	0.574386	1.29836	0.399288	-0.659305	-0.706972	0.403184	0.0213961
TsM_000609900	25	-0.366813	-0.430498	-0.232889	-0.303083	0.0865688	0.444793	0.470273	0.144066	-0.139704	-0.249343	0.229857	0.0214157
TsM_000719800	27	-0.17453	-0.349645	-0.207713	-0.235987	-0.36346	0.631525	0.443901	0.0952694	-0.219082	-0.266267	0.237903	0.021541
TsM_000869000	2	0.0285057	0.268034	0.251071	0.418265	0.134342	-0.579551	-0.874061	-0.306411	0.174336	0.220044	-0.396422	0.0215944
TsM_000627100	5	-0.235014	-0.285178	-0.178938	-0.0979396	-0.42255	0.561253	0.389097	0.160076	-0.211917	-0.243924	0.224627	0.021625
TsM_000217000	12	-0.535269	-0.0597394	-0.228251	-0.0306405	-0.508182	0.566011	0.327549	0.2234	-0.132919	-0.272416	0.24601	0.0216921
TsM_001081700	9	-0.0323992	-0.126915	-0.158504	-0.020558	-0.0374374	0.0887263	0.0946567	0.200857	-0.0445285	-0.0751626	0.0849279	0.0217543
TsM_000213800	1	-0.00356339	0.282581	0.101167	0.0345878	0.130312	-0.11533	-0.406573	-0.0505722	-0.0716875	0.109017	-0.161041	0.0217704
TsM_000011200	4	-0.0330593	-0.420615	-0.550538	-0.196322	0.00114216	0.493562	0.233203	0.240337	-0.0670448	-0.239879	0.225014	0.0217954
TsM_000009000	2	-0.062829	-0.489665	-0.361868	-0.0990216	0.0918238	0.0643005	0.258788	0.236302	0.179977	-0.184312	0.184842	0.0218007
TsM_000241500	3	-0.249687	-0.112736	-0.290052	-0.311853	-0.28137	0.689867	0.0413319	0.300284	-0.129393	-0.24914	0.225522	0.0218115
TsM_000469800	2	-0.944241	-0.606404	-0.441731	-0.311223	-1.40848	1.14797	0.943584	0.0336226	-0.431191	-0.742416	0.423496	0.0219118
TsM_000208700	12	0.00904658	0.161696	0.526489	0.368505	-0.0946663	-0.594599	-0.567908	-0.222914	0.0193881	0.194214	-0.341508	0.0219512
TsM_000016300	5	0.0186199	0.336494	0.0899768	0.176332	0.0521579	-0.421081	-0.292651	-0.223738	0.102379	0.134716	-0.208773	0.0220473
TsM_000557500	3	-1.43122	-0.927911	-0.238646	-0.270861	-1.6522	1.41765	0.440153	0.42098	-0.430569	-0.904168	0.462052	0.0221854
TsM_001144600	1	-0.199025	-0.537608	-0.30689	-0.162323	0.112111	0.159825	0.422088	-0.0318506	0.289234	-0.218747	0.209824	0.0222924
TsM_000899900	12	-0.0944578	0.371657	0.210109	0.317238	-0.0614223	-0.219378	-0.435271	-0.0208621	-0.278643	0.148625	-0.238539	0.0222986
TsM_000242900	7	0.0575078	0.167223	0.0830854	0.0824699	0.23409	-0.254125	-0.388468	-0.258344	0.142323	0.124875	-0.189653	0.0223221
TsM_000669200	2	-0.206731	-0.0871382	-0.521257	-0.0693397	-0.190581	0.304645	0.332334	0.360714	-0.171696	-0.215009	0.206499	0.0223635
TsM_001080900	52	0.11049	0.147501	0.0523515	-0.0512331	0.222343	-0.224055	0.0680944	-0.227549	-0.175446	0.0962902	-0.139739	0.0223674
TsM_000265900	2	0.0164256	0.111837	0.0651754	0.0726412	0.120377	-0.0298804	-0.29851	0.00852663	-0.11317	0.0772912	-0.108259	0.0224236
TsM_000630300	4	0.00446691	0.33699	0.328729	0.448542	-0.018269	-0.653182	-0.81974	-0.250839	0.114992	0.220092	-0.402192	0.0224861
TsM_000366700	10	0.00979867	0.291267	0.0348538	0.0737575	0.336099	-0.530898	-0.348147	-0.0351975	-0.0341452	0.149155	-0.237097	0.0226366
TsM_000412200	81	0.0551621	0.109939	0.0526302	0.00458998	0.203681	-0.221688	-0.239226	-0.0740448	0.0498209	0.0852004	-0.121285	0.0228347
TsM_000769400	14	-0.0824059	-0.388387	-0.161527	-0.226251	-0.115582	0.518536	0.28404	0.0317544	-0.0782	-0.194831	0.189033	0.0229303
TsM_000481900	23	-0.782171	-0.519387	-0.546187	-0.35625	-0.808443	1.16778	0.502288	0.451211	-0.613713	-0.602488	0.376893	0.0229675
TsM_001084100	12	-0.11065	-0.315989	-0.226925	-0.226327	-0.0828784	0.594744	0.0681913	-0.0146649	0.0957243	-0.192554	0.185999	0.0230942
TsM_000706500	12	0.0610302	0.0947762	0.012593	0.0484199	0.119369	-0.252772	-0.0951849	-0.0431523	0.0197229	0.0672377	-0.0928466	0.0231634
TsM_000461000	11	0.190408	0.132808	0.286622	-0.14051	0.0861019	-0.0448878	-0.258023	-0.0861279	-0.27515	0.111086	-0.166047	0.0232787
TsM_000194600	10	0.0971265	0.122759	-0.101136	0.0898485	0.275881	-0.269755	-0.133671	-0.00991995	-0.151785	0.0968959	-0.141283	0.0234276
TsM_000622900	1	-1.01175	-0.489143	-0.495903	-0.0239629	-1.06853	0.95577	0.551165	0.597482	-0.505938	-0.617858	0.39962	0.023459
TsM_000820600	3	-0.33684	-0.347669	-0.100333	-0.203908	-0.334003	0.537353	0.541103	0.0972084	-0.231186	-0.264551	0.23612	0.0235394
TsM_000457900	2	0.114052	0.270298	-0.0250114	0.179127	-0.0334032	-0.147816	-0.222383	-0.251931	0.0285977	0.101012	-0.148383	0.0235481
TsM_000454900	8	-0.0423983	-0.225598	-0.272438	-0.266173	0.132363	0.0701735	0.0757667	0.220291	0.200954	-0.134849	0.141797	0.023645
TsM_000851200	2	0.0824902	0.173856	-0.0586113	0.0403001	0.361853	-0.395631	-0.178098	-0.121144	-0.0350285	0.119978	-0.182475	0.0237795
TsM_000454300	26	0.0548106	0.207946	0.100865	0.134252	0.0693086	-0.259878	-0.424514	-0.016662	0.026184	0.113437	-0.168717	0.0237992
TsM_000331900	26	-0.1903	-0.519755	-0.0622117	-0.351862	-0.393216	0.579699	0.617527	-0.0166287	-0.142467	-0.303469	0.259532	0.0238375
TsM_000670000	1	-0.399793	-1.23154	-0.0075919	-0.450695	-0.109113	0.536749	0.635272	0.177744	0.0391752	-0.439746	0.347235	0.0238911
TsM_000686500	5	-0.0538701	0.426663	0.229881	0.287204	0.157904	-0.45153	-0.759368	-0.515505	0.216963	0.209556	-0.37736	0.0239038
TsM_000826700	4	0.0308406	0.64269	-0.251261	0.0638713	0.483684	-0.456835	-0.281587	-0.223576	-0.462537	0.193965	-0.356134	0.0240058
TsM_000093600	8	-0.0299665	-0.263742	-0.32525	-0.269896	-0.0164968	0.183442	0.475244	0.141803	-0.0855348	-0.18107	0.178739	0.0240079
TsM_000057300	7	-0.190341	-0.205845	-0.111152	0.0824323	-0.289397	0.374053	0.16246	0.0253542	0.0296506	-0.14286	0.147879	0.0240469
TsM_000243400	2	-1.15764	-0.965454	-0.24729	-0.312629	-1.28376	1.27672	0.682296	0.385013	-0.626324	-0.793354	0.429426	0.0241112
TsM_000259300	2	-1.52884	-1.13877	-0.494512	-0.417782	-1.71199	1.57616	0.703033	0.327244	-0.807446	-1.05838	0.449748	0.0241811
TsM_000657400	1	0.0511043	0.796186	-0.224817	0.219058	0.263185	-0.690053	-0.0886077	-0.299274	-0.655823	0.220943	-0.433439	0.0242211
TsM_000183600	1	0.381866	0.409359	-0.182531	0.0435767	0.137213	-0.0706155	-0.356964	-0.165209	-0.449215	0.157897	-0.260501	0.0243263
TsM_001057300	6	-0.0776199	-0.0910784	-0.438593	-0.1135	-0.094244	0.156753	0.382265	0.20312	-0.0812265	-0.163007	0.165228	0.0243505
TsM_001180500	3	-0.0491759	-0.382048	-0.370597	-0.179066	-0.316394	0.360109	0.542844	0.313362	-0.280356	-0.259456	0.23399	0.0243802
TsM_000120300	1	-0.237722	-0.488507	-0.119238	-0.271974	-0.426967	0.59784	0.504919	0.291939	-0.340633	-0.308882	0.263516	0.0244467
TsM_000088300	2	-0.00686388	0.102958	0.0855175	0.0951408	0.0402249	-0.161354	-0.187863	-0.0440375	0.0443718	0.0633955	-0.0872208	0.0245688
TsM_000826300	55	-0.918383	-0.574119	-0.451007	-0.0764927	-1.19374	1.09325	0.777053	0.0916876	-0.378283	-0.642748	0.395928	0.0246652
TsM_000794600	16	0.09727	0.375262	-0.194075	0.106557	0.235	-0.28866	-0.176195	-0.173536	-0.127969	0.124003	-0.19159	0.0249353
TsM_000510500	13	-0.273802	-0.710639	-0.358919	-0.205221	-0.0699637	0.129	0.596442	0.578259	-0.211845	-0.323709	0.272964	0.0249595
TsM_000859900	3	-0.229395	-0.112965	-0.444385	-0.068634	-0.0974772	0.139719	0.515505	0.15771	-0.0701815	-0.190571	0.185688	0.0249687
TsM_000177300	3	0.00607921	0.181968	0.267558	0.0890092	0.0435111	-0.366427	-0.248407	-0.205276	0.10892	0.117625	-0.177798	0.0252213
TsM_000682600	4	0.143413	0.0621244	0.0292948	0.00175429	0.305778	-0.280063	-0.274492	-0.164882	0.0722705	0.108473	-0.161792	0.0252503
TsM_000649300	185	0.229097	0.0362541	0.353349	-0.144416	0.123326	-0.168829	-0.204678	-0.0493452	-0.30888	0.119522	-0.182933	0.0254047
TsM_000587300	5	0.112126	0.222087	-0.0869505	0.233589	0.0199855	-0.061424	-0.328257	-0.0915775	-0.107443	0.100167	-0.147175	0.0255098
TsM_000847900	47	0.269014	0.347057	-0.138567	0.296792	0.26278	-0.406087	-0.891694	0.0897767	-0.271288	0.207415	-0.369823	0.0255241
TsM_000027500	7	0.245358	0.0932988	-0.0976953	0.00604024	0.333568	-0.324203	-0.0518506	-0.106669	-0.222982	0.116114	-0.176426	0.0255651
TsM_000616400	15	0.0970678	0.296738	-0.122632	0.0954291	0.103656	-0.164124	-0.228283	-0.0591326	-0.0974387	0.0940518	-0.137245	0.0258662
TsM_000336800	2	-0.0956499	-0.77062	-0.400122	-0.287716	-0.124148	0.4072	0.532707	0.480688	-0.294621	-0.335651	0.281493	0.0260168
TsM_000669300	8	-0.135331	0.0467651	-0.0407061	-0.228639	-0.311979	0.245526	0.0815411	0.275291	-0.041673	-0.133978	0.140171	0.0260794
TsM_000558500	5	0.0985457	0.351207	-0.0726742	-0.00786822	0.292957	-0.272821	0.0263181	-0.196936	-0.387252	0.132434	-0.207673	0.0261492
TsM_000037100	42	-0.0219431	-0.137596	-0.182484	-0.135745	0.0304373	0.263065	0.0650318	0.0577886	0.00913692	-0.0894661	0.0987556	0.0262203
TsM_001010800	2	-0.293503	-0.499334	-0.614213	-0.576254	0.0322417	0.260999	0.73957	0.55924	-0.342671	-0.390212	0.304284	0.0266593
TsM_001177900	4	0.102772	0.0299416	0.276389	0.0396277	0.311305	-0.277262	0.154964	-0.345809	-0.514695	0.152007	-0.245701	0.0266733
TsM_001098900	1	0.19497	0.172879	-0.157788	0.388294	0.222484	-0.331197	-0.41174	0.125467	-0.476826	0.164168	-0.273574	0.0266752
TsM_000737100	4	-0.286658	-0.231795	0.176665	-0.215244	-0.454474	0.460587	0.152673	0.0517155	0.114975	-0.202301	0.194988	0.0267718
TsM_000233200	10	-0.120026	-0.380179	-0.0966377	-0.12516	-0.0346679	-0.0241372	0.412822	0.0277001	0.200424	-0.151334	0.154202	0.027173
TsM_001167100	1	0.292198	0.379961	-0.0786439	-0.250045	0.536393	-0.465291	-0.188657	-0.251938	-0.331856	0.175973	-0.309435	0.0272726
TsM_001079400	14	-0.0496064	-0.141083	-0.390389	-0.0589084	-0.0272193	0.181346	0.222258	0.226614	-0.0707344	-0.133441	0.139871	0.0272912
TsM_001003300	137	0.143512	0.10297	-0.069109	-0.00534514	0.186072	-0.168612	-0.0537831	-0.151906	-0.027571	0.0716201	-0.100468	0.0274402
TsM_000261400	1	-0.108394	0.00896354	0.0219783	-0.130374	-0.223749	0.12412	0.20345	-0.012219	0.0676496	-0.0863151	0.09575	0.0275066
TsM_001177100	79	0.31219	0.329632	-0.114093	0.0147134	0.378991	-0.506261	-0.491359	0.171868	-0.46364	0.184287	-0.322348	0.0276311
TsM_000561700	3	0.128669	0.406617	-0.109598	0.201426	0.0218207	-0.192573	-0.428368	-0.109724	-0.0826666	0.129787	-0.203333	0.0276544
TsM_000406200	18	0.0222498	-0.116018	-0.337352	-0.210919	0.00229359	0.0878592	0.282535	0.18522	-0.0166219	-0.127949	0.134748	0.0276912
TsM_000808100	4	-0.0562267	-0.0565575	-0.268249	-0.179996	0.0123153	0.315249	0.0899296	0.0596979	0.00614779	-0.109743	0.117756	0.0283965
TsM_000671900	1	-1.0916	-1.0533	-0.578825	-0.457267	-1.21803	1.50085	0.661233	0.342332	-0.884101	-0.879805	0.405078	0.0284189
TsM_000235200	1	-0.310497	-0.309808	-0.312878	-0.259868	0.245373	0.247198	0.175054	0.0084605	0.30976	-0.189535	0.185118	0.0285783
TsM_000271400	3	-0.186652	-0.21575	-0.174597	-0.0852043	-0.180879	0.272579	0.500746	-0.077897	-0.0305011	-0.168617	0.166232	0.0286443
TsM_000988700	7	-0.0524063	-0.180414	-0.193085	-0.236328	-0.0168166	0.0562894	0.42677	-0.0371316	0.11447	-0.13581	0.140099	0.0289291
TsM_000123900	8	0.318362	0.292052	-0.140601	0.0501373	0.121329	-0.284794	0.0421752	-0.234017	-0.326124	0.128256	-0.20069	0.0289453
TsM_000540700	2	0.474432	0.66986	-0.222489	0.104903	-0.0962753	-0.272128	-0.386929	-0.420299	-0.301097	0.186086	-0.345113	0.0289615
TsM_000984200	25	-0.0201433	-0.152645	-0.324399	-0.0860453	0.0419567	0.0686947	0.210816	0.175713	0.0120548	-0.108255	0.11682	0.028995
TsM_000518800	6	0.0462761	-0.254075	-0.311926	-0.118922	-0.0389652	0.12	0.289202	0.219296	-0.064584	-0.135522	0.140978	0.0289955
TsM_000848700	2	0.0078687	0.625422	-0.121368	0.219193	0.0899723	-0.304478	-0.513019	-0.116396	-0.199019	0.164218	-0.283228	0.0290012
TsM_000549700	11	-0.393104	-0.00481462	-0.129454	-0.00813527	-0.539499	0.501178	0.116007	0.0131533	0.185256	-0.215001	0.203899	0.0290057
TsM_000494200	15	-0.150583	-0.35756	-0.185624	-0.221604	-0.203717	0.500534	0.456893	0.112211	-0.242573	-0.223817	0.206766	0.0290193
TsM_000078700	1	0.259833	0.0443273	0.0814642	0.137662	0.24563	-0.605178	-0.411653	-0.0571806	0.0804422	0.153783	-0.248392	0.0290317
TsM_000021200	26	0.0589354	-0.109582	-0.25008	-0.12574	-0.00132413	0.0560124	0.0597303	0.182029	0.0822168	-0.0855582	0.094997	0.029077
TsM_000358600	10	-0.89706	-0.503027	-0.114034	-0.156446	-1.03825	1.01934	0.527102	0.267588	-0.363221	-0.541763	0.362702	0.0290827
TsM_000257500	2	0.228672	0.0451788	-0.0942629	0.0357857	0.384013	-0.311653	-0.093544	-0.0486239	-0.286644	0.119877	-0.185116	0.0291287
TsM_000336400	6	0.036168	0.178329	-0.0239798	0.152588	0.0332071	-0.142339	-0.248231	0.00936816	-0.0436642	0.0752624	-0.106217	0.0291311
TsM_000115500	15	-0.0330211	0.18158	0.0279766	0.0210814	0.075689	-0.135955	-0.0982625	-0.012519	-0.0517677	0.0546611	-0.0746259	0.0291572
TsM_000502600	10	0.146418	0.312787	-0.208186	0.101786	0.262056	-0.2735	-0.276272	-0.031578	-0.181506	0.122972	-0.190714	0.0294074
TsM_000312500	1	-0.368031	0.499124	0.558806	0.395482	0.0426073	-0.850232	-0.609249	-0.224137	-0.109267	0.225598	-0.448221	0.0296801
TsM_000762400	1	0.0916429	-0.361384	-0.27083	-0.180271	-0.0668828	0.20819	0.301555	0.214371	-0.0861804	-0.157545	0.159484	0.0297136
TsM_000858900	23	-0.760492	-0.450473	-0.4358	-0.259204	-0.900996	1.14139	0.494961	0.355148	-0.570867	-0.561393	0.355159	0.0298753
TsM_000405700	4	0.0277302	0.155351	0.122998	-0.0502408	0.00750071	-0.0492922	-0.0451141	-0.0688515	-0.123596	0.0526679	-0.0717134	0.0299897
TsM_000530200	12	-0.191088	-0.071856	-0.215582	0.0241199	-0.302276	0.211025	0.329706	0.223747	-0.149469	-0.151337	0.153752	0.0300562
TsM_000627300	77	-0.15402	-0.284856	-0.282409	-0.106284	-0.0658192	0.304666	0.444265	0.138819	-0.18922	-0.178678	0.174633	0.0300878
TsM_000874300	10	0.103028	0.369301	-0.159627	0.0644011	0.184886	-0.0856289	-0.291341	-0.138629	-0.170205	0.112398	-0.171451	0.0301313
TsM_000054800	11	0.0833809	0.223111	0.0396558	0.116619	0.178647	-0.577362	-0.073149	0.00167844	-0.140096	0.128283	-0.197232	0.0301535
TsM_000211000	9	-0.460588	-0.917046	0.169414	-0.411499	-0.761873	0.892604	0.597208	-0.029718	-0.106836	-0.476318	0.338315	0.0301755
TsM_000087300	2	0.0947991	0.139376	0.0559658	0.131472	0.254646	-0.507271	-0.383232	-0.0368252	0.080765	0.135252	-0.211641	0.0302526
TsM_000882900	10	0.0432075	0.234175	0.0389114	0.178309	-0.0335794	-0.133869	-0.312441	-0.1258	0.0346636	0.0922046	-0.134362	0.0303407
TsM_000791400	22	0.0912595	0.0409841	-0.122892	0.274469	0.471084	-0.491695	-0.330065	-0.174968	-0.0009184	0.150981	-0.249412	0.0304297
TsM_000236600	1	-0.631847	-0.655026	-0.124545	-0.133513	-1.10032	0.997426	0.64758	0.054863	-0.281847	-0.52905	0.354506	0.0306757
TsM_000133600	2	0.0511258	0.0799092	-0.0308162	0.196326	0.125751	-0.265616	-0.200474	0.0604932	-0.0795906	0.0844592	-0.121297	0.030763
TsM_000748100	11	-0.253214	-0.248872	0.0232709	-0.0905811	-0.112344	0.262303	-0.131779	0.147547	0.285875	-0.136348	0.140987	0.030822
TsM_000476700	5	-0.505381	-1.22463	-0.935024	-0.556746	-0.270487	-0.0929641	1.20281	0.913048	-0.487577	-0.698454	0.383829	0.0309124
TsM_001158200	4	-0.196533	-0.401457	0.169872	-0.306738	-0.197919	0.298437	0.188366	0.323528	-0.0825951	-0.186555	0.181934	0.0310106
TsM_000389700	6	0.108187	0.420859	-0.141039	0.0724033	0.0859215	-0.191191	-0.144032	-0.188355	-0.143644	0.109266	-0.166805	0.0310561
TsM_000413100	1	-0.0750293	-0.343593	-0.501062	-0.0710122	-0.0730703	0.0647101	0.0617414	0.593293	0.0774423	-0.212753	0.199297	0.0312413
TsM_000982800	8	0.106553	0.0897301	-0.0677848	-0.0189314	0.270095	-0.145294	-0.103748	-0.127806	-0.0556007	0.0759325	-0.108112	0.0312619
TsM_000073400	2	0.0195281	-0.600318	-0.664402	-0.570502	-0.0687586	0.382363	0.772435	0.29653	-0.270278	-0.37689	0.295263	0.0314641
TsM_000461900	38	-0.344502	-0.404638	-0.588857	0.0953223	-0.192824	0.63341	0.40153	0.111076	-0.157205	-0.2871	0.247203	0.0315455
TsM_000821300	8	0.140839	0.0882415	-0.0883373	0.0489025	0.193959	-0.219361	-0.15851	-0.00250889	-0.055531	0.0767209	-0.108978	0.0316638
TsM_001114900	3	0.0842312	0.00764777	0.110607	0.138782	0.108856	-0.359055	-0.15246	-0.0789186	0.0695302	0.0900248	-0.130226	0.0317166
TsM_000573800	11	0.0478195	0.0632116	0.045275	0.0783601	0.192142	-0.250215	0.105031	-0.116618	-0.229859	0.0853617	-0.122915	0.031963
TsM_000770300	68	0.0628521	0.132782	-0.0288491	-0.0123308	0.163507	-0.193357	-0.0984173	-0.0721494	0.0108117	0.0635922	-0.0882779	0.03197
TsM_000665900	1	-0.0761465	0.321258	0.382062	0.385245	-0.243225	-0.359325	-0.125647	-0.268956	-0.283121	0.153839	-0.259263	0.0320619
TsM_000011000	4	-0.683289	-0.328889	-0.281669	-0.0770362	-0.441318	-0.239069	0.899296	0.389343	0.0728043	-0.36244	0.280594	0.0322648
TsM_000708800	18	-0.160396	-0.0617226	-0.0941089	0.049324	-0.251634	0.234812	0.210698	0.0314195	-0.0298719	-0.103707	0.111764	0.0323094
TsM_000569400	8	0.209423	0.12624	-0.0888133	0.161703	0.0832805	-0.0255536	-0.194416	-0.00916604	-0.351139	0.0983666	-0.145068	0.0323498
TsM_000827600	3	0.00320085	-1.43538	-0.280345	-0.70033	-0.188915	0.385148	0.837028	0.361385	-0.0970827	-0.520355	0.371619	0.0324193
TsM_001064900	2	0.192243	0.377968	-0.268308	0.174764	0.307044	-0.511704	-0.309848	-0.00437867	-0.223274	0.156742	-0.262301	0.0325072
TsM_000661400	10	-0.179524	-0.0863823	-0.159911	-0.0115268	-0.25337	0.273102	-0.138646	0.0909841	0.34164	-0.138143	0.14177	0.0325868
TsM_000024200	2	0.379921	0.606047	-0.642842	0.141917	0.69079	-0.556241	-0.580564	-0.258509	-0.657598	0.235167	-0.513228	0.0327955
TsM_000781900	2	-0.182485	-0.266432	-0.40977	-0.377869	-0.0333088	0.448048	0.5524	0.1812	-0.280324	-0.253973	0.225331	0.0328064
TsM_001246000	6	-0.0264977	0.0582246	0.0974238	0.0753427	-0.0134982	-0.0140068	-0.105518	-0.0211616	-0.062494	0.0381991	-0.0507952	0.0328188
TsM_000171500	2	-0.183782	0.241107	0.989347	0.237743	-0.219251	-0.583561	-0.576222	-0.396785	-0.292151	0.213033	-0.46218	0.0329057
TsM_001090300	3	0.0742735	0.4707	-0.113462	0.350199	-0.00888272	-0.2423	-0.533212	-0.251565	-0.0115496	0.154566	-0.259657	0.0329255
TsM_000533700	5	-0.162192	-0.349676	-0.867426	-0.213107	-0.374368	0.59866	0.269356	-0.394796	0.730447	-0.393354	0.300917	0.0331431
TsM_000521600	2	0.177832	0.216001	-0.0558467	0.104921	0.079899	0.12005	-0.298409	-0.195086	-0.252472	0.104561	-0.156479	0.0331526
TsM_000047000	5	-0.0391247	-0.0707033	-0.0760289	0.0519848	-0.139334	0.0363159	0.102468	0.123569	-0.0104819	-0.0546413	0.0629677	0.03335
TsM_001195300	9	-0.159941	-0.319631	-0.11741	-0.12909	0.0761337	0.208204	0.280701	-0.0904658	0.142704	-0.129988	0.135286	0.0333943
TsM_000767300	2	-0.550498	0.0638345	-0.400168	0.0352127	-0.508645	0.576682	0.12972	0.320115	-0.0699223	-0.272053	0.239148	0.0336299
TsM_000059000	29	0.0729158	0.0889154	0.140341	-0.0032191	0.0550369	-0.262485	-0.125303	-0.0724196	0.0624847	0.070798	-0.0994306	0.0338425
TsM_000252400	2	0.0492312	0.186344	-0.0601124	0.0393981	0.268789	-0.0802381	-0.209523	-0.304407	0.0218211	0.0967299	-0.143087	0.0339226
TsM_000589200	1	0.0270823	-1.11824	-0.604918	-0.244943	-0.158592	0.490428	0.752082	0.120823	-0.0790197	-0.419922	0.321078	0.0339325
TsM_000154200	13	-1.15648	-0.757377	-0.188663	-0.395058	-1.46653	1.26675	0.676905	0.442784	-0.746692	-0.792822	0.409938	0.0339431
TsM_001089800	18	-0.109786	-0.0654439	-0.31144	-0.0875874	-0.526117	0.488948	0.383377	0.092844	-0.148821	-0.220075	0.204087	0.0341107
TsM_000949900	1	0.150925	0.0957865	-0.133285	0.160241	0.30578	-0.415907	-0.160628	0.00887269	-0.143365	0.11589	-0.177757	0.0341961
TsM_000647200	3	0.203675	0.130872	0.0628118	0.0758017	0.0874798	-0.430047	-0.306041	0.0311919	0.0278709	0.112128	-0.169256	0.0342
TsM_000669700	3	0.0529244	-0.420102	-0.256607	-0.121499	0.0195931	0.0670388	0.313862	0.145919	0.0680137	-0.145138	0.148709	0.0343253
TsM_000577700	3	-0.242071	-0.187891	-0.292696	0.224687	-0.207995	0.177333	0.0965561	0.0883881	0.217544	-0.141193	0.144955	0.034391
TsM_000093200	7	0.478319	0.346166	-0.249749	-0.162812	0.487804	-0.109536	-0.481994	-0.346662	-0.377455	0.179946	-0.328912	0.0345215
TsM_000517600	149	0.158806	0.151517	-0.104391	-0.00140178	0.217059	-0.248022	-0.0262583	-0.0911947	-0.122565	0.0843178	-0.12201	0.0345244
TsM_000107800	1	-0.939727	-0.932335	0.552463	-0.470107	-1.33604	0.162062	0.531846	0.137694	0.769979	-0.625149	0.400395	0.0345691
TsM_000023100	8	0.181944	0.324678	-0.100809	0.235478	-0.0701202	-0.252169	-0.277061	0.00188188	-0.176855	0.114234	-0.176051	0.0345821
TsM_000929700	47	0.0722293	-0.0185514	0.21453	0.11784	0.0070409	-0.133763	-0.0544964	-0.278379	0.0175105	0.0786176	-0.112282	0.0346219
TsM_000404600	8	-0.152046	-0.316275	0.0892729	-0.517061	-0.377974	0.501103	0.463314	0.124994	-0.184036	-0.254816	0.226344	0.0347052
TsM_000722700	8	-0.118929	0.309702	0.199041	0.0978117	0.0920868	-0.29889	-0.345797	-0.115557	0.0467085	0.115943	-0.178384	0.0348653
TsM_000608700	12	0.00502193	-0.445753	-0.338211	-0.361735	-0.14388	0.392996	0.602834	0.154287	-0.245892	-0.256911	0.226056	0.0348775
TsM_001058800	40	-0.10504	-0.19493	-0.294124	-0.220111	-0.0260729	0.100605	0.499253	0.197082	-0.138653	-0.168056	0.164572	0.0348898
TsM_000760000	8	-0.153296	-0.104197	0.0446731	0.0298025	-0.180864	0.100814	0.00668239	0.15174	0.0677185	-0.0727762	0.0817386	0.034969
TsM_001116900	2	0.265091	0.38017	-0.135388	-0.0216249	0.168547	-0.273947	-0.205861	0.0263464	-0.386817	0.131359	-0.21007	0.035104
TsM_000201200	1	0.0363931	0.288955	0.117568	0.2265	0.155714	-0.453392	-0.708707	-0.00103883	0.0598476	0.165026	-0.275822	0.0351117
TsM_000833500	6	-0.253887	-0.556207	-0.468726	-0.198644	-0.103992	0.00282194	0.810579	0.414125	-0.20342	-0.316291	0.256026	0.0352121
TsM_000936600	6	0.0425763	-0.25051	-0.251289	-0.205797	-0.0394411	0.291485	0.331569	-0.0168886	-0.0312527	-0.140892	0.143728	0.0352422
TsM_000524000	2	0.0885236	0.28152	-0.00876026	-0.0860979	0.11771	-0.188166	-0.082515	-0.0967685	-0.0847258	0.078579	-0.113044	0.0359882
TsM_000774000	5	-0.163734	-0.13514	-0.414888	0.00965606	-0.123283	0.120107	-0.140994	0.356382	0.319498	-0.165478	0.163748	0.0360452
TsM_000778900	20	-0.0546719	-0.181387	-0.292152	-0.270574	0.0308028	0.214882	0.398659	0.127507	-0.125347	-0.153596	0.153925	0.0360823
TsM_000377400	2	-0.0012013	-0.301912	-0.380814	-0.15712	0.0634923	-0.00954353	0.222427	0.35674	0.0554945	-0.155511	0.156279	0.0361723
TsM_000322500	1	-1.31934	-0.853812	0.254579	0.104879	-1.19332	0.0881147	0.555775	0.329801	0.632728	-0.601402	0.401605	0.0362
TsM_000721000	6	-0.599108	-0.358011	-0.262938	-0.125081	-0.410118	0.370979	0.834161	0.293117	-0.404762	-0.351051	0.273374	0.036245
TsM_000735300	2	0.0879961	-0.0195003	0.0479037	0.166204	0.073672	-0.249338	-0.168397	0.0207831	-0.00483462	0.071255	-0.100447	0.0362845
TsM_001212300	20	-0.0114778	0.0892027	-0.00750134	0.0453485	0.0856323	-0.119741	-0.0323496	0.0204808	-0.0834982	0.0402409	-0.0537771	0.0364352
TsM_000382700	32	-0.162754	-0.0986209	0.0558009	-0.00047354	-0.396149	0.177746	0.153799	0.00623379	0.170982	-0.120439	0.12719	0.0365897
TsM_000588000	34	0.158599	0.0442268	-0.141319	0.0742503	0.426954	-0.291828	-0.135466	-0.174044	-0.0966915	0.112542	-0.174508	0.0365939
TsM_000704600	36	-0.288584	-0.44251	-0.217151	-0.0615701	0.0522706	0.29638	0.444696	0.114272	-0.122574	-0.191509	0.183193	0.0366238
TsM_000695200	2	-0.36811	-0.374398	0.204756	-0.248977	-0.631745	0.679204	0.208283	0.0405918	0.0416545	-0.283695	0.242433	0.0367248
TsM_000485100	3	0.187711	0.119063	-0.180303	0.144798	0.139346	-0.184319	-0.0900153	-0.109955	-0.0903073	0.0821229	-0.118649	0.0367594
TsM_000813600	3	0.0512215	0.425424	-0.205771	0.142403	0.201906	-0.215447	-0.160066	-0.091664	-0.312663	0.123037	-0.19496	0.0368067
TsM_000840800	11	0.228297	0.188993	-0.0929702	-0.0197435	0.282267	-0.31727	0.091917	-0.261668	-0.241301	0.117369	-0.182081	0.0369011
TsM_000564100	8	-1.51149	-0.657583	-0.329233	-0.244997	-1.62501	1.16718	0.854112	0.516646	-0.817749	-0.873662	0.430048	0.0369108
TsM_000579600	63	0.0926883	0.0499565	-0.0917091	0.0395351	0.25391	-0.1048	-0.0803711	-0.0647184	-0.13939	0.0688762	-0.0973197	0.0369387
TsM_000983200	4	-0.0662335	0.556363	0.309298	0.245813	0.00683004	-0.522939	-0.987117	-0.107456	0.0229619	0.210414	-0.398637	0.0369566
TsM_000532200	8	0.045406	0.126582	-0.0932081	0.141131	0.293403	-0.161433	0.0518755	-0.171638	-0.336415	0.102663	-0.154403	0.0372166
TsM_000539500	10	-0.280891	-0.273349	-0.124312	-0.0212836	-0.128544	0.430058	0.325388	0.0340093	-0.139511	-0.165676	0.162486	0.0372872
TsM_000747700	5	-0.0498016	0.495196	-0.0552291	0.290558	0.0641942	-0.377259	-0.485191	0.0081083	-0.146522	0.148983	-0.250216	0.037347
TsM_001145200	4	0.0305421	-0.275699	-0.343728	-0.100067	0.0771836	0.211675	0.0746571	0.152033	0.0763234	-0.122354	0.128672	0.0374271
TsM_001187700	4	-0.100085	-0.281295	-0.0129828	0.0245985	-0.130773	0.182107	0.0872256	-0.057429	0.22002	-0.100107	0.107981	0.0375325
TsM_000604500	28	-0.30698	-0.408326	-0.713437	-0.248355	-0.312127	0.550925	0.771069	0.403854	-0.54288	-0.397845	0.295742	0.0376649
TsM_000522400	8	-0.0421072	-0.0557883	-0.231295	-0.0910675	-0.00181416	-0.0479853	0.205679	0.180404	0.0335646	-0.0844144	0.0929158	0.0376982
TsM_000197600	5	-0.603355	-0.598812	-0.393468	-0.234673	-0.103903	0.584955	0.715871	0.3688	-0.502161	-0.386842	0.291866	0.0377929
TsM_000082700	3	-0.235822	-0.243845	0.153133	-0.118226	-0.243493	-0.0203718	0.328236	0.0716441	0.183885	-0.137651	0.140848	0.0378176
TsM_000932800	1	0.0539913	-0.366508	-0.23223	0.00295564	-0.0955068	-0.0236625	0.2248	0.22768	0.102456	-0.12746	0.132818	0.0380514
TsM_001027700	2	0.159644	0.424962	-0.251428	0.253516	0.0637589	-0.151752	-0.303227	-0.119154	-0.265741	0.130091	-0.209969	0.0380568
TsM_000107100	1	-0.0260945	-0.228037	-0.321187	-0.214525	0.022935	0.242582	0.416779	-0.0181478	-0.0286883	-0.153381	0.153131	0.0380768
TsM_000325100	18	0.0286343	0.163118	-0.00783705	0.0991985	0.129184	-0.253158	-0.244156	-0.0586279	0.0803443	0.0824595	-0.1189	0.0381553
TsM_000056200	2	0.156452	0.279313	-0.148325	0.107186	0.0907283	-0.248437	-0.0469449	-0.0351848	-0.24843	0.0970708	-0.144749	0.0382455
TsM_000009900	5	0.0475312	-0.391251	-0.499012	-0.260102	0.0694082	0.186254	0.306973	0.373753	-0.086972	-0.206685	0.195002	0.038344
TsM_000861300	4	0.214723	0.245847	-0.0857406	0.208868	-0.0567664	-0.00023951	-0.352605	-0.124094	-0.162219	0.105386	-0.159789	0.0384882
TsM_000923700	4	-0.0746335	0.589305	0.107382	0.527548	0.05146	-0.848802	-1.10796	-0.133473	0.0840667	0.240212	-0.501541	0.0385006
TsM_000249700	1	0.296954	0.116472	0.276601	0.206344	-0.222914	-0.290643	-0.447364	-0.152185	0.0209613	0.134691	-0.217308	0.0387569
TsM_000894600	2	-0.324738	-0.0344003	-0.156003	-0.05379	-0.403787	0.586797	0.144901	0.0470865	-0.047521	-0.194544	0.182816	0.0387577
TsM_000488300	6	0.0647396	0.0876067	-0.072779	0.168846	0.120453	-0.120753	-0.257219	-0.0774218	0.0360478	0.0737733	-0.104836	0.0387796
TsM_000578800	3	0.0572628	0.902107	-0.184768	-0.00092856	0.137211	-0.370328	-0.433925	-0.261137	-0.389279	0.182177	-0.363667	0.0388506
TsM_000859600	1	-0.442249	-0.201018	-0.107598	0.128819	-0.196785	-0.0148297	0.123822	0.142934	0.396724	-0.163766	0.162162	0.0389006
TsM_000775000	2	-0.13169	-0.577257	-0.344355	-0.0486204	0.104269	0.418612	0.164801	0.0101274	0.167146	-0.199531	0.190171	0.0392379
TsM_001101100	2	-0.213179	-0.14683	0.0189418	0.0512295	-0.100482	-0.013038	0.0761371	0.154337	0.129537	-0.078064	0.0867434	0.0393156
TsM_000439400	16	-0.253945	0.00871235	-0.0140309	-0.0972124	-0.227707	-0.0600763	0.167178	0.0558535	0.32728	-0.116837	0.122559	0.0393572
TsM_001048700	82	-0.445378	-0.220839	0.182316	-0.153655	-0.634815	0.423707	0.449539	-0.02025	0.05215	-0.254474	0.226286	0.0394149
TsM_000512000	13	-0.577	-0.141533	-0.186921	-0.0511627	-0.405584	0.683591	0.338627	0.139787	-0.230917	-0.27244	0.232772	0.0394329
TsM_000887600	7	0.105735	0.195442	-0.0959612	0.119912	0.188965	-0.226904	-0.312321	-0.197711	0.117529	0.102819	-0.154852	0.0394484
TsM_000830100	4	0.0362541	0.207435	0.0775744	0.121588	-0.00800092	-0.0606896	-0.372902	-0.0688768	-0.00308803	0.0869701	-0.126389	0.0394674
TsM_000451600	1	0.134294	0.224533	-0.0244666	-0.0735839	0.395437	-0.461571	-0.285776	-0.147746	0.0511496	0.131243	-0.210986	0.0395347
TsM_001024400	56	-0.0331185	0.186483	0.0756438	0.244411	-0.0121001	-0.236126	-0.257151	-0.12564	0.0734946	0.0922638	-0.136356	0.0395717
TsM_000867600	9	-0.463352	-0.269729	0.0766309	-0.0593703	-0.522665	0.612504	0.293299	0.00183715	-0.0302042	-0.247697	0.219359	0.0396099
TsM_001241200	27	-0.021038	-0.0768945	-0.133252	-0.0864115	0.0444658	-0.031098	0.047148	0.119436	0.115349	-0.054626	0.0627087	0.0396855
TsM_000997300	2	-0.330688	0.21457	-0.29841	-0.44189	-0.127517	0.308416	0.0353685	0.374404	0.0289816	-0.196787	0.186793	0.0397616
TsM_000661500	1	0.0532522	-0.359906	-0.203607	-0.0756147	0.0283371	0.0669894	0.0740819	0.133347	0.200351	-0.111508	0.118692	0.0397624
TsM_000434900	7	-0.335319	-0.342406	0.197795	-0.211195	-0.406216	0.314805	0.475021	0.13911	-0.122972	-0.219468	0.201491	0.0398678
TsM_000728600	14	0.00067664	-0.220748	-0.354124	-0.106084	-0.0271174	0.267895	0.326357	0.0838135	-0.103346	-0.141479	0.14368	0.0399066
TsM_000314000	7	0.04197	-0.127062	-0.131758	-0.115557	-0.0501442	-0.0116592	0.00634838	0.247458	0.0972436	-0.0765102	0.0848477	0.0399941
TsM_000547000	10	-0.226798	-0.27399	-0.0375158	0.170303	-0.332139	0.28484	0.0813911	0.121642	0.0842989	-0.140028	0.143043	0.0400842
TsM_000210500	5	-0.0278003	0.14565	0.178609	0.203969	0.00373204	0.0316806	-0.0926435	-0.421632	-0.120254	0.100832	-0.150712	0.040114
TsM_000740800	1	-0.400586	-0.45848	-0.0420444	-0.44931	-0.997166	0.855763	0.649765	0.29656	-0.507988	-0.469517	0.323525	0.0401786
TsM_000452700	13	-0.12873	-0.181264	-0.200462	-0.0816624	-0.25451	0.453615	0.287687	0.148903	-0.232689	-0.169326	0.164379	0.0402648
TsM_001086200	8	-0.199738	-0.196612	0.159238	-0.0999274	-0.118129	0.0778144	0.144559	0.079018	0.0954863	-0.0910336	0.0992194	0.0403773
TsM_000409100	4	0.14525	0.327008	-0.188941	0.0141342	0.229018	-0.150577	-0.257037	-0.089722	-0.146982	0.105294	-0.16108	0.0405493
TsM_000319000	10	-0.00891658	0.129365	0.230444	0.118807	0.0151207	-0.254783	-0.339423	-0.0612472	0.0784393	0.0969639	-0.144253	0.0405913
TsM_001196500	103	-0.0942707	-0.239059	0.0767008	-0.0694234	-0.158094	0.0822174	0.0863277	-0.0239948	0.272994	-0.0968294	0.104386	0.0408521
TsM_000822100	1	0.0268993	-0.194552	-0.199528	-0.046587	0.0465942	0.0809735	0.135736	0.0468708	0.0649452	-0.0734347	0.0821315	0.0409223
TsM_000190200	2	0.139635	-0.774457	-0.745883	-0.290371	-0.251236	0.741356	0.539255	0.0991592	-0.211771	-0.384462	0.292	0.0409338
TsM_000541800	10	-0.135044	-0.37056	-0.0724135	-0.282439	-0.495303	0.662835	0.42145	0.130609	-0.293362	-0.271152	0.230383	0.0409936
TsM_001170200	7	0.440479	0.498672	-0.171748	-0.206276	0.468622	-0.793117	-0.0235355	-0.161484	-0.651343	0.20595	-0.40737	0.0411654
TsM_001090400	5	0.142979	0.393279	-0.111047	0.135456	0.122077	-0.436461	-0.433479	0.0695787	-0.0877996	0.136549	-0.22204	0.0412675
TsM_000187600	13	-0.324554	-0.339082	-0.485892	-0.100313	-0.505943	0.886172	0.334054	0.26303	-0.413092	-0.351157	0.267541	0.0412745
TsM_001032800	76	-0.167836	-0.407659	-0.209736	-0.220015	-0.162193	0.388959	0.619075	0.0909531	-0.271169	-0.233488	0.206955	0.0414093
TsM_000651200	2	-0.237748	0.847221	0.59374	0.473902	-0.30663	-1.29441	-1.24747	-0.511275	0.158163	0.274097	-0.723748	0.0414305
TsM_000682200	1	-0.275533	-0.321829	-0.376964	-0.101515	0.132074	0.279897	0.426662	0.143157	-0.130879	-0.188754	0.179709	0.0414641
TsM_000484400	4	0.279579	0.590027	-0.277879	0.0316066	0.235114	-0.428546	-0.084533	-0.141509	-0.590176	0.171689	-0.311191	0.041488
TsM_000536300	1	-0.676851	-0.278895	0.177659	-1.13511	-0.132989	0.0290166	0.735584	0.24081	0.244788	-0.409238	0.31255	0.0414957
TsM_000534200	3	0.228385	0.233091	-0.165133	0.0853895	0.22303	-0.361808	0.0554422	-0.100042	-0.353373	0.120953	-0.189945	0.0414976
TsM_001197300	2	0.0112878	-0.326997	0.0475038	-0.127682	-0.246555	0.15773	0.165056	-0.0755026	0.283942	-0.128489	0.132806	0.0417986
TsM_000026800	9	0.0172048	-0.612491	-0.54357	-0.4761	0.0503342	0.144034	0.721578	0.313253	-0.156883	-0.312924	0.255496	0.0418698
TsM_001012100	49	0.0307933	0.063671	-0.0130615	0.0270889	0.114658	-0.0941779	-0.149582	-0.0295391	0.032233	0.04463	-0.0602664	0.0419131
TsM_000503500	5	-0.488659	-0.407319	-0.385225	-0.33764	-0.622674	0.995671	0.556275	0.271038	-0.608942	-0.448303	0.303511	0.042048
TsM_000014300	18	-0.393581	-0.498548	-0.284368	-0.293842	-0.736892	0.967853	0.639592	0.108672	-0.510388	-0.441446	0.301432	0.0421111
TsM_000072800	88	0.0572291	0.0795607	0.0290743	-0.0333627	0.164442	-0.22355	-0.00124365	-0.0798657	-0.0249296	0.0593888	-0.0823972	0.042125
TsM_000476100	9	0.0689842	0.0897333	0.235994	0.113015	-0.0559419	-0.270002	-0.281742	-0.0120231	0.0314839	0.0903567	-0.133071	0.0421561
TsM_000932100	1	-0.0274581	-0.536858	-0.260681	-0.483809	-0.363241	0.651768	0.553311	0.299579	-0.448001	-0.334409	0.264164	0.0422001
TsM_000292900	19	-0.0163677	0.10504	0.187735	0.0693427	0.0302911	-0.195423	-0.244876	-0.0601465	0.0703261	0.0752082	-0.10753	0.0422097
TsM_001035400	1	-0.0037604	-0.622426	-0.286982	-0.171752	0.0355728	-0.0452779	0.473622	0.20294	0.153088	-0.20987	0.196093	0.042335
TsM_000779600	12	-0.0325706	-0.108321	-0.219166	0.0701556	-0.223766	0.258801	-0.0591667	0.103377	0.135994	-0.102734	0.109751	0.0424355
TsM_000019500	1	-0.249527	0.84707	0.53509	0.525069	-0.367229	-0.607082	-1.40472	-0.453405	-0.101373	0.258095	-0.641644	0.0424703
TsM_000443700	2	0.0699827	0.241301	0.118401	0.121491	0.069408	-0.389298	-0.433789	0.181571	-0.139827	0.124117	-0.195336	0.0425702
TsM_000967800	6	-0.0951608	-0.283698	-0.259337	0.118628	-0.117043	-0.0280924	0.181182	0.0573602	0.314999	-0.127322	0.131362	0.0428325
TsM_000165800	2	-0.850545	1.00559	1.54675	-0.276767	-0.356234	-1.02821	-0.924302	-1.43865	-0.934358	0.213759	-1.08138	0.0428695
TsM_000681000	32	-0.27832	-0.418878	-0.0844296	-0.148552	-0.716897	0.477015	0.760188	0.105618	-0.300096	-0.329415	0.260681	0.0428734
TsM_000132200	5	-0.0757082	-0.568509	-0.557135	-0.557723	0.0731678	0.460799	0.635645	0.318876	-0.342875	-0.337182	0.268111	0.0429337
TsM_000155600	3	-0.0982996	-0.0108593	-0.407465	-0.0500215	-0.0639694	0.335423	0.0872977	0.116169	-0.0161194	-0.126123	0.130693	0.0429554
TsM_000583100	2	-0.189264	-0.126	-0.0332689	-0.0628749	-0.226178	0.109369	-0.170874	0.283376	0.302199	-0.127517	0.131018	0.0429743
TsM_000353600	2	0.442384	0.0841366	-0.0274209	-0.146165	0.39973	-0.585295	-0.0766232	-0.210755	-0.154981	0.150533	-0.256914	0.0430082
TsM_000665300	3	0.0334672	-0.253744	-0.177421	-0.135023	-0.290171	0.296941	0.224653	0.347989	-0.225577	-0.164578	0.161002	0.0430187
TsM_001111700	6	-0.259431	-0.430701	-0.265957	-0.388941	-0.224964	0.236026	0.733553	0.48622	-0.453074	-0.313999	0.250681	0.0431733
TsM_000575400	1	-0.391449	-0.22976	-0.167475	-0.198798	-0.54835	0.930628	0.116784	0.0571446	-0.138351	-0.307166	0.241551	0.0431918
TsM_000950000	2	0.0424225	0.406805	0.162712	0.224874	-0.00854208	-0.46184	-0.602261	-0.347657	0.252912	0.165654	-0.289711	0.0433629
TsM_000072200	15	-0.096487	-0.0828457	-0.0590911	-0.0792902	-0.00118246	-0.0715581	0.0358845	0.118784	0.204532	-0.0637793	0.0719105	0.0433889
TsM_000637200	1	-0.186095	0.425411	0.420136	0.291685	-0.122513	-0.367911	-0.58245	0.0245298	-0.255885	0.165725	-0.295429	0.0434383
TsM_001059000	3	-0.0334749	-0.27207	-0.410911	-0.336857	-0.0773689	0.329526	0.607718	0.0801531	-0.208342	-0.226136	0.202264	0.0434828
TsM_000573000	1	0.41612	0.387071	-0.361634	-0.00925081	0.533981	-0.549102	0.00441846	-0.271542	-0.682293	0.193257	-0.37463	0.0437178
TsM_000187700	1	-0.140662	-0.878293	-1.5446	-1.02517	-0.406117	0.895869	1.01363	0.644688	-0.951834	-0.798968	0.400588	0.0437222
TsM_000081500	19	-0.0576855	0.140657	0.10398	0.127558	0.113502	-0.216473	-0.244661	-0.16687	0.127377	0.0856024	-0.125157	0.0437349
TsM_000514600	11	-0.812591	-0.426246	-0.290536	-0.161547	-0.912875	1.06312	0.507211	0.348812	-0.600764	-0.520759	0.329594	0.0437484
TsM_000819300	2	-0.0106744	-0.269626	-0.272475	-0.211585	0.0350029	0.0749193	0.449026	0.0968938	-0.0381503	-0.145871	0.145672	0.0439572
TsM_000462500	7	-0.0495442	-0.183368	-0.276242	-0.180565	-0.0185311	0.112945	0.448908	0.124508	-0.118408	-0.14165	0.141988	0.0439847
TsM_000102300	9	-0.0746058	-0.0964786	0.0610133	-0.0649466	-0.212977	0.131807	0.00089096	0.00289178	0.20772	-0.0775989	0.0858275	0.044011
TsM_000477600	1	-0.557499	0.321564	0.595434	0.611896	0.143454	-0.346215	-0.0819844	-0.911398	-0.590692	0.22297	-0.482572	0.044094
TsM_000729900	1	-0.19064	-0.211322	-0.58015	-0.222323	0.134732	0.383413	0.363858	0.193311	-0.149763	-0.21394	0.197705	0.0441097
TsM_000034800	11	-0.171168	-0.533502	-0.366741	-0.552924	-0.283198	0.506911	0.956592	0.0166697	-0.379476	-0.381506	0.275174	0.0442844
TsM_000634700	1	-0.209218	0.535182	0.811966	0.540825	0.0225335	-1.56255	-2.59349	-1.09362	0.572308	0.340258	-1.16934	0.0443725
TsM_000600400	2	-0.0961175	0.306157	0.400419	0.211955	-0.0524049	-0.539485	-0.452836	-0.17819	0.115211	0.154002	-0.263825	0.0445782
TsM_000953900	3	-0.200535	-0.35511	0.116968	-0.164933	-0.147535	0.123752	-0.0852238	0.160529	0.399278	-0.150229	0.149584	0.0446005
TsM_000329000	7	-0.0470436	0.324073	0.193095	0.370925	0.0621311	-0.605529	-0.738113	-0.150369	0.191622	0.180636	-0.325597	0.0447571
TsM_000642800	6	0.0838691	-0.206731	-0.382953	-0.232123	-0.0289114	0.265631	0.149059	0.313471	-0.117888	-0.15337	0.152568	0.0450241
TsM_000142700	2	0.0186972	-0.536271	-0.508507	-0.402032	0.0104782	0.580384	0.423859	0.218349	-0.268443	-0.283527	0.238537	0.0450782
TsM_000771300	2	0.0217864	-0.372155	-0.154691	-0.163187	0.0666357	0.151914	-0.0215571	0.124755	0.247291	-0.120322	0.125601	0.0451274
TsM_001049600	3	0.0914003	0.494533	-0.19743	0.0490385	0.174988	-0.319393	-0.192957	-0.140572	-0.141269	0.122506	-0.198548	0.0453079
TsM_000080400	12	0.256442	0.139531	-0.0904319	-0.0242518	0.272792	-0.338971	-0.00958639	-0.0130681	-0.325099	0.110816	-0.171681	0.0453181
TsM_000948700	2	-0.119978	-0.232477	-0.391778	-0.0669451	-0.310376	0.664034	0.0514561	0.277471	-0.196836	-0.224311	0.199031	0.0454058
TsM_000073900	3	-0.048253	-0.0219991	-0.366046	-0.0212968	-0.0481077	0.106959	0.109122	0.226041	-0.0080721	-0.10114	0.108513	0.0454481
TsM_000606100	3	0.00724632	0.0413304	0.155149	-0.112946	0.439846	-0.270741	-0.0830128	-0.143176	-0.163742	0.106125	-0.165168	0.0455184
TsM_000836300	18	0.0998655	0.164563	-0.0881287	0.0386436	0.0860076	-0.138165	-0.167071	-0.0158789	-0.0147853	0.0601902	-0.083975	0.0455857
TsM_000302700	9	-0.0610163	-0.0251362	0.0117847	-0.0682484	-0.110264	-0.0639774	0.0632649	0.138878	0.0945982	-0.050576	0.058191	0.0457892
TsM_000584200	2	0.0856473	-0.319889	-0.39864	-0.16931	0.0343613	0.0225611	0.361813	0.160213	0.0669603	-0.153566	0.152887	0.0458084
TsM_000462400	2	-0.0769306	-0.175445	-0.0429399	-0.00535195	-0.433135	0.32864	0.201162	0.18357	-0.123958	-0.14676	0.147354	0.0458785
TsM_000939800	4	-0.15354	-0.343724	-0.22021	-0.30759	-0.234947	0.669453	0.46882	-0.0133352	-0.266108	-0.252002	0.214708	0.045879
TsM_000503800	5	-0.134744	0.401141	0.496281	0.479151	-0.179011	-0.438059	-1.05021	-0.24967	0.0267266	0.212563	-0.427802	0.0459187
TsM_001044900	1	0.613887	0.354039	-0.551674	0.264595	0.304569	-0.186165	-0.561541	-0.216055	-0.609376	0.197083	-0.393284	0.0459738
TsM_000056400	119	0.141988	0.113535	-0.105236	0.0877001	0.160629	-0.207195	-0.236388	-0.0788405	0.0603115	0.0797233	-0.115528	0.0459742
TsM_001139400	2	-0.172303	0.119076	0.307097	0.481395	-0.00128335	-0.353853	-0.490874	0.0441107	-0.202598	0.146796	-0.250804	0.0460576
TsM_000016000	15	0.21695	0.213296	-0.221347	0.0285939	0.350059	-0.288392	-0.153214	-0.0181788	-0.285496	0.117511	-0.18632	0.046191
TsM_000639700	16	0.283846	0.300135	-0.121046	-0.0959211	0.289801	-0.338082	0.0227529	-0.116026	-0.426774	0.131363	-0.214533	0.0462808
TsM_000559300	2	-3.33991	-3.80283	-3.28542	-3.64613	-2.08229	1.46902	2.36598	-1.31605	-3.53959	-3.23132	-0.255159	0.0463109
TsM_000657700	17	0.061202	-0.151929	-0.286683	-0.105809	-0.0226719	-0.0105993	0.283927	0.0931607	0.0652323	-0.101178	0.10793	0.0464172
TsM_001095700	1	0.0877607	0.259397	0.0844918	0.0384744	0.0835715	-0.326391	-0.166475	-0.367497	0.175877	0.110739	-0.171122	0.0466196
TsM_000807200	19	0.111465	0.0939132	0.419255	0.0542873	0.169871	-0.610638	-0.598266	-0.267561	0.269867	0.169758	-0.30165	0.046886
TsM_000910600	4	-0.188826	-0.406153	-0.202666	-0.0492518	0.0195602	0.499517	0.0950176	0.123159	-0.0769174	-0.165467	0.160194	0.0469311
TsM_000191800	4	0.0234909	-0.265708	-0.230161	-0.088891	0.0865976	0.0339518	0.176025	0.104903	0.0951059	-0.0949342	0.102496	0.0469602
TsM_000503700	13	-0.0458362	0.0431237	0.365662	0.178432	0.0381415	-0.385331	-0.284564	-0.166927	0.106593	0.115905	-0.182557	0.0469788
TsM_001039300	2	0.0296036	-0.076683	-0.39248	-0.164774	0.0514828	0.0467971	0.101615	0.182194	0.137852	-0.11057	0.117114	0.0470593
TsM_000780800	20	-0.0052174	-0.273028	-0.166455	-0.160917	-0.286798	0.285762	0.534172	-0.00549012	-0.140098	-0.178483	0.168586	0.0471597
TsM_000263100	1	0.286029	-0.913923	-0.603234	-0.173887	-0.221173	0.0799328	0.135427	0.355062	0.498718	-0.325238	0.267285	0.0471864
TsM_000850200	6	-0.758858	-0.562706	-0.485321	-0.126485	-0.734492	1.11355	0.453025	0.440913	-0.712093	-0.533572	0.323848	0.0475419
TsM_000072700	1	0.280566	0.566756	-0.379952	-0.0858296	0.646334	-0.0913202	-0.644256	-0.201547	-0.785516	0.205575	-0.43066	0.04778
TsM_000383200	9	-0.37741	-0.461753	0.111314	-0.105882	-0.215983	0.105273	-0.0394654	0.104274	0.594552	-0.209943	0.191158	0.0478292
TsM_001008500	2	0.222581	0.0766024	-0.106226	0.17327	0.46081	-0.379516	0.0815664	-0.110819	-0.754421	0.165407	-0.290797	0.0480726
TsM_001045400	4	-0.113793	-0.194197	-0.689574	-0.220451	-0.0402293	0.483435	0.413581	0.251475	-0.267997	-0.251649	0.220123	0.0481191
TsM_000884000	21	-0.258944	0.0978219	-0.279934	-0.283527	-0.726499	0.407908	0.467727	0.418201	-0.324424	-0.290217	0.242353	0.0481693
TsM_000063600	6	0.130515	0.245737	0.0235707	0.114315	-0.0394368	-0.244019	-0.323951	-0.106586	0.105139	0.0949401	-0.142354	0.0481873
TsM_000643200	14	-0.269641	-0.662924	-0.450543	-0.389123	-0.495615	0.724528	0.986237	0.0256976	-0.550224	-0.453569	0.29656	0.0481935
TsM_000975300	16	-0.433153	-0.41277	0.245508	-0.24335	-0.260678	0.478374	0.319375	-0.0678852	0.0679048	-0.220889	0.199442	0.0483975
TsM_000427900	4	-0.186725	-0.382763	-0.306805	-0.311716	-0.50349	0.704098	0.605492	0.247105	-0.519782	-0.3383	0.259228	0.0487293
TsM_000482700	1	-0.227115	-0.688843	-0.37148	-0.112761	-0.425881	0.654767	0.760829	0.1067	-0.439227	-0.365216	0.270767	0.0488143
TsM_000465200	2	0.647559	0.0449451	-0.315401	-0.111859	0.682809	-0.591149	-0.451766	-0.129306	-0.399115	0.189611	-0.392834	0.0489256
TsM_000267000	7	-0.11511	-0.255566	-0.349238	-0.239171	0.0396309	0.280849	0.388557	0.288679	-0.262862	-0.183891	0.173806	0.0489574
TsM_000637900	2	0.200607	0.411271	-0.204597	0.12121	0.440443	-0.122272	0.0832555	-0.505929	-0.926426	0.193787	-0.367843	0.0489624
TsM_000719000	18	-0.0165678	-0.0389813	-0.157361	-0.120906	0.0117541	0.00532362	0.18802	0.125005	-0.0288312	-0.0644123	0.0723793	0.0489881
TsM_000119600	1	-0.582549	-0.69411	-0.160514	-0.605559	0.00653514	0.61434	0.814266	0.193078	-0.463544	-0.40724	0.289535	0.0494247
TsM_001177500	1	-0.148582	-0.5079	-0.77943	-0.321635	-0.145216	0.491594	0.730886	0.431271	-0.527951	-0.380553	0.28145	0.0494655
TsM_000280300	5	-0.144301	-0.16413	0.0351907	0.0419646	-0.118108	0.0406507	0.11199	-0.0142332	0.1733	-0.0698766	0.0779268	0.049514
TsM_000540400	3	-0.363223	-0.039301	-0.234945	0.14483	-0.25317	0.161592	-0.0457568	0.358431	0.118687	-0.149162	0.148238	0.0497543
TsM_001114300	1	-0.227303	-0.338524	-0.150168	-0.110796	-0.16251	0.471767	0.449155	0.0711007	-0.265929	-0.19786	0.181523	0.0499153
TsM_000321400	4	-0.0883414	-0.189059	-0.0864814	-0.0890457	-0.00041677	-0.136304	0.226144	0.105917	0.195117	-0.0906689	0.0977184	0.0499397
TsM_000480100	22	-0.166529	-0.154715	0.0695658	-0.136087	-0.00789188	0.0268955	-0.00937098	0.102463	0.22753	-0.0791313	0.0868794	0.0499969
TsM_000820200	1	0.225711	-0.037445	-0.00648015	0.063087	0.150972	-0.306049	-0.128898	-0.0129293	-0.0126483	0.079169	-0.115131	0.0503164
TsM_001102800	2	-0.0897147	-0.138071	-0.394041	0.0440959	0.00023042	0.135127	0.256501	0.114352	-0.0231083	-0.1155	0.120718	0.0509879
TsM_000906300	6	-0.251131	-0.423815	-0.161506	-0.00650245	0.02308	0.332709	0.381271	-0.0211951	-0.0569275	-0.163975	0.158964	0.0510338
TsM_000940800	1	-0.00906645	0.251692	0.870591	0.421389	-0.23935	0.132951	-1.58235	-0.731637	-0.380419	0.259051	-0.640363	0.0512164
TsM_000707200	2	-0.00373361	0.234167	0.366283	0.115301	-0.102239	-0.285335	-0.465299	-0.046926	0.0138884	0.121956	-0.195918	0.0512601
TsM_000009600	3	-0.177291	-0.0467188	-0.328651	-0.133391	0.108757	0.175582	0.0979823	-0.0515306	0.258975	-0.115459	0.120252	0.0513167
TsM_000015000	6	0.110108	0.123394	-0.0466231	0.0226546	0.110368	-0.215163	-0.0468673	-0.160423	0.0615944	0.0639802	-0.0902146	0.0514112
TsM_000718400	23	-0.285008	-0.799423	-0.00750962	-0.498045	-0.749255	0.735757	0.911445	0.0767895	-0.502195	-0.467848	0.305449	0.0515055
TsM_000257000	2	-0.40023	-0.814739	-0.489416	-0.240457	-0.216941	0.809881	0.790785	0.123344	-0.551662	-0.432357	0.293087	0.0515976
TsM_000451800	1	0.235681	-2.43168	-1.64771	-1.69944	0.0308159	1.02716	0.845333	0.564661	-0.567434	-1.10247	0.46743	0.0522324
TsM_000812300	13	-0.0441191	-0.131534	-0.527314	-0.0367013	-0.165553	0.260494	0.0867274	0.467103	-0.128524	-0.181044	0.17145	0.0522734
TsM_000833300	4	-0.150903	0.14266	0.440012	0.236068	0.0219642	-0.27676	-0.570555	-0.0243037	-0.0535764	0.13796	-0.231299	0.0523092
TsM_000860000	2	-0.0867155	-0.401699	0.0129	-0.0652684	-0.170861	0.433068	0.0308257	-0.0373901	0.140378	-0.142329	0.14172	0.0523376
TsM_000163800	2	-0.23546	-0.494645	-0.882479	-1.19353	-0.530107	0.536541	1.29682	0.384797	-0.84776	-0.667244	0.342599	0.052713
TsM_000958400	6	-0.0150664	0.446426	0.0871676	0.183887	-0.0685945	-0.374787	-0.034446	-0.432109	0.010258	0.126764	-0.207771	0.0527341
TsM_000485600	4	-0.0898707	-0.26736	0.0864056	-0.102753	-0.0841327	0.110367	0.0866145	0.241103	-0.0440131	-0.0915422	0.0985179	0.0527752
TsM_000757000	15	-0.357121	-0.136304	-0.382593	-0.121137	-0.241961	0.475897	0.431606	0.371659	-0.426702	-0.247823	0.213115	0.052784
TsM_000567700	1	-0.126104	0.477867	-0.215279	0.2299	0.293468	-0.280851	-0.120448	-0.199344	-0.290984	0.13197	-0.222907	0.0527872
TsM_000675200	2	-0.236414	1.54338	-0.664676	0.525625	-0.0845875	-0.392923	-1.52813	-0.757085	-0.935266	0.216665	-0.90335	0.0527984
TsM_000568000	5	0.197338	0.463853	-0.25156	0.0640473	0.28768	-0.218648	-0.0652545	-0.123974	-0.654405	0.152272	-0.26557	0.0529064
TsM_000197000	4	0.0815124	-0.339268	-0.317829	-0.098973	0.0605928	0.10962	0.107623	0.237534	0.0526828	-0.122793	0.126865	0.0529497
TsM_000424400	5	-0.0116336	0.166722	0.091121	0.318256	0.0569552	-0.393801	-0.48206	-0.0262986	0.103297	0.124284	-0.199716	0.0532206
TsM_000903100	20	-0.00269627	-0.0205491	0.0932687	0.179739	0.329053	-0.379281	-0.387993	-0.0702927	0.104203	0.115763	-0.183341	0.0533542
TsM_000596200	51	0.0157168	-0.0033658	0.261718	0.158685	-0.0643212	-0.0719346	-0.230073	-0.024869	-0.100139	0.0736866	-0.106754	0.0533905
TsM_001048500	1	-0.0984286	-0.592211	-0.760469	-0.0949013	0.129018	0.532767	0.379015	0.131469	-0.0894652	-0.283398	0.238447	0.0535239
TsM_000200100	2	-0.0965392	-0.035504	-0.379934	0.0125404	-0.0281741	0.220318	0.135455	0.132996	-0.0421994	-0.105522	0.111643	0.0536688
TsM_001097300	2	-0.0127723	0.119066	-0.00556034	-0.0204756	0.361545	-0.258784	-0.0206606	-0.0672213	-0.184633	0.0883605	-0.132825	0.0537238
TsM_000109000	35	0.00567952	0.15142	0.155838	0.180206	0.067175	-0.264574	-0.508902	-0.0139036	0.0908613	0.112064	-0.17413	0.0537298
TsM_000322600	1	0.234564	0.341572	-0.062542	0.160935	-0.0240707	-0.0429025	-0.496741	0.0764259	-0.389371	0.130092	-0.213147	0.0537405
TsM_000164500	4	-0.220101	-0.584154	-0.166934	-0.473539	-0.434641	0.649924	0.832161	0.093208	-0.499255	-0.375874	0.269009	0.0538317
TsM_001145100	6	-0.0632804	-0.779622	-0.720971	-0.617715	-0.130169	0.556799	0.904935	0.363338	-0.602926	-0.462351	0.305537	0.0538338
TsM_001042100	11	-0.00783002	-0.00217746	-0.199517	-0.0852582	-0.0147784	0.103513	0.0539456	0.162194	-0.0407043	-0.0619122	0.069737	0.0538338
TsM_000981000	6	0.0541387	0.128045	0.152836	0.197309	0.111427	-0.413759	-0.552488	0.0277799	0.108882	0.128751	-0.207397	0.0538406
TsM_000908900	2	0.230038	0.233527	-0.1801	-0.0216421	0.40414	-0.403139	0.0990912	-0.226503	-0.361488	0.133193	-0.22301	0.0543099
TsM_000879700	38	0.273326	0.204056	-0.145081	-0.0236919	0.405584	-0.394628	-0.36258	0.179471	-0.403762	0.142839	-0.245375	0.0547522
TsM_000869200	6	-0.86033	-0.643209	-0.214835	-0.264066	-0.889657	1.22212	0.709147	-0.109557	-0.556055	-0.57442	0.316414	0.0547949
TsM_000528400	14	-0.08642	-0.344376	-0.518201	-0.30844	0.0394073	0.133694	0.634958	0.316515	-0.248561	-0.243606	0.209152	0.0549624
TsM_000372700	28	0.190574	0.151131	0.00456361	-0.0951158	0.196461	-0.236305	0.094071	-0.126306	-0.267732	0.0895227	-0.134068	0.0550998
TsM_000484600	22	0.139053	0.313074	-0.164892	0.00677431	0.190545	-0.323081	-0.065939	-0.0754794	-0.128379	0.0969109	-0.14822	0.055134
TsM_000635900	1	-0.0998707	-0.573911	-0.62762	-0.409715	-0.790424	0.66843	1.03896	0.199151	-0.678554	-0.500308	0.306997	0.0553418
TsM_000531800	3	-0.0460518	-0.342404	-0.00107356	-0.106908	-0.0846848	-0.0776282	0.0383266	0.190583	0.328959	-0.116224	0.12006	0.055345
TsM_000696800	1	0.0237236	-0.238369	-0.527266	-0.0660829	0.0450883	0.193872	0.234086	0.21355	-0.0360153	-0.152581	0.151373	0.0554516
TsM_000428700	9	-0.220986	-0.0984656	-0.145057	0.0309284	-0.140824	0.239317	0.146484	0.2694	-0.18054	-0.114881	0.118665	0.0558977
TsM_000773900	1	-0.351453	-0.0898348	0.107972	-0.110072	-0.72897	0.243774	0.369097	-0.139647	0.362459	-0.234472	0.208921	0.0559137
TsM_000226200	2	-0.291364	-0.171172	-0.373528	0.18559	-0.402328	0.587393	0.1081	-0.0909648	0.150179	-0.21056	0.188677	0.0559468
TsM_000334700	4	-0.191282	-0.129402	-0.17361	-0.0889725	-0.348325	0.196458	0.480515	0.318008	-0.304146	-0.186318	0.172709	0.055956
TsM_000431600	7	-0.0980692	-0.0448378	-0.0222925	0.00255056	-0.290854	0.196799	0.154689	0.130365	-0.0914804	-0.0907005	0.0975932	0.0561214
TsM_000834200	32	0.0513473	0.0608563	-0.00690529	0.091009	0.0588997	-0.112604	-0.202865	-0.028711	0.0630001	0.0510414	-0.0702949	0.056463
TsM_000396000	35	-0.207605	0.21255	0.385116	0.448444	-0.0980528	-0.320931	-0.474666	-0.327454	0.074969	0.14809	-0.26202	0.0568057
TsM_000397100	4	-0.0950293	-0.410649	-0.49771	-0.0910341	-0.728071	0.764721	0.620265	0.120993	-0.440284	-0.364499	0.266424	0.0568276
TsM_000274900	5	-0.0215886	-0.55488	-0.547725	-0.00146121	-0.0565619	0.313486	0.328859	0.420316	-0.230138	-0.236443	0.208131	0.0571807
TsM_000839900	8	-0.800639	-0.460205	0.206839	0.0254203	-0.690569	0.70869	-9.734e-05	0.015614	0.336108	-0.343831	0.265079	0.0572312
TsM_000531900	5	-0.503357	-0.146437	-0.0811436	-0.0451403	-0.574034	0.456609	0.411884	0.417442	-0.383594	-0.270022	0.225585	0.0578511
TsM_000220200	1	0.0809249	0.102992	-0.190447	0.137109	0.373832	-0.298454	-0.0186714	-0.180064	-0.130438	0.100882	-0.156907	0.0578884
TsM_000941400	46	0.0813478	0.377463	0.0537512	-0.0306545	0.0530832	-0.228586	-0.414767	0.0832466	-0.111677	0.106998	-0.167946	0.0579657
TsM_000418800	1	0.0614176	-0.740064	-0.0495762	-0.317414	-0.138669	0.0605151	0.602608	0.0536129	0.113107	-0.236861	0.207461	0.0587249
TsM_000422400	2	0.0779136	0.0984616	0.231276	0.00439848	0.195199	-0.559527	-0.219189	-0.178724	0.177616	0.12145	-0.194956	0.0587455
TsM_000437800	1	-0.155787	-0.565491	-0.808313	-0.0718739	-0.457797	0.941948	0.626331	-0.131282	-0.324978	-0.411852	0.278005	0.0588623
TsM_001127800	16	0.0941462	0.19895	-0.0869825	0.0645334	0.0797074	-0.187087	-0.227287	0.0329558	-0.0218921	0.0700709	-0.100828	0.058977
TsM_000696200	4	-0.121347	-0.23293	-0.453559	-0.14771	-0.015173	0.232183	0.566877	0.127386	-0.219151	-0.194144	0.176824	0.0591696
TsM_001012800	2	0.00079859	-0.329467	-0.265345	-0.139521	0.068082	0.145098	0.389931	0.0287465	-0.030307	-0.13309	0.133367	0.0592115
TsM_000510100	3	-0.139463	-0.114056	-0.178957	-0.231945	0.132798	-0.0956158	0.246609	0.186439	0.106577	-0.106324	0.111002	0.0599144
TsM_000616100	1	-0.0910503	0.223593	0.437946	0.146261	-0.0687159	-0.491588	-0.243889	-0.239431	0.105515	0.129607	-0.217348	0.0599848
TsM_000844200	3	0.20572	0.356076	-0.283556	0.202617	0.12983	-0.0145678	-0.297009	-0.100201	-0.389315	0.122137	-0.200273	0.0601304
TsM_000275200	5	-0.0742348	0.269986	0.509295	0.294927	-0.146734	-0.653787	-0.584446	-0.247353	0.196521	0.170648	-0.322266	0.0601902
TsM_000630600	2	-0.192616	-0.896868	-0.417842	-0.829501	-0.497676	1.45025	-0.347467	0.17491	-0.118726	-0.566901	0.289742	0.0601978
TsM_000644400	49	0.0548264	-0.0922929	-0.384162	-0.21891	0.00958374	0.325648	0.151996	0.0861069	-0.0509542	-0.126191	0.128199	0.0602213
TsM_000061000	10	-0.154162	-0.352949	-0.471687	-0.260328	0.039862	0.130526	0.743841	0.115936	-0.182245	-0.239853	0.202015	0.0602399
TsM_000321500	2	-0.0156278	-0.113286	0.110409	-0.419012	-0.440777	0.0168762	0.39129	0.281306	-0.0240634	-0.175659	0.166352	0.0602479
TsM_000540900	1	-0.348107	-0.676708	0.163026	-0.203664	-0.69096	0.700423	0.62355	-0.0755827	-0.206269	-0.351283	0.26053	0.060361
TsM_000622200	3	-0.0768503	0.265364	0.0114242	0.0859141	0.146465	-0.161006	-0.319291	-0.107226	0.0697509	0.0864632	-0.129443	0.0604909
TsM_000578500	9	0.0715392	0.225636	-0.123307	0.00973749	0.153209	-0.142696	-0.0698787	-0.0205479	-0.154288	0.0673629	-0.0968526	0.0606255
TsM_000670300	1	0.245447	0.222622	-0.164902	-0.0282061	0.303703	-0.0893019	-0.260274	0.0330016	-0.429139	0.115733	-0.186428	0.0607624
TsM_000849900	3	0.0955754	0.0788898	-0.0618596	0.123979	0.0104452	-0.0852609	-0.140477	0.0512404	-0.0980668	0.0494059	-0.068141	0.0607659
TsM_000881700	3	0.00791082	-0.328655	-0.197129	-0.21644	0.0829403	-0.0445725	-0.00040396	0.248772	0.320293	-0.130274	0.131022	0.0609839
TsM_000212700	2	0.0810391	0.422712	-0.301851	0.261637	0.131656	-0.213082	-0.128612	-0.138689	-0.303244	0.119039	-0.195907	0.0611801
TsM_000113500	2	-1.69997	-0.785693	-0.0278018	-0.278481	-2.39029	1.26648	0.515947	0.81094	-0.926902	-1.03645	0.416617	0.061214
TsM_000677700	10	-0.665221	-0.289438	-0.445034	0.144854	-1.10684	0.882861	0.65753	0.121331	-0.439194	-0.472337	0.305632	0.0613667
TsM_000978600	4	0.012761	-0.630591	-0.605102	-0.396871	0.179859	0.295137	0.544297	0.328927	-0.227502	-0.287989	0.235215	0.0615397
TsM_001062600	3	-0.152908	0.159684	0.265137	0.154564	0.0658738	-0.386696	-0.11271	-0.158622	0.0515237	0.0984703	-0.151626	0.0616691
TsM_001083700	2	0.0738652	0.367222	0.139836	0.0532182	0.274057	-0.68412	-0.851189	-0.0915594	0.255585	0.18164	-0.342821	0.0619718
TsM_001192400	13	-0.18887	-0.214783	0.0659743	-0.0708572	-0.118369	0.232624	-0.154474	0.142616	0.218601	-0.105381	0.109842	0.0627796
TsM_000640000	1	0.00359032	-0.153489	-0.166291	-0.178502	-0.121951	0.228417	0.309872	0.18929	-0.228722	-0.123329	0.124714	0.0628392
TsM_000086000	13	0.262158	0.114042	-0.096122	-0.0366935	0.241153	-0.29571	0.0991845	-0.171232	-0.230766	0.0969075	-0.149631	0.0629194
TsM_001137000	3	-0.0229419	-0.0682763	-0.197312	-0.00972072	0.00812263	0.0125319	0.135795	0.138188	-0.0248102	-0.0580257	0.0654263	0.0629923
TsM_000807300	20	0.085377	0.0759349	0.230304	-0.0870496	0.0487495	-0.0980393	-0.146711	0.0620862	-0.226829	0.0706632	-0.102373	0.0630568
TsM_000225700	4	-0.15152	0.0157144	0.610789	0.00678074	0.242812	-0.538276	-0.0941035	-0.384552	-0.02594	0.144915	-0.260718	0.0630866
TsM_000008800	1	-0.00736485	-0.807931	-0.384446	-0.163514	-0.0797113	0.418965	0.68345	-0.151329	-0.0212799	-0.288593	0.232452	0.0630871
TsM_000701500	28	0.172356	0.111323	-0.116971	-0.00923822	0.189606	-0.217912	-0.0489514	-0.0138965	-0.120557	0.069415	-0.100329	0.0631348
TsM_000015100	1	-0.217165	-1.92642	-0.162603	-0.340927	-0.027498	0.375892	0.659521	0.135908	0.306395	-0.534922	0.369429	0.0631457
TsM_000725200	10	-0.183549	-0.16939	0.0233003	-0.0243943	-0.0519293	-0.0726179	0.077805	0.0787995	0.267387	-0.0811924	0.0878434	0.0632695
TsM_000082500	12	0.178351	0.254982	0.0293603	-0.198254	0.21222	-0.0482237	-0.0781464	-0.122802	-0.33706	0.0953319	-0.146558	0.0635891
TsM_000618800	2	0.0242355	-0.473793	-0.362683	-0.355931	0.174618	0.229934	0.440643	0.152602	-0.0989991	-0.198711	0.181045	0.0641491
TsM_000103700	9	-0.0722142	0.420248	-0.0158718	0.128521	0.0264509	-0.156529	-0.0650178	-0.0554216	-0.331876	0.0974268	-0.152211	0.0641501
TsM_000304500	1	0.0982809	0.438531	-0.0157457	0.248963	-0.0917302	-0.0423462	-0.658482	-0.0619891	-0.158714	0.13566	-0.230383	0.0642325
TsM_001145400	11	0.0985511	0.235736	-0.130018	0.0524423	0.0675527	-0.146482	-0.00752469	-0.0819698	-0.136057	0.0648527	-0.0930082	0.0644065
TsM_000744900	44	0.0521578	0.126651	-0.0384492	0.0167129	0.160006	-0.0551902	-0.254583	-0.10991	0.0585814	0.0634158	-0.0902754	0.0649147
TsM_000612700	7	-0.343469	-0.326282	0.0499363	0.00610231	-0.230361	0.516726	0.0271706	0.185763	-0.096573	-0.168814	0.158272	0.0652578
TsM_000632200	10	0.0855242	0.184007	-0.0273364	-0.0594799	0.0902335	-0.175621	-0.0572952	-0.0811829	0.00830922	0.0545897	-0.0764474	0.0654624
TsM_000788700	1	0.0892132	-0.545407	-0.786607	-0.844244	-0.538367	1.07089	0.247363	0.609275	-0.707221	-0.525082	0.305076	0.0656182
TsM_000581600	6	-0.435572	-0.856959	-0.027788	-0.476269	0.033902	0.0841158	0.663053	0.63519	-0.343111	-0.352537	0.259812	0.0658114
TsM_000758700	6	-0.26711	0.179042	0.542101	0.832153	-0.0335663	-0.919247	-1.65526	-0.399055	0.285501	0.250524	-0.672016	0.0660412
TsM_000873600	5	0.109745	0.256675	-0.257937	0.0958759	0.324954	-0.0253885	-0.128193	-0.208944	-0.3113	0.105863	-0.168456	0.0660837
TsM_000709900	1	-0.0359398	-0.276917	-0.694293	-0.270765	0.0411293	0.557014	0.311258	0.239548	-0.267414	-0.247357	0.210101	0.0661941
TsM_000748600	6	-0.0882973	-0.192701	-0.0730278	-0.104582	0.019646	0.308961	-0.0459112	-0.0350901	0.146019	-0.0877924	0.0934947	0.0662574
TsM_000551400	4	-0.0740288	-0.528274	-0.348338	-0.29842	-0.122047	-0.0210864	0.901812	0.080636	-0.108215	-0.274221	0.213287	0.0664408
TsM_000062600	5	0.00215534	-0.128623	-0.381799	-0.0850894	0.0767968	0.0995463	0.222111	0.117596	-0.0056082	-0.103312	0.108411	0.0666885
TsM_000603500	8	-0.168048	-0.0865241	-0.0452155	0.00238283	0.036644	-0.00423772	0.00732132	0.0840541	0.149903	-0.0521522	0.0592601	0.0668151
TsM_000806600	9	0.0396957	-0.275647	-0.245543	-0.299168	0.0210663	0.411596	0.19805	0.161271	-0.185212	-0.151919	0.146426	0.0671767
TsM_000011100	8	0.00275668	-0.0172673	-0.0302012	-0.0715114	-0.186854	0.0465645	0.155947	0.138079	-0.0692301	-0.0606155	0.0678403	0.0672099
TsM_001199700	19	-0.338393	-0.48048	-0.44808	-0.485573	-0.502095	0.991031	0.822733	-0.114518	-0.601696	-0.450924	0.274388	0.0673867
TsM_000788600	8	-0.203023	-0.838903	-0.783819	-0.588604	-0.511971	0.869834	1.02297	0.324154	-0.961139	-0.585264	0.313954	0.0674876
TsM_000092800	56	-0.14486	-0.246746	-0.0405075	0.0193813	-0.21225	0.28252	0.343185	0.0249787	-0.149803	-0.124996	0.12522	0.0676128
TsM_000113300	4	-0.0708963	0.505234	-0.0866759	0.228469	0.0254558	-0.157583	0.0364966	-0.334639	-0.354042	0.120317	-0.202442	0.0677641
TsM_000707000	34	0.119362	0.173311	-0.0283453	-0.0772673	0.115537	-0.20693	-0.0484202	0.0120823	-0.100755	0.0605195	-0.0860058	0.068189
TsM_000545000	3	-0.248629	-0.519897	0.203801	-0.243227	-0.0423511	0.139607	0.394105	0.0505639	0.0591149	-0.17006	0.160848	0.0682821
TsM_000831700	3	0.133403	-0.0315098	-0.0910061	0.0256366	0.406184	-0.213016	-0.185873	-0.0786268	-0.0680203	0.0885417	-0.136384	0.068356
TsM_000794500	12	0.0634956	-0.0508917	0.203406	-0.0340391	0.121623	-0.164518	-0.0543922	-0.161068	0.0342465	0.0607189	-0.0864328	0.0684673
TsM_000891400	5	-0.0359165	-0.11946	-0.122941	0.00168935	-0.0275476	-0.089804	0.0412037	0.170916	0.149375	-0.0608351	0.0679225	0.068567
TsM_000443200	6	-0.205678	-0.229738	0.158558	-0.150764	-0.0692133	-0.0034617	0.0366116	0.122794	0.260423	-0.0993669	0.104092	0.0685999
TsM_000863600	8	0.0185591	-0.0129674	0.13708	0.0532117	0.0316947	-0.187775	-0.00689886	-0.0790271	0.0238305	0.0455157	-0.0624678	0.0687617
TsM_000970200	41	0.0504705	0.0952125	0.0570964	0.187268	0.0172285	-0.317694	-0.242666	-0.0545278	0.130593	0.0814551	-0.121074	0.0688027
TsM_000172700	2	0.464355	0.256523	-0.00703742	-0.135906	0.0251603	-0.455299	0.0328291	-0.235767	-0.149969	0.120619	-0.202051	0.0688064
TsM_000009700	2	0.0251587	0.0848386	0.0265485	0.00641872	0.183266	-0.21833	0.116665	-0.158298	-0.114831	0.065246	-0.0936988	0.0689557
TsM_000746000	1	0.629235	0.0419407	-0.377214	-0.0796998	0.676192	-0.292277	-0.436904	-0.0813354	-0.715129	0.178091	-0.381411	0.0690256
TsM_000376800	6	-0.245723	-0.313743	0.0249902	-0.156646	-0.27445	0.389269	0.556405	-0.0911075	-0.165569	-0.193114	0.172249	0.0690415
TsM_000556500	3	-0.0940095	0.42924	0.257599	0.0441474	-0.069638	-0.324593	-0.286564	-0.219898	0.0842279	0.113468	-0.186706	0.069382
TsM_000434800	6	-0.270978	-0.169773	-0.383869	-0.161047	-0.512474	0.782948	0.37908	0.25271	-0.498411	-0.299628	0.229082	0.0695026
TsM_000609600	1	0.0408551	-0.421589	-0.297179	-0.202597	0.13204	0.034974	0.372622	0.0125157	0.160984	-0.149694	0.145274	0.0697651
TsM_000810700	5	-0.00483443	0.137136	-0.0303198	0.0765333	0.0862232	-0.103365	-0.2158	0.013757	0.00984175	0.0529476	-0.0738916	0.0697892
TsM_000680700	28	-0.0523064	0.0189664	-0.244823	-0.215602	-0.112938	0.140364	0.193627	0.345559	-0.190829	-0.121341	0.12218	0.069924
TsM_001240700	48	-0.0203177	0.0736234	0.220907	0.259116	-0.00348481	-0.240547	-0.465577	-0.0978292	0.133282	0.105969	-0.167668	0.0699864
TsM_000419900	1	0.0879185	0.227235	0.0718044	-0.109888	0.141448	-0.304438	-0.0963424	0.0972553	-0.199293	0.0837036	-0.125705	0.0700448
TsM_000726900	2	-0.0303563	-0.228001	-0.215339	-0.193257	-0.0448573	0.405314	0.105924	0.277595	-0.236312	-0.142362	0.13813	0.070518
TsM_000613600	2	-0.882095	-0.350205	-0.270199	-0.176735	-1.17168	1.07932	0.616338	0.375822	-0.807069	-0.570182	0.316102	0.0705366
TsM_001247100	5	-0.0716648	0.178959	0.331182	0.200892	0.24434	-0.620815	-0.901798	-0.0787448	0.253369	0.176742	-0.336997	0.0707404
TsM_001157600	3	-0.114465	-0.301669	-0.572315	-0.210461	0.0502926	0.338907	0.604303	0.103871	-0.263621	-0.229724	0.195865	0.0707529
TsM_000710200	72	-0.0697378	-0.236789	-0.603222	-0.257115	-0.18428	0.3904	0.607009	0.338201	-0.463167	-0.270229	0.218111	0.0708862
TsM_000022900	8	-0.076923	-0.27505	0.175263	-0.215048	-0.167762	0.151803	0.27647	-0.0346861	0.0651059	-0.111904	0.114673	0.070902
TsM_000171400	1	-0.0898172	-0.373821	0.216585	-0.101716	-0.32372	0.0945845	0.277604	0.0793355	0.0830325	-0.134498	0.133639	0.0709674
TsM_000804900	43	0.117358	0.19498	-0.133499	-0.0169796	0.221068	-0.26709	-0.0162075	-0.0740393	-0.0966006	0.0765856	-0.113484	0.071098
TsM_000123200	23	-0.161149	0.0851515	-0.0174523	-0.0184751	-0.251774	0.0793589	0.0413302	0.0395594	0.158807	-0.0727398	0.0797638	0.0712279
TsM_000709500	2	-0.168196	-0.498427	0.103839	0.0508391	-0.210477	0.0231209	0.091779	0.122188	0.33021	-0.144484	0.141824	0.071232
TsM_000021100	6	-0.120999	0.0141841	-0.14812	-0.0781989	0.0226815	0.0903363	-0.0360369	0.0106381	0.211272	-0.0620906	0.0690524	0.0712402
TsM_000641900	12	-0.179965	-0.184291	-0.491192	-0.128357	0.00406945	0.277	0.549144	0.137102	-0.262788	-0.195947	0.175115	0.0715025
TsM_000339800	5	0.0605278	0.287577	0.0724868	-0.124208	0.185097	0.0928677	-0.185384	-0.124638	-0.381765	0.0962962	-0.14973	0.0717434
TsM_000455000	7	-0.154594	-0.649041	0.0777464	-0.141884	-0.132125	0.560784	0.04572	-0.0344749	0.145438	-0.19998	0.179367	0.071943
TsM_000203600	6	0.0651384	0.227184	-0.0754808	0.0529076	0.0831009	-0.122081	-0.250528	0.0864112	-0.125919	0.07057	-0.103029	0.0723475
TsM_000605200	2	0.145691	0.170052	-0.171261	0.0233816	0.351242	-0.295528	-0.063457	0.0426224	-0.345838	0.103821	-0.16555	0.0723984
TsM_001106600	1	0.00506673	-0.0992546	-0.29518	-0.141707	-0.173522	0.521748	0.0913935	-0.103637	0.032945	-0.14092	0.135612	0.0726019
TsM_000509900	8	-0.0375589	-0.115481	-0.31419	-0.0967842	0.123007	0.096989	0.197365	0.05984	0.022491	-0.0882012	0.0941712	0.0726195
TsM_001121200	6	0.168591	-0.153708	-0.0902722	0.287822	0.336581	-0.326861	-0.238426	-0.230333	0.0797345	0.109803	-0.178971	0.0726528
TsM_000797600	2	-0.177096	-0.60526	-0.919094	-0.572609	-0.210885	1.22814	0.502064	-0.0952948	-0.5188	-0.496989	0.279027	0.0729462
TsM_000580200	13	0.097404	0.344668	-0.0490192	0.0854103	0.0417586	-0.254905	-0.457969	0.0432325	0.00987904	0.104044	-0.164941	0.0730829
TsM_000111900	20	-0.0237842	-0.223937	-0.0987954	-0.0345354	0.0881193	0.0955246	0.0611826	0.0348504	0.0714307	-0.0585866	0.0657471	0.0731062
TsM_000773200	4	-0.530924	-0.147946	-0.0929761	0.0933655	-0.462385	0.458835	0.486316	0.0699652	-0.234227	-0.228173	0.195222	0.0732619
TsM_000261800	6	0.110316	0.0941563	-0.118698	0.139794	0.187872	-0.258698	0.0957977	-0.0563259	-0.277468	0.082688	-0.124174	0.0734326
TsM_001031000	40	0.0151039	0.0467906	0.1354	0.087674	0.10837	-0.262046	-0.25404	-0.1267	0.175142	0.0786676	-0.116911	0.0735094
TsM_001113700	2	-0.138116	-0.0661242	0.124461	-0.145242	-0.179027	0.153506	-0.0267134	0.00752205	0.213274	-0.0808095	0.0868972	0.0736879
TsM_000805400	2	0.10355	-0.349973	-0.17694	-0.271243	0.0860968	-0.0419278	0.170397	0.223212	0.140459	-0.121702	0.123035	0.0738501
TsM_000628600	1	-0.0954645	-0.255006	-0.211402	-0.188878	-0.104578	0.588922	0.205268	0.0780242	-0.247441	-0.171066	0.156193	0.0738856
TsM_001086000	29	-0.17644	-0.205302	-0.17665	-0.0945381	-0.0636895	0.077406	0.557229	0.0439629	-0.132709	-0.143324	0.136472	0.0739422
TsM_000558000	17	0.0505819	0.142133	0.0558413	-0.036356	0.146604	-0.298248	-0.187268	-0.0155354	0.0819462	0.0717609	-0.104776	0.0739541
TsM_000542100	8	0.171105	0.142945	0.244466	-0.129723	0.0811551	-0.247064	0.0711524	-0.0200795	-0.446042	0.10199	-0.160508	0.0739822
TsM_000192700	4	-0.0935835	-0.195587	-0.0153806	0.0581914	-0.241166	0.175897	0.20944	0.163449	-0.140655	-0.0975051	0.102033	0.0742622
TsM_000246300	12	0.124503	0.138468	0.0716005	-0.163465	0.166422	-0.103207	-0.223842	-0.0623863	-0.00263062	0.0675058	-0.0980165	0.0750796
TsM_000238900	2	0.0174208	0.162857	-0.112261	0.151572	0.218091	-0.0649529	-0.247034	0.0940022	-0.315972	0.087536	-0.133489	0.075186
TsM_000398700	2	0.0575552	-0.359478	-0.621174	-0.34227	0.0264121	0.245957	0.654119	0.157177	-0.238205	-0.247791	0.204762	0.075287
TsM_000378300	5	0.00250599	0.399457	0.175901	0.0915067	-0.00549969	-0.651085	-0.35458	-0.00282154	0.0989022	0.132774	-0.227396	0.0753205
TsM_000919800	5	0.246096	0.00855025	-0.165064	0.047829	0.376543	-0.261576	-0.0580378	-0.00203069	-0.338435	0.102791	-0.16502	0.0754751
TsM_001006400	1	-0.00309063	0.113656	-0.00589381	0.0007283	0.221804	-0.272267	-0.0879802	0.0391174	-0.0570708	0.0654406	-0.0945502	0.0755913
TsM_000880200	1	-0.44503	-0.91007	-0.973825	-0.352078	0.0582292	0.552061	1.01274	0.409452	-0.76764	-0.524555	0.301653	0.0758555
TsM_000626500	12	-0.290709	-0.30971	-0.361605	-0.00615956	-0.374836	0.828964	-0.0175365	0.335429	-0.314042	-0.268604	0.208204	0.0759135
TsM_000422700	9	-0.0903204	-0.118499	-0.0920841	-0.00066188	0.0227218	0.0353869	-0.0501624	0.0568432	0.208033	-0.0557687	0.0625251	0.0760192
TsM_000314300	3	-0.191927	-0.105403	-0.110092	-0.0214336	-0.304792	0.361336	0.353772	0.102572	-0.255874	-0.146729	0.140451	0.0768924
TsM_000984100	3	-0.0750509	-0.0115078	-0.441762	0.0105481	-0.0779589	0.219166	0.198831	0.176216	-0.111038	-0.119146	0.120794	0.0770538
TsM_000792000	11	-0.0504679	-0.0596562	-0.217015	-0.197311	0.0177889	0.0713909	0.263998	0.240253	-0.156453	-0.101332	0.104797	0.0771548
TsM_000229700	7	-0.0634416	-0.205866	-0.0199751	-0.247103	0.116599	0.0215424	0.0291293	0.0954072	0.21311	-0.0839574	0.0897971	0.077422
TsM_000341100	10	-0.035098	-0.277649	-0.0192814	-0.231983	-0.210128	0.459825	0.311557	0.0280541	-0.216929	-0.154828	0.145627	0.0774356
TsM_000530900	5	-0.138789	0.0684417	0.127435	0.511455	0.171032	-0.400055	-0.701932	-0.157891	0.17699	0.147915	-0.270722	0.0774464
TsM_000668200	1	-0.419608	0.568513	0.781874	1.08244	-0.920044	-0.480612	-1.57402	-0.968247	-0.251126	0.218635	-0.818502	0.0776431
TsM_000558100	12	0.0401191	-0.148321	-0.499287	-0.160078	-0.104278	0.46037	0.220695	0.196884	-0.235504	-0.174369	0.160611	0.077708
TsM_001174800	6	0.0520179	-0.349533	-0.247652	-0.278844	0.0538852	0.167632	0.394551	0.214599	-0.191417	-0.154025	0.146341	0.0777654
TsM_000558800	12	-0.367787	-0.216542	-0.302272	0.0676408	-0.372124	0.724803	0.277276	0.0834688	-0.306427	-0.238217	0.19478	0.0778293
TsM_000948600	1	0.0418331	0.00918233	0.129489	0.0898225	0.0995734	-0.370701	-0.137902	0.0257703	0.0486857	0.0739801	-0.108537	0.077836
TsM_000035200	10	-0.108059	-0.179237	0.163412	-0.144937	-0.113649	0.0959942	0.0310052	0.0190558	0.184691	-0.0764939	0.0826866	0.0778421
TsM_001230000	18	0.190451	-0.10887	-0.672219	-0.351809	-0.0312151	0.363793	-0.00894482	0.198171	0.155698	-0.194732	0.177179	0.0780091
TsM_000295700	1	-0.0347992	0.181042	0.233094	0.039683	-0.0102374	-0.259473	-0.235953	-0.132726	0.134006	0.0817565	-0.123536	0.0780707
TsM_000296300	7	-0.193313	-0.0943667	-0.443415	-0.172501	-0.130544	0.385796	0.597922	0.025359	-0.295674	-0.206828	0.178351	0.0781756
TsM_001126900	3	0.209869	0.192788	0.115102	0.0236387	0.202563	-0.458755	-0.800476	0.0828896	0.1233	0.148792	-0.263261	0.0781817
TsM_000685300	5	-0.142198	0.0495885	-0.298686	-0.232935	-0.184142	0.434719	-0.0768709	0.397287	-0.155153	-0.161674	0.149996	0.0783972
TsM_000420500	1	0.107881	-0.122918	-0.203498	-0.323257	0.0099432	0.141672	0.210884	-0.0887184	0.174366	-0.10637	0.109551	0.0784298
TsM_000510700	9	-0.172937	-0.327779	-0.164567	-0.193792	-0.115448	0.215476	0.668251	0.0744047	-0.28025	-0.194905	0.16947	0.0785787
TsM_000063300	18	-0.109129	-0.240486	-0.475826	-0.278404	0.0150498	0.377322	0.585769	0.100573	-0.32124	-0.217759	0.185606	0.0786424
TsM_000572700	17	-0.013814	0.146484	-0.00715311	-0.0371721	0.160943	-0.159898	-0.012153	-0.00868213	-0.0980029	0.0498576	-0.069684	0.0786924
TsM_001022200	3	-0.00532767	-0.510225	-0.262945	-0.32229	0.167833	0.0528431	0.52403	-0.0111209	0.107586	-0.186591	0.168334	0.0787364
TsM_001024900	2	0.164144	0.209146	0.0772445	-0.10035	0.403473	-0.68315	-0.326927	0.317424	-0.421091	0.150731	-0.278436	0.0787709
TsM_000566000	11	0.0897911	0.319397	0.0115978	0.107811	-0.0600287	-0.165767	-0.401368	0.107394	-0.124705	0.0937137	-0.146112	0.0789066
TsM_000144100	2	0.394065	-0.307639	-0.733574	-0.353008	-0.398751	0.521869	0.101195	0.385723	-0.120171	-0.279781	0.222154	0.0790322
TsM_000292400	12	-0.10016	0.13516	-0.538955	-0.233743	-0.044975	0.21385	0.317385	0.162253	-0.0954617	-0.156535	0.149507	0.0790876
TsM_000524400	83	0.0931965	0.0676255	-0.164741	0.16848	0.185921	-0.0774265	-0.252732	-0.0579659	-0.023119	0.0700965	-0.102811	0.0790981
TsM_000115000	1	-0.12647	-0.406823	-0.433818	-0.181644	0.116566	0.241098	0.612245	0.051765	-0.190275	-0.206438	0.178708	0.0791439
TsM_000947000	5	-0.426253	-0.3763	-0.438968	-0.165725	-0.81459	1.1409	0.363164	0.219671	-0.662477	-0.444367	0.265314	0.0791783
TsM_000634600	24	-0.285462	-0.587523	-0.336215	-0.261849	0.117725	0.0547014	0.75814	0.33701	-0.304381	-0.270665	0.211368	0.0796793
TsM_000009500	3	-0.185255	0.439609	0.0555186	0.0426865	0.325669	-0.673611	0.0284718	-0.127125	-0.18567	0.135646	-0.239484	0.0798646
TsM_000503600	36	-0.0866281	-0.25589	-0.16842	-0.273443	-0.0835406	0.503845	0.373181	0.0342489	-0.281573	-0.173584	0.157425	0.0799241
TsM_000805100	4	-0.0569836	-0.596693	0.134526	-0.487379	-0.0266403	0.103403	0.523901	0.0860226	0.0159582	-0.206634	0.182321	0.0799637
TsM_001224500	3	0.0220809	0.0431912	0.104638	0.0648193	0.225149	-0.0847094	0.059446	-0.0464318	-0.492603	0.0919757	-0.141075	0.0799947
TsM_000046600	3	-0.32808	-0.143968	0.110074	-0.116062	-0.190218	-0.0280872	-0.104041	0.302882	0.350688	-0.133651	0.130361	0.0800786
TsM_001140900	1	-0.268823	-0.248641	0.149397	-0.170243	-0.20079	-0.230556	0.192307	0.332991	0.270138	-0.14782	0.14122	0.0800896
TsM_000103000	17	0.152043	-0.673096	-0.428407	-0.375679	0.0413807	0.257367	0.570273	0.257065	-0.245316	-0.256752	0.209847	0.0808212
TsM_000274600	1	-0.285877	-0.901135	0.084737	-0.503234	-0.683425	0.802763	0.875293	0.0158802	-0.587052	-0.457787	0.276721	0.081073
TsM_000733600	16	-0.209177	-0.099184	0.0937361	-0.00256075	-0.297102	0.29248	-0.0708345	0.106618	0.095768	-0.102858	0.106008	0.0813409
TsM_000613200	2	-0.0599418	-0.431393	-0.198113	-0.1635	0.113608	0.1451	0.459956	-0.0204594	-0.0211458	-0.147868	0.140863	0.0813975
TsM_000586300	1	0.732383	0.363954	-0.542531	0.13555	0.132909	-0.0522476	-0.445791	-0.434714	-0.4508	0.164453	-0.345888	0.0814091
TsM_000159200	2	-0.0148921	-0.371639	-0.216136	-0.0241209	0.0594753	-0.0594932	0.242012	0.248588	0.0295652	-0.113462	0.115168	0.0814223
TsM_001209100	23	0.0625455	-0.119098	-0.195081	-0.0723057	0.0137163	0.194322	0.00273154	0.0444376	0.0333337	-0.0620446	0.0687063	0.0814576
TsM_000251500	6	0.0527907	0.0642184	-0.0719519	0.0302264	0.16427	-0.120554	-0.118748	-0.0836384	0.0560224	0.0479107	-0.0667297	0.0815569
TsM_000185400	1	0.223832	0.199336	-0.173392	-0.00871333	0.18761	-0.225553	-0.118467	0.0638904	-0.246952	0.0857347	-0.13177	0.0821629
TsM_000884300	5	-0.122244	-0.341919	-0.779962	-0.493874	-0.379603	1.10531	0.218982	0.349096	-0.639418	-0.42352	0.258494	0.0825176
TsM_000544700	1	0.451933	0.558606	-0.238328	-0.110319	-0.0074952	-0.33329	-0.22487	-0.118223	-0.286944	0.130879	-0.240832	0.0828694
TsM_000414100	18	0.0770511	0.0110469	-0.492717	-0.134293	-0.0506107	0.161273	0.188517	0.10009	0.029162	-0.117904	0.11976	0.082917
TsM_000500100	3	0.253591	0.385062	-0.208729	0.126994	-0.0172894	-0.169176	-0.366993	-0.238426	0.0622504	0.107926	-0.178086	0.0829913
TsM_000865000	11	0.0652608	-0.0970761	-0.281091	-0.19048	0.0598856	0.00868437	0.244987	0.0359992	0.0850811	-0.0887	0.093688	0.0830599
TsM_000486700	1	0.0821077	-0.377837	-0.544822	-0.412334	0.0865767	0.306915	0.542197	0.201633	-0.269046	-0.233262	0.195425	0.0830698
TsM_000805600	15	0.13019	-0.130902	0.197466	0.04427	0.114984	-0.295355	-0.106739	0.0113089	-0.0290453	0.0712016	-0.104958	0.0832802
TsM_001047900	10	-0.00986727	-0.0470477	-0.298297	-0.0332407	-0.0282117	0.0830785	0.23246	0.130848	-0.0911368	-0.0833329	0.0888122	0.0834755
TsM_001014700	3	-0.0347056	0.00425541	-0.343715	-0.180277	-0.0758216	0.142819	0.226496	0.332527	-0.203895	-0.126053	0.124487	0.083506
TsM_000846900	3	-0.0230446	0.702923	-0.117799	0.478669	-0.184562	-0.527644	-0.852546	-0.0553838	-0.0243717	0.171237	-0.364986	0.0836915
TsM_000595200	3	0.139756	-1.09541	-0.340486	-0.742714	-0.787441	0.754459	1.10737	0.00049436	-0.685823	-0.565259	0.294125	0.0837358
TsM_000045100	7	-0.0591712	0.0598391	-0.487092	-0.186389	0.0801687	0.0877394	0.166216	0.126892	0.099867	-0.118529	0.120179	0.0840793
TsM_000418000	5	-0.108072	-0.18211	-0.0135248	-0.199503	-0.333107	0.382727	0.435208	0.092533	-0.298204	-0.167263	0.153066	0.0845171
TsM_001001400	39	0.245491	0.388423	-0.224525	0.0893823	0.0412965	-0.129359	-0.261976	0.0553576	-0.37817	0.108014	-0.178537	0.0846421
TsM_000959100	3	0.0559391	0.118074	-0.0571226	0.0972285	0.0755968	-0.0977768	-0.262536	0.0691589	-0.0390603	0.0579431	-0.0825535	0.0847714
TsM_000220400	1	-0.0181017	0.229738	-0.0154115	0.116412	0.284995	-0.460147	-0.503521	0.0579602	0.103992	0.119526	-0.200429	0.0847723
TsM_001094900	5	0.002583	0.119053	0.0748039	0.0339785	0.0487526	-0.216401	-0.140543	-0.0814179	0.121348	0.0558342	-0.0792536	0.0848438
TsM_000430600	5	-0.14149	-0.246713	0.110541	-0.0507075	-0.351536	0.373485	0.193869	-0.165143	0.125139	-0.135981	0.131837	0.0848711
TsM_000424300	11	0.0446328	-0.211958	-0.19401	-0.117843	-0.151584	0.387429	-0.129321	-0.0636631	0.298732	-0.126152	0.123294	0.0851932
TsM_000526600	11	-0.0548589	0.01463	-0.0562727	-0.0635023	0.00850087	-0.0420603	0.0921216	0.0736765	0.0185299	-0.0303006	0.0355669	0.085614
TsM_000541400	5	-0.106934	0.139249	0.230339	0.101291	0.0351692	-0.250598	-0.108506	-0.24871	0.124121	0.0798229	-0.120923	0.0857382
TsM_000451500	2	-0.0813188	0.0221827	0.100795	0.324609	-0.00113152	-0.18671	0.0423927	-0.182109	-0.111593	0.0730273	-0.109505	0.0863124
TsM_000719200	84	0.104456	0.13774	-0.0948496	-0.0155523	0.133664	-0.197483	-0.0615133	-0.00926643	-0.0319762	0.0530916	-0.0750596	0.086378
TsM_000372400	2	0.184512	0.1506	-0.230881	0.118518	0.189023	-0.161821	-0.280388	-0.0238823	-0.0365793	0.0823544	-0.125668	0.0864851
TsM_000202200	7	0.435165	0.576522	-0.435267	-0.101683	0.312532	-0.188567	-0.225957	-0.161761	-0.696985	0.157454	-0.318318	0.0868014
TsM_001096800	3	0.0982078	0.159827	-0.104274	0.0560245	0.20256	-0.187807	0.163234	-0.21693	-0.262456	0.0824691	-0.12599	0.0868133
TsM_000743000	2	0.122642	0.0804849	0.0320905	0.0471348	0.11243	-0.263235	-0.328988	-0.039107	0.1565	0.0789564	-0.118708	0.0868479
TsM_001036600	3	0.373729	0.123698	-0.359792	-0.00404114	0.526807	-0.418492	-0.0819828	-0.138508	-0.328908	0.13208	-0.241973	0.0869288
TsM_000740500	12	0.106122	-0.489358	-0.314658	-0.400801	-0.435774	0.848706	0.442563	-0.0216529	-0.385439	-0.306894	0.221044	0.0873909
TsM_000151600	5	0.00658034	-0.207394	-0.438347	-0.302529	0.142602	0.113186	0.420396	0.195391	-0.133399	-0.159818	0.148893	0.0875176
TsM_000523400	2	-0.0333439	-0.200641	-0.461374	-0.12611	0.00013642	0.426865	0.331642	0.0761162	-0.229272	-0.164266	0.151338	0.0878384
TsM_000209400	9	-0.0639486	-0.211986	-0.703357	-0.223474	0.0814757	0.425617	0.514522	-0.0186104	-0.164209	-0.224258	0.18933	0.0881724
TsM_000512100	7	-0.00521282	-0.286801	-0.420203	-0.313318	0.110049	0.0946064	0.577491	0.12179	-0.144957	-0.183097	0.162233	0.0885479
TsM_000421600	13	-0.701246	-0.21186	-0.0714304	-0.0604273	-0.870898	0.797132	0.444098	0.381818	-0.592992	-0.383172	0.257514	0.0886431
TsM_000004800	3	0.0346533	-0.131267	-0.59143	-0.242435	0.0960398	0.187213	0.361217	0.185677	-0.11341	-0.166888	0.155174	0.088791
TsM_000656200	2	-0.128377	-0.0756058	-0.210795	0.0463608	-0.0383249	0.24207	0.141688	0.0941879	-0.132347	-0.0813484	0.0863997	0.0889994
TsM_000549900	12	0.0626462	0.129301	-0.0897545	0.0493632	0.167409	-0.206858	0.111606	-0.126015	-0.150217	0.0637929	-0.0928709	0.0890007
TsM_000100900	3	-0.20274	-0.4739	-0.0580079	-0.159483	-0.194153	0.729383	0.257934	-0.0161124	-0.25416	-0.217657	0.179261	0.0892204
TsM_000091100	32	0.088244	0.136284	-0.0920976	-0.0275879	0.157774	-0.18524	-0.0202711	-0.0252983	-0.066571	0.0525233	-0.0743451	0.0892402
TsM_001041000	2	-0.104921	-0.0754161	-0.198733	-0.23925	-0.163777	-0.098675	-0.180934	0.521537	0.331573	-0.15642	0.143375	0.0894411
TsM_001090100	3	0.175314	-0.194702	-0.359019	-0.139714	0.00270673	0.0375858	0.0697163	0.173636	0.142691	-0.103083	0.105907	0.0900742
TsM_001036800	4	0.123161	0.313216	-0.303458	0.109536	0.286459	-0.243379	-0.357943	-0.0023114	-0.0952106	0.105783	-0.174711	0.0904972
TsM_000817300	9	0.177289	0.276198	-0.0827335	-0.0145434	0.0984484	0.0340889	-0.211471	0.022568	-0.414934	0.0909316	-0.142437	0.0908229
TsM_000569000	36	0.0638968	0.133049	-0.199862	0.173557	0.174416	-0.225929	-0.057019	-0.0614684	-0.0640904	0.0690113	-0.102127	0.0911803
TsM_000786400	5	-0.701489	-0.919534	-0.387139	-0.57237	-0.651741	1.70282	-0.212036	-0.0631226	-0.500533	-0.646454	0.231782	0.0912968
TsM_000952000	2	-0.142549	-0.293253	-0.634392	-0.241568	0.222249	0.593034	0.232286	-0.0188347	-0.0720347	-0.217903	0.183613	0.0913522
TsM_000832800	21	-0.0603161	-0.0303637	-0.0288849	-0.0349382	-0.0780638	-0.040431	-0.047453	0.129521	0.168969	-0.0465133	0.0526517	0.091467
TsM_001088500	1	0.0219625	0.0484968	0.144863	0.00963118	0.21774	-0.401955	0.168132	-0.08113	-0.235336	0.0885387	-0.137572	0.0915814
TsM_000387400	8	-0.0230776	-0.618179	-1.00413	-0.604583	0.0199818	0.393501	0.952011	0.387816	-0.649182	-0.445998	0.271036	0.0920539
TsM_000828800	4	0.0933608	0.0608203	-0.00146028	0.0780189	0.00849799	-0.245405	-0.0229268	0.0454768	-0.0442587	0.0478475	-0.0667784	0.0929505
TsM_000811600	1	0.0236597	0.0669894	-0.220693	-0.230652	-0.092299	0.174988	0.215423	0.106292	-0.118647	-0.0905991	0.0945137	0.0930379
TsM_000721700	43	0.0205417	-0.0393934	-0.296683	-0.123561	0.00246676	0.0472364	0.292446	0.084074	-0.0576359	-0.0873257	0.0915301	0.0930873
TsM_000464200	8	-0.770154	-0.472173	-0.0596197	-0.273897	-0.804398	1.10725	0.7013	-0.161091	-0.601859	-0.476049	0.2614	0.0931521
TsM_000180200	13	-0.165788	0.218315	0.472918	0.158582	-0.0238969	-0.306467	-0.633231	-0.18533	0.169555	0.132026	-0.238868	0.0931973
TsM_000368800	11	-0.106384	0.0101318	-0.325252	-0.249595	-0.169556	0.623171	0.0907108	0.0783024	-0.193133	-0.168131	0.149763	0.0933815
TsM_001111800	2	0.201067	-0.0167207	0.215602	-0.108987	0.201091	-0.511563	0.0458546	-0.0965977	-0.0664466	0.0984106	-0.157188	0.0934238
TsM_001102000	3	0.0158276	-0.138943	-0.416543	-0.280581	0.143466	-0.0307365	0.20554	0.341964	0.00609181	-0.135355	0.130715	0.0935311
TsM_000659100	1	-0.0721085	-0.305693	-0.176486	-0.0253878	0.060361	0.200654	-0.101559	0.0144162	0.30833	-0.103863	0.10546	0.0938375
TsM_001189300	1	0.0953757	-0.628945	-0.29303	-0.586445	-1.10099	1.33608	0.113012	-0.18948	-0.228375	-0.502807	0.257809	0.0941746
TsM_000643300	2	0.108889	0.13908	-0.142713	0.0939806	0.0448827	-0.0683316	-0.014416	-0.0613022	-0.130556	0.0488238	-0.0686515	0.0941984
TsM_000653200	4	-0.39922	-0.277989	-0.395411	-0.140526	-0.210639	0.640114	0.740736	-0.368051	-0.182675	-0.284757	0.207531	0.0942042
TsM_001027600	6	0.121219	0.342398	-0.29892	0.0623369	0.256879	-0.202934	-0.169476	-0.0294333	-0.226301	0.0967827	-0.157036	0.0942317
TsM_000131600	2	0.0538014	0.20284	0.047564	-0.0159442	-0.0633907	-0.13055	-0.0524679	-0.00624209	-0.0618256	0.0449741	-0.0627715	0.0945774
TsM_001179900	6	0.0250169	-0.0729131	-0.287251	-0.0436037	-0.0134664	0.122746	0.228265	0.0640491	-0.080445	-0.0784435	0.0836539	0.0946706
TsM_000605000	9	0.077161	-0.281421	-0.0680773	-0.199711	-0.257965	0.365831	0.305898	0.145489	-0.268012	-0.146003	0.137301	0.0947009
TsM_000760700	12	0.239612	-1.04469	-0.705124	-0.553892	-0.0225386	0.530849	0.468536	0.624105	-0.544205	-0.417327	0.269821	0.0953619
TsM_000211400	6	0.0765295	0.048127	0.0213023	0.103834	0.0809215	-0.235666	-0.2661	-0.0220544	0.135822	0.0661429	-0.0969995	0.0956253
TsM_000792100	3	0.312549	0.321555	-0.0373608	-0.0386344	0.0760508	-0.552011	-0.515417	0.0637329	0.110306	0.126832	-0.223347	0.0960521
TsM_000249900	15	-0.0534461	0.268552	0.0296789	0.120107	-0.00847334	-0.121982	-0.305713	-0.0523283	0.0533618	0.0712837	-0.106665	0.0960679
TsM_000852300	21	-0.230763	-0.111255	-0.0665894	-0.0510893	-0.326849	0.513031	0.213351	0.135418	-0.286616	-0.157309	0.143796	0.0962202
TsM_000623300	3	-0.149144	-0.149138	-0.187211	-0.0126345	0.0189471	-0.173219	0.0881615	0.163493	0.314697	-0.095836	0.0982833	0.0963509
TsM_000138800	3	0.110848	-0.343627	-0.220906	-0.207022	0.00920313	0.16883	0.381668	0.095324	-0.142367	-0.130301	0.125864	0.0965661
TsM_000915800	14	0.0199472	-0.318128	-0.394759	-0.278566	-0.0819743	0.299526	0.626074	0.142499	-0.365383	-0.210696	0.175679	0.0967388
TsM_000703400	6	0.0588393	-0.145566	-0.169116	-0.185518	0.01325	0.10199	0.299356	0.0483879	-0.0916571	-0.0856221	0.0895192	0.0968075
TsM_000766100	2	-0.0371486	-0.310125	-0.586534	-0.417807	-0.0784504	0.679136	0.437616	0.28165	-0.543417	-0.286013	0.213746	0.0968435
TsM_000308200	9	0.00531751	0.161011	0.0426569	0.0919811	-0.00209518	-0.224345	-0.148514	-0.108604	0.135139	0.0597743	-0.0865811	0.0970009
TsM_001237600	4	0.127773	0.135357	-0.00411201	0.235555	-0.0697158	-0.247338	-0.286532	-0.18292	0.187074	0.0849714	-0.132429	0.0970511
TsM_000021300	1	0.076344	0.00343593	-0.369631	-0.346312	-0.105206	0.197543	0.25736	0.329544	-0.227053	-0.148274	0.139349	0.097186
TsM_000237300	18	-0.172755	-0.0770079	-0.525742	-0.194113	-0.478042	0.854442	0.266948	0.204765	-0.485297	-0.289532	0.210215	0.0972839
TsM_000691600	108	-0.11248	-0.200525	0.928762	0.468122	-0.151968	-0.639405	-1.17701	-0.220978	0.105101	0.186382	-0.483073	0.0972996
TsM_000403900	23	-0.184598	0.0170199	-0.0921221	0.142677	-0.345131	0.098614	0.0831912	0.0253193	0.177728	-0.0924309	0.096213	0.0974966
TsM_000416600	5	0.284611	0.131012	-0.168633	-0.00012805	0.291712	-0.18542	0.100145	-0.11408	-0.518862	0.107715	-0.179554	0.0975579
TsM_000453900	4	-0.2764	-0.375679	-0.0716849	-0.138125	-0.342242	0.730037	0.446718	-0.0816054	-0.343832	-0.240826	0.187829	0.0980502
TsM_000748700	2	-0.0663205	0.0723699	-0.232792	0.00368957	-0.0593637	-0.00588848	0.0458853	0.0862231	0.124886	-0.0564833	0.0627765	0.0981526
TsM_001161200	4	-0.164618	-0.202899	-0.385682	-0.0221032	0.00726828	0.407219	0.370369	0.0123243	-0.223681	-0.153607	0.141558	0.0981732
TsM_000770700	6	-0.402745	-0.588428	0.0448459	-0.300782	0.00615775	0.0267823	0.551487	0.538504	-0.332692	-0.24819	0.19602	0.0983156
TsM_000758800	2	-0.113928	-0.148054	-0.0472447	0.079016	-0.112645	0.057005	-0.10107	0.221226	0.119189	-0.068571	0.0740875	0.0984391
TsM_000743100	5	0.0984315	0.258168	-0.211976	0.038202	0.230053	-0.222165	-0.250587	0.011262	-0.0518512	0.0825758	-0.128335	0.0984607
TsM_000822000	3	-0.104023	-0.126265	-0.353139	-0.0109971	-0.180637	0.408981	0.369252	0.0839569	-0.292627	-0.155012	0.142391	0.09853
TsM_000267400	50	0.0176993	-0.270213	-0.550665	-0.357025	-0.00826909	0.263811	0.651878	0.208725	-0.37114	-0.233695	0.188319	0.0987745
TsM_000076700	8	-0.12617	0.161895	0.384918	0.191172	0.0133277	-0.45494	-0.582101	0.0661664	0.0891785	0.125029	-0.220424	0.0987809
TsM_000757900	5	-0.169269	-0.114027	0.010724	-0.0633979	-0.236569	0.29939	0.342768	-0.0177434	-0.173182	-0.114508	0.112808	0.0992459
TsM_001136000	5	0.0185192	-0.194216	-0.160692	0.0394119	-0.238112	0.366927	0.163773	0.026481	-0.12887	-0.107018	0.107078	0.0993903
TsM_000972100	2	-0.158662	-0.101281	0.0455229	-0.177944	-0.174931	0.0963963	-0.0187177	-0.0947648	0.462027	-0.113459	0.111235	0.0994936
TsM_000318500	1	-0.121251	-0.638475	-0.581675	-0.162877	-0.0184352	0.41416	0.78976	0.153241	-0.481742	-0.304543	0.218855	0.0995135
TsM_000464100	8	-0.046458	-0.115236	-0.164697	-0.1093	0.0505759	0.318467	0.0215601	0.0473445	-0.0615964	-0.077023	0.0814439	0.0999575
TsM_000784800	1	-0.198287	-0.648819	-0.0468658	-0.381326	-0.727416	0.891169	0.684125	0.0886859	-0.675645	-0.400543	0.247084	0.0999674
TsM_000013600	6	0.0950837	0.22256	-0.160953	0.00161013	0.198154	-0.128728	-0.261514	-0.022246	-0.0163339	0.0712909	-0.107205	0.100009
TsM_000331700	11	0.100205	-0.354275	-0.414639	-0.472119	-0.509022	0.732696	0.736693	-0.159796	-0.417431	-0.32997	0.22304	0.10001
TsM_001089000	5	-0.0346077	0.0817297	-0.437133	-0.139022	-0.0803825	0.139102	0.31264	0.160132	-0.132441	-0.121883	0.119858	0.100015
TsM_000023900	39	-0.193344	-0.193443	-0.206764	-0.447648	-0.382218	0.501954	0.772469	0.107543	-0.551685	-0.284683	0.20757	0.100125
TsM_000111500	3	0.0147096	-0.134913	-0.516429	-0.174807	0.0554982	0.321889	0.296789	0.138124	-0.191037	-0.151188	0.141441	0.100228
TsM_001016200	6	0.0135073	-0.00688248	-0.335386	-0.130263	-0.261194	0.280403	0.407936	0.100365	-0.249215	-0.144044	0.134872	0.100611
TsM_000620400	18	0.0326792	-0.217993	-0.395075	-0.247745	-0.160835	0.393801	0.515469	0.158182	-0.394087	-0.197794	0.168341	0.100745
TsM_000004600	12	-0.821077	0.389404	-0.195226	-0.210574	-1.07045	0.608618	-0.063703	0.576671	-0.0933865	-0.381584	0.25705	0.100788
TsM_000822700	23	-0.195396	-0.0615391	0.00942708	0.0172758	-0.183459	0.101828	0.283936	0.0853784	-0.124025	-0.0827382	0.0867793	0.100879
TsM_000276900	2	1.3424	-0.761443	0.75586	-0.137876	-0.391437	-0.743167	-0.613223	-0.52489	-0.815219	0.161502	-0.674125	0.100898
TsM_000094700	15	-0.0309794	-0.0781489	-0.324217	-0.0639253	0.0851998	0.0502459	0.212609	-0.0439211	0.128967	-0.0824142	0.086975	0.101402
TsM_000312100	9	0.161359	0.158204	-0.141358	-0.0419255	0.237021	-0.261887	-0.00027733	0.00109324	-0.193269	0.0746601	-0.113585	0.1017
TsM_000747500	100	0.114514	0.138352	-0.170967	0.0273425	0.166596	-0.130697	-0.0781042	-0.0743922	-0.0342765	0.0551675	-0.0793675	0.101818
TsM_000784500	7	0.194029	0.0452754	-0.204892	0.0853405	0.340136	-0.150052	-0.346932	0.076929	-0.172172	0.0919777	-0.148057	0.101903
TsM_000279000	1	0.1224	-0.762083	-0.0895485	-0.287461	0.0219821	0.0698511	0.435331	-0.0298466	0.221499	-0.198942	0.174209	0.101963
TsM_000005600	13	-0.349978	0.22232	-0.125884	-0.0367798	-0.505533	-0.0248291	0.140645	0.390517	0.0798755	-0.159171	0.146552	0.102167
TsM_000576900	1	-0.0605734	0.339188	0.147666	0.376315	0.0289519	-0.521116	-1.05037	0.141658	0.0937678	0.16631	-0.334014	0.102215
TsM_000467100	150	0.114994	0.0953765	-0.159007	0.0136497	0.207796	-0.106543	-0.087866	-0.0721455	-0.0474164	0.054562	-0.0784926	0.102253
TsM_000327800	5	0.0827561	-0.485401	-0.363271	-0.390557	0.0706604	0.282187	0.62958	0.0136985	-0.211668	-0.217162	0.178449	0.10236
TsM_001105700	2	-0.185736	-0.0330546	-0.0981486	-0.038755	-0.031506	0.0468741	0.276941	-0.143489	0.147115	-0.0774401	0.0818601	0.10263
TsM_000797000	1	-0.460764	-0.648422	-0.584911	-0.0927284	-0.438742	1.3689	-0.137665	-0.351712	0.0254935	-0.445113	0.226254	0.103161
TsM_000021700	5	-0.62214	-0.148245	0.107224	0.141754	-0.767212	0.579933	0.214696	-0.123524	0.146413	-0.257724	0.204379	0.103566
TsM_000759700	9	-0.126062	0.281846	0.584614	0.166897	-0.167235	-0.455951	-0.780837	-0.0954616	0.14804	0.148012	-0.296052	0.104365
TsM_000810600	3	0.166193	-0.386593	-0.243106	-0.256224	-0.00994898	0.286682	0.304868	0.149675	-0.195637	-0.145936	0.136397	0.104577
TsM_000890600	9	0.0688173	-0.0486865	-0.193873	-0.126075	-0.0267195	0.0258629	0.202075	0.127873	-0.0725139	-0.0653074	0.0708242	0.104694
TsM_000520200	2	0.0214736	0.0445112	0.0624979	0.0722456	0.211108	-0.261893	-0.312954	-0.162242	0.223855	0.0823672	-0.128308	0.105035
TsM_000297000	3	-0.107541	-0.15901	0.118808	-0.0429642	-0.338794	0.316709	-0.0448766	0.180143	-0.0274716	-0.1059	0.106126	0.105111
TsM_001116800	11	-0.104547	0.0311838	-0.407849	-0.121349	-0.145459	0.364026	0.255901	0.239286	-0.305102	-0.149604	0.138528	0.105411
TsM_000648900	12	0.201308	0.289968	-0.149016	-0.0189389	0.0662131	-0.0449889	-0.193875	0.0284408	-0.271606	0.077907	-0.120507	0.105452
TsM_000004100	4	-0.30889	-0.167969	-0.288219	-0.33836	0.231098	0.399586	0.378032	0.0643019	-0.226364	-0.174468	0.153889	0.105458
TsM_000544200	13	-0.00697857	0.107067	0.0165825	0.0544564	0.0173402	-0.0755006	-0.176086	0.0450166	-0.0002015	0.0376935	-0.0516929	0.105484
TsM_000676800	93	-0.0130915	0.167684	0.0705324	0.0750332	-0.0621275	-0.170949	-0.0161012	0.0407947	-0.122492	0.0476061	-0.0671869	0.105858
TsM_000750300	12	0.0697828	0.255446	-0.193552	0.0354119	0.173343	-0.146867	-0.169032	-0.00991345	-0.0831901	0.0680862	-0.102251	0.105859
TsM_000537700	33	0.188549	0.123661	-0.127617	-0.040605	0.164228	-0.185494	0.040033	-0.0823159	-0.134942	0.0616432	-0.0906799	0.105938
TsM_000217300	3	-0.0531644	0.165024	0.216712	0.23494	-0.0519912	-0.303868	-0.507355	0.0222263	0.11415	0.102304	-0.168712	0.105973
TsM_000199500	2	-0.246641	-0.443229	0.175734	-0.0308837	-0.563211	-0.207758	0.029272	0.290023	0.611139	-0.221646	0.180669	0.105997
TsM_000087500	9	-0.165112	-0.317454	-0.160725	-0.290958	-0.372581	0.952666	0.0244523	0.0935404	-0.31869	-0.261366	0.187992	0.106
TsM_000951800	2	0.0605118	0.184727	-0.139173	0.187173	0.152202	0.129156	-0.36207	-0.022448	-0.310313	0.0890881	-0.141419	0.106018
TsM_001000400	2	-0.381502	0.293179	-0.476722	-0.156969	-0.364264	0.240885	-0.289465	0.492856	0.272015	-0.217256	0.179073	0.106079
TsM_000154100	23	-0.159305	0.156409	0.333543	0.517421	-0.143289	-0.290086	-0.721646	-0.297755	0.208276	0.140956	-0.275303	0.10608
TsM_000012100	4	-0.388718	-0.481948	-0.262263	-0.0941885	0.0820247	-0.317245	0.593213	0.490028	-0.0358979	-0.229018	0.182525	0.106093
TsM_000591800	4	-0.125446	-0.133737	-0.362909	-0.078561	-0.331208	0.594396	0.416303	0.070697	-0.400154	-0.206372	0.17031	0.106556
TsM_000213200	4	-0.526256	-0.167405	0.0467842	0.192863	-0.508506	0.372136	0.326505	0.123981	-0.154754	-0.192504	0.166967	0.107564
TsM_001179700	11	-0.513625	-1.04566	-0.414131	-0.44553	0.0112584	-0.0354962	1.15544	0.585375	-0.692328	-0.481538	0.253247	0.107697
TsM_000032400	3	0.0145729	-0.0143228	-0.441782	-0.149589	0.023184	0.323216	0.114513	0.0894885	-0.0769251	-0.113587	0.112573	0.108221
TsM_000809400	24	0.0513838	0.104684	-0.0693469	0.00677236	0.114899	-0.173777	-0.0751963	0.010638	0.00673058	0.0416784	-0.0579011	0.108379
TsM_000097300	4	-0.200553	-0.170879	-0.564057	-0.404547	-0.466442	1.09818	-0.39875	0.433828	-0.258969	-0.361296	0.218573	0.108381
TsM_000985900	3	0.037488	-0.167396	-0.412594	-0.352195	-0.233561	0.62211	0.433682	0.0878316	-0.423799	-0.225652	0.179956	0.10847
TsM_000652400	7	-0.202686	-0.359114	-0.432554	-0.231246	0.0380618	0.0463865	0.849602	0.0920861	-0.266637	-0.237508	0.18036	0.108559
TsM_000933100	2	0.32049	-1.66765	-0.949443	-1.41886	-0.205718	0.921715	0.974244	0.428008	-1.07953	-0.784237	0.311108	0.108694
TsM_000781800	12	-0.425336	-0.130592	0.234581	-0.0115541	-0.588196	0.462366	0.0820958	0.087668	0.0130826	-0.184219	0.161303	0.109727
TsM_000934000	13	0.0670451	0.112393	0.176903	0.325406	-0.18321	-0.380581	-0.207924	-0.272393	0.195779	0.0997074	-0.166279	0.109742
TsM_000783700	5	-0.103897	-0.0481733	-0.0835343	-0.0205994	-0.0639131	0.278336	0.0150151	0.0899784	-0.107057	-0.0640234	0.0690682	0.109948
TsM_000589400	9	0.201214	0.306581	-0.236395	-0.0400629	0.225421	-0.302716	0.0402329	-0.10892	-0.223169	0.0913513	-0.148643	0.109979
TsM_000781600	1	-0.0136859	-0.158608	-0.178927	-0.177614	0.103639	0.0370253	0.320064	0.034957	-0.0400228	-0.0850392	0.088006	0.11
TsM_000776800	11	0.044716	-0.0527868	0.0590031	0.125088	0.207614	-0.252912	-0.279465	-0.130959	0.190336	0.0767268	-0.11825	0.110372
TsM_000650200	19	-0.409874	-0.123789	-0.215959	-0.0140084	-0.103252	-0.268422	0.449686	0.464421	-0.0416257	-0.173376	0.151015	0.110607
TsM_000519300	10	-0.0641498	-0.0889662	-0.275065	-0.186818	0.0866907	0.158181	0.353996	0.0598462	-0.151875	-0.105662	0.105037	0.110608
TsM_000091000	8	-0.00261086	-0.232519	-0.13641	-0.284037	0.0424816	0.164767	0.420573	0.0741758	-0.188523	-0.122619	0.117748	0.11062
TsM_000731500	7	-0.250291	-0.33454	-0.324236	-0.0428846	-0.107418	-0.225778	0.687123	0.408507	-0.190931	-0.211874	0.16973	0.110691
TsM_000872500	25	-0.00429669	-0.252334	-0.578811	-0.141039	0.00812609	0.338003	0.50715	0.119831	-0.304801	-0.193671	0.165046	0.110728
TsM_000349400	1	-0.55808	-0.294479	-0.497005	-0.353602	0.251827	0.178148	0.815002	0.232794	-0.400358	-0.290268	0.206396	0.110795
TsM_001075800	6	-0.0304082	0.206054	0.113228	0.439784	-0.0611118	-0.209603	-0.758428	-0.292171	0.260831	0.133509	-0.249843	0.110909
TsM_001070600	10	-0.00634539	0.0416071	0.204517	0.405639	-0.187063	-0.148777	-0.136807	-0.348367	0.0324443	0.0916709	-0.150377	0.110916
TsM_000914800	1	-0.139064	-0.822007	-0.42568	-0.887706	-0.998262	1.07593	1.00148	0.277641	-1.25729	-0.654544	0.27444	0.110944
TsM_000263700	7	-0.0337814	-0.340832	-0.773748	-0.307294	-0.113383	0.492078	0.797479	0.112133	-0.533802	-0.313808	0.216972	0.111028
TsM_001102600	1	0.216913	-0.623572	-0.559826	-0.216483	-0.16914	0.232609	0.712828	0.22716	-0.366288	-0.270422	0.201577	0.111337
TsM_000745200	2	-0.286909	-0.773643	-0.292154	-0.617504	-0.744793	0.985118	0.891294	0.306218	-1.12219	-0.543	0.265109	0.111472
TsM_000102100	5	0.17769	-0.832153	-0.593619	-0.71103	-0.0594456	0.425747	0.931565	0.215737	-0.594804	-0.403711	0.244561	0.11211
TsM_000889300	1	-0.318804	-0.631577	-0.331532	-0.443609	0.334004	0.0893403	0.649285	0.428133	-0.350084	-0.278304	0.204169	0.112524
TsM_000169400	4	-0.22335	-0.0372623	-0.321656	-0.12876	-0.0794354	0.466866	0.304147	0.144922	-0.34875	-0.158093	0.141796	0.112621
TsM_000131900	11	0.0486815	0.122212	0.194534	0.28459	-0.0694588	-0.373786	-0.560632	-0.186412	0.302543	0.116112	-0.204572	0.112652
TsM_000751500	16	-0.0912196	-0.0474873	-0.0993185	-0.0566332	0.0484243	0.026591	0.0364949	-0.0547401	0.211072	-0.0492468	0.0548544	0.113099
TsM_001154300	14	0.100646	0.113385	0.0309155	0.0555215	0.0787799	-0.2271	-0.373562	0.17774	-0.0415239	0.0758496	-0.116111	0.113223
TsM_000542200	2	-0.283964	-0.825772	0.176547	-0.440152	-0.914438	0.822045	0.877846	-0.0361155	-0.653156	-0.457556	0.252655	0.113266
TsM_000255000	15	0.0496115	0.0811612	-0.129239	0.0667247	0.198374	-0.198583	-0.0214052	-0.0948222	0.00723089	0.0533264	-0.076895	0.11341
TsM_000518000	8	-0.579214	-0.204458	-0.308346	-0.338591	-0.391451	1.07205	0.302062	0.195928	-0.686681	-0.364412	0.220839	0.113702
TsM_000566100	41	0.0124806	0.125139	0.351883	0.144667	-0.0640622	-0.248883	-0.547278	-0.297886	0.290577	0.114022	-0.200867	0.113882
TsM_000763800	1	-0.173854	-0.527524	-0.323241	0.0651256	0.0189052	0.367562	0.303561	0.320872	-0.344278	-0.188118	0.161929	0.113909
TsM_000869600	1	-0.00206786	-0.633889	-0.149265	0.0878221	-0.0448238	0.001767	0.0176771	0.311757	0.22446	-0.148445	0.138915	0.114078
TsM_000479400	35	0.183219	0.0572276	-0.0506292	-0.0321847	0.0915754	-0.194087	-0.0375963	0.0551106	-0.108125	0.0498416	-0.0711744	0.114121
TsM_000715900	42	0.0550196	-0.0230618	0.179678	-0.00390256	0.157325	-0.347725	-0.177017	-0.0660847	0.14569	0.0730116	-0.111284	0.114133
TsM_000290800	14	0.0490122	0.161779	0.340128	0.250179	-0.0980346	-0.611318	-0.575362	-0.366624	0.439292	0.140613	-0.278503	0.114191
TsM_001238500	12	0.0892968	-0.0826711	-0.452631	-0.180402	-0.0106165	0.283209	0.282785	0.0692547	-0.146576	-0.127405	0.122168	0.114324
TsM_001072100	13	0.133574	0.468542	-0.224166	0.0679126	0.174437	0.138783	-0.44112	-0.0254139	-0.585557	0.12406	-0.228327	0.114469
TsM_000089600	12	0.109806	-0.193665	-0.110878	0.147944	0.549175	-0.228827	-0.0588629	-0.276785	-0.135276	0.100476	-0.174938	0.114471
TsM_000061300	18	-0.094069	-0.254595	-0.462303	-0.205573	0.0949704	0.261221	0.532191	0.170225	-0.332815	-0.184314	0.157705	0.114593
TsM_000508500	2	0.207832	-0.37293	-0.531944	-0.449067	0.00586924	0.502908	0.331022	0.239752	-0.342157	-0.228048	0.182881	0.11478
TsM_000720500	13	-0.22886	-0.499565	-0.266769	-0.153975	0.104727	-0.198172	0.595151	0.439853	-0.159431	-0.208888	0.16935	0.114972
TsM_000697000	19	-0.0185039	0.0812534	-0.211242	-0.0937902	-0.0751693	0.0771691	0.0670628	0.203287	-0.0726647	-0.0634905	0.0687134	0.115098
TsM_000509700	4	-0.296414	-0.127641	0.0993775	0.00298845	-0.196284	0.130621	-0.117424	0.060431	0.338961	-0.103595	0.103147	0.11528
TsM_000745400	2	0.0757565	-0.231909	-0.296251	0.0300869	0.00725683	0.0638968	0.0105206	0.219283	0.052886	-0.0830121	0.0866466	0.115583
TsM_000561600	5	0.00852305	-0.458997	-0.32059	-0.288472	0.109023	-0.290642	0.553897	0.247269	0.132291	-0.190103	0.160704	0.115832
TsM_000611500	3	-0.146676	0.516109	-0.00164536	0.177519	-0.0569056	-0.244447	-0.231316	-0.249079	0.0538432	0.0976801	-0.16775	0.115921
TsM_000672800	6	-0.121627	-0.276876	-0.320425	0.0102098	0.124008	0.151644	0.312377	0.151012	-0.160291	-0.116942	0.113685	0.116802
TsM_000476600	25	0.0224919	0.126021	-0.0733041	0.0727315	0.068214	-0.0267269	-0.141329	0.0660974	-0.140482	0.0432309	-0.0606102	0.11689
TsM_000812500	1	-0.476939	0.311088	-1.0692	0.00871262	-0.385767	0.43611	-0.207268	0.58968	0.095996	-0.322421	0.22863	0.116923
TsM_000663100	8	-0.618071	-0.231646	-0.370292	-0.101751	-0.0519331	-0.201918	0.606085	0.714128	-0.331668	-0.274739	0.196657	0.117003
TsM_000202900	1	-0.204302	0.340975	0.115171	0.359635	-0.0724757	-0.334792	-0.282812	-0.321295	0.180126	0.107801	-0.189693	0.117249
TsM_000147700	31	-0.00536546	-0.143533	-0.54945	-0.159724	-0.0804311	0.360443	0.445323	0.212993	-0.377761	-0.187701	0.16025	0.117655
TsM_000565400	4	0.121881	0.121478	0.0434727	-0.060242	0.0387089	-0.144898	-0.136312	0.134623	-0.160012	0.0530597	-0.0766494	0.117837
TsM_000669000	2	-0.102515	-0.226749	-0.408082	-0.423367	-0.00762998	0.210199	0.793593	0.0819567	-0.374608	-0.233669	0.177785	0.117956
TsM_000654300	3	-0.308494	0.0158463	0.78573	0.236644	0.0785772	-0.639241	-0.782346	-0.570879	0.407738	0.161661	-0.396182	0.118445
TsM_000458800	11	0.0808092	0.388559	-0.120448	0.305781	-0.12228	0.0162265	-0.514067	-0.258974	0.0162693	0.106484	-0.185136	0.118667
TsM_000933400	22	-0.0261466	-0.984445	-0.799452	-0.827969	0.135202	0.417369	1.13196	0.192422	-0.721	-0.500562	0.255187	0.118717
TsM_001010300	1	0.121348	0.155304	-0.216663	0.119778	0.158544	-0.143835	-0.0249026	0.00527759	-0.245284	0.0676622	-0.102186	0.118815
TsM_000336600	46	0.00907374	-0.145347	-0.333315	-0.281942	0.0814837	0.033299	0.394094	-0.193696	0.267116	-0.134009	0.125203	0.118924
TsM_000516900	4	-0.0376048	-0.253124	-0.300083	0.0141317	0.0958231	0.102108	0.304148	0.00498887	-0.0226341	-0.0961714	0.0971526	0.119045
TsM_000002500	5	-0.0387192	0.130871	0.311175	0.0499217	-0.0905902	-0.215304	-0.224966	-0.108441	0.10016	0.0725316	-0.112138	0.119101
TsM_000154000	2	-0.289463	-0.256312	-0.493858	-0.286338	-0.712433	1.24678	0.122445	0.130012	-0.625533	-0.407681	0.218426	0.119423
TsM_000173700	1	-0.0182152	-0.144222	-0.361977	-0.152782	0.17504	-0.0318522	0.0399641	0.245616	0.149548	-0.100431	0.100819	0.11946
TsM_000615500	2	-0.188499	-0.00114517	-0.388189	-0.0290557	-0.267836	0.424682	0.42614	0.121144	-0.367629	-0.174945	0.151084	0.119586
TsM_000851100	1	-0.0263867	-1.68296	-1.51669	-0.937443	0.018896	0.779654	1.27771	0.332752	-1.24746	-0.828918	0.285663	0.119776
TsM_000977800	2	0.0971933	0.0242623	0.385766	0.00306184	0.0361001	-0.472292	-0.408058	-0.171222	0.283077	0.109277	-0.192124	0.120304
TsM_000562700	7	-0.0406813	0.199784	0.154835	0.22627	-0.00879288	-0.270239	-0.475765	-0.307424	0.317191	0.106283	-0.184059	0.12032
TsM_000478300	1	0.3006	1.02934	-0.295457	0.231228	-0.446893	0.177152	-0.777816	-0.41156	-0.890888	0.163763	-0.475778	0.121519
TsM_000579100	1	0.052532	-0.135474	-0.57692	-0.270405	0.00762778	0.134124	0.529889	0.236895	-0.272182	-0.184528	0.157182	0.121976
TsM_000733200	1	-0.434181	-0.314903	0.404247	-0.194668	-0.576969	0.00185815	0.10673	0.0104865	0.587912	-0.223295	0.176747	0.122019
TsM_000066800	22	0.211648	-0.221706	-0.139583	-0.169147	-0.212573	0.236014	0.242248	0.0715268	-0.131479	-0.106272	0.104577	0.122186
TsM_000238500	4	0.154398	0.194215	-0.271101	0.0469904	0.390094	-0.268459	0.138261	-0.174163	-0.408123	0.102919	-0.178121	0.1222
TsM_000973300	1	-0.180967	-0.83202	-0.103324	0.202571	-0.0960178	0.19893	-0.0557358	0.427799	0.11606	-0.201951	0.171763	0.122205
TsM_000594000	3	0.19307	0.2813	-0.152277	-0.101937	0.299406	-0.175409	0.0476223	-0.0297519	-0.555114	0.103912	-0.178163	0.122263
TsM_000126300	2	0.0230051	0.118348	-0.0972811	0.0208635	0.186355	-0.0322391	-0.217674	0.00425472	-0.0433711	0.0502581	-0.0722574	0.123029
TsM_000774400	21	0.0815389	0.0371763	-0.101577	0.0639733	0.0754858	-0.00189758	-0.0252438	-0.091268	-0.0519338	0.0313195	-0.0425858	0.123051
TsM_000095000	17	-0.101034	-0.102495	-0.31449	0.0630958	-0.0223118	0.18898	0.290548	0.051454	-0.146644	-0.095447	0.0960845	0.123226
TsM_000463000	1	-0.344073	-0.323778	-0.167644	0.239403	-0.275917	0.0447731	-0.251829	0.389659	0.416895	-0.174402	0.149874	0.123526
TsM_000032100	2	0.134736	-0.439321	-0.675345	-0.121275	0.0837077	0.168293	0.511885	0.155004	-0.158	-0.203499	0.169295	0.123747
TsM_001109100	1	0.260706	0.201881	-0.28739	-0.0662645	0.412249	-0.145813	-0.0621331	-0.0627644	-0.459289	0.104236	-0.1825	0.123782
TsM_000275400	3	0.044513	0.176062	-0.280932	0.261047	0.261999	-0.104259	-0.0675592	-0.0172955	-0.423321	0.0925379	-0.153109	0.123871
TsM_000159600	1	-0.875359	-0.213158	-0.244119	0.0292619	-0.787824	0.825414	0.586085	0.389761	-0.824163	-0.41824	0.244274	0.124018
TsM_001083000	3	0.141893	0.168908	-0.213099	0.0682364	0.244408	-0.280756	-0.295143	-0.0342369	0.086809	0.0820692	-0.130832	0.124094
TsM_000909500	47	0.0662586	-0.693573	-0.634001	-0.589775	-0.206729	0.627665	0.965647	0.0966276	-0.756147	-0.411564	0.233448	0.124142
TsM_000151200	36	0.0557224	0.177179	0.0724298	0.120017	0.0404266	-0.153775	-0.573844	-0.0468498	0.169323	0.0931549	-0.151286	0.124191
TsM_000784400	20	0.0788505	-0.0335274	-0.271776	-0.151139	0.046479	0.0992588	0.124139	0.0825654	-0.0214592	-0.0662226	0.0711261	0.12485
TsM_000639800	4	-0.0619159	-0.0328662	0.00747327	0.666915	-0.0442803	-0.129242	-0.0635472	-0.445891	-0.15756	0.107065	-0.19906	0.125009
TsM_000888900	3	-0.0536297	-0.111864	-0.0478332	-0.142898	-0.127907	0.397545	0.193742	-0.0650875	-0.142454	-0.0968265	0.0959365	0.125376
TsM_000664200	14	-0.148203	0.158798	0.204996	0.358025	0.0516374	-0.346329	-0.721924	-0.13818	0.273742	0.125051	-0.233173	0.125461
TsM_000518500	17	-0.159801	-0.196218	0.611112	0.384704	0.0189681	-0.408073	-0.578956	-0.294432	0.19822	0.131753	-0.27081	0.125555
TsM_000245600	1	-0.143674	-0.712001	-0.641027	-0.694875	-0.16801	0.0409271	1.18143	0.571048	-0.855063	-0.471917	0.234585	0.125783
TsM_000114400	5	-0.318641	-0.204918	0.0173504	0.115669	-0.235804	-0.0491543	-0.0624193	0.133721	0.448394	-0.125269	0.117635	0.125983
TsM_000002300	14	-0.0584674	-0.0186238	-0.0768926	0.0195918	-0.0717094	0.144577	-0.0236678	0.127655	-0.0624891	-0.0412203	0.0465188	0.126065
TsM_000322300	2	0.0325084	-0.545736	-0.78557	-0.467378	0.165462	0.383465	0.765719	0.202819	-0.490841	-0.320143	0.215291	0.126101
TsM_000270700	20	-0.11087	-0.182165	-0.843175	-0.149491	-0.408608	0.661476	0.29842	0.640852	-0.714276	-0.338862	0.221618	0.126257
TsM_000480600	3	-0.049505	-0.271628	0.977982	0.0251088	0.113157	-0.572445	-1.06304	-0.158647	0.123703	0.159023	-0.417607	0.12652
TsM_000610700	1	-0.272377	-0.127448	-0.00698724	0.109959	-0.16659	0.0466857	-0.125194	0.168191	0.284354	-0.0926885	0.0935093	0.126534
TsM_000279600	1	0.668629	-0.0572018	-0.636146	-0.273833	1.05444	-0.616027	-0.357612	-0.338109	-0.560965	0.151178	-0.468178	0.126721
TsM_000961700	2	-0.0909573	0.121288	0.293124	0.372468	-0.0876045	-0.422554	-0.624285	-0.128627	0.266528	0.121664	-0.227235	0.126727
TsM_000947600	12	0.00700187	-0.0777294	-0.314993	-0.154548	-0.116454	0.0952496	0.528043	0.0587251	-0.199092	-0.131344	0.120732	0.126728
TsM_000677800	2	0.0488134	0.106306	-0.099416	-0.0790202	0.376388	-0.239126	-0.0453798	-0.0746725	-0.0815098	0.0706143	-0.110172	0.126856
TsM_000924800	5	-0.0167332	-0.185191	-0.0924375	-0.083583	0.116742	-0.017198	0.141065	0.0514846	0.055012	-0.0522405	0.0575909	0.127246
TsM_000524900	24	-0.0282039	0.129948	-0.0384392	0.112499	0.0276604	-0.180412	-0.0574139	-0.0304371	0.0403744	0.0406929	-0.0569722	0.127713
TsM_000048200	194	0.0367002	0.0353556	0.00239432	0.0791456	0.113711	-0.234727	-0.203438	0.0377147	0.0902487	0.0534613	-0.0775503	0.127773
TsM_000546200	1	-0.0363122	-0.00086045	0.281104	0.149229	0.214992	-0.583947	-0.596555	0.112719	0.177499	0.121631	-0.222571	0.127776
TsM_000635400	14	0.372434	0.139447	-0.228356	-0.105308	0.353956	-0.316532	-0.338433	0.165216	-0.273208	0.106434	-0.190739	0.128008
TsM_000366600	1	0.229042	0.171194	-0.141441	0.0695368	0.206775	-0.598909	-0.307138	0.197674	-0.0342923	0.107021	-0.185666	0.128055
TsM_000289900	7	0.167274	0.137101	-0.141855	0.0396135	0.0785005	-0.24885	0.0248095	-0.0362318	-0.0692238	0.0561266	-0.0823741	0.12835
TsM_001050400	2	0.715584	0.713586	-0.546759	0.213196	-0.327831	-0.118305	-0.188563	-0.69948	-0.593156	0.153555	-0.399876	0.128697
TsM_000445200	7	0.135532	0.117938	-0.250232	0.120616	0.260336	-0.276727	0.0495792	-0.077339	-0.18054	0.076838	-0.121257	0.129243
TsM_000961800	14	-0.200868	-0.141507	-0.153514	0.0260814	-0.0917627	0.48055	-0.174313	0.04729	0.0744204	-0.112314	0.106987	0.129368
TsM_000978200	5	0.0895932	0.241258	-0.191517	0.0833221	0.0866078	-0.144196	-0.203196	-0.0166749	-0.00740373	0.0618528	-0.0928676	0.129466
TsM_000662800	29	-0.0528065	-0.055235	-0.182164	-0.064975	0.0869005	0.102488	-0.0892229	0.136206	0.0859848	-0.0536561	0.058864	0.13004
TsM_000156900	29	-0.00140321	0.0263973	0.150509	-0.0170763	0.131008	-0.256929	0.0022047	-0.192031	0.104987	0.0578869	-0.0854421	0.130235
TsM_001227100	2	-0.148685	-0.535452	0.145106	-0.13563	0.0257395	0.111504	-0.0935169	0.259796	0.212882	-0.129784	0.122666	0.130759
TsM_000738200	10	-0.117247	-0.309175	0.0400978	-0.0586312	0.0704274	0.1899	0.0159529	-0.0370239	0.14548	-0.0749056	0.0785771	0.131171
TsM_001202200	1	0.0467914	0.240459	-0.162713	-0.0680493	0.378055	-0.336238	-0.0597943	0.0479957	-0.228579	0.0869085	-0.144154	0.131191
TsM_000241600	8	0.0830903	-0.0510373	-0.253953	-0.0296851	-0.0269524	0.124971	0.0950129	0.0461763	-0.0222924	-0.0557075	0.0609669	0.131192
TsM_000570400	1	0.0300134	-0.181052	-0.261879	-0.151254	0.141871	0.170852	0.0503438	0.198164	-0.073024	-0.0844601	0.0865839	0.131326
TsM_001052200	3	-0.973465	-0.344074	-0.329067	-0.0529585	-1.18656	1.17609	0.60113	0.32907	-1.08679	-0.577224	0.254874	0.131445
TsM_000762600	9	0.0924989	-0.237456	-0.512712	-0.225266	0.128949	0.124705	0.369298	0.222085	-0.172539	-0.150797	0.135887	0.131542
TsM_000135000	1	-0.352396	-0.0990709	0.239256	0.0308657	-0.589861	0.25287	-0.0194436	0.146674	0.178192	-0.154241	0.139573	0.131579
TsM_000220600	15	0.0625879	-0.0531461	-0.413299	-0.169151	0.074014	0.0923021	0.199611	0.188029	-0.081227	-0.0997988	0.0996789	0.13158
TsM_000496000	8	-0.00325172	-0.145627	-0.185198	-0.1297	-0.217617	0.409843	0.360819	0.0387426	-0.313268	-0.136279	0.124034	0.132191
TsM_000507800	7	0.096432	0.132792	-0.025159	-0.0823893	0.145152	0.0333288	-0.0628913	-0.0170411	-0.264587	0.0533656	-0.0777977	0.132461
TsM_001227700	2	-0.238081	0.23373	0.554597	0.250531	-0.133371	-0.642955	-0.47935	-0.271769	0.28706	0.133481	-0.276753	0.132489
TsM_000154800	30	-0.151405	-0.205235	-0.372195	-0.0363036	0.0460475	0.185596	0.505877	0.0814031	-0.257181	-0.143818	0.128924	0.132862
TsM_000300000	12	-0.054663	0.145562	0.28699	0.028135	-0.0872063	-0.135129	-0.0993667	-0.223954	0.0698993	0.0637636	-0.0971376	0.133741
TsM_001140000	12	0.0322719	-0.133304	-0.426914	-0.378169	-0.01078	0.222763	0.542061	0.219124	-0.371882	-0.183379	0.153016	0.133755
TsM_000499900	26	0.101582	0.0270978	-0.0298382	-0.0135226	0.288511	-0.382953	0.131196	-0.106497	-0.111535	0.0747659	-0.117447	0.133773
TsM_001220100	2	-0.146333	-0.176763	-0.0915598	0.00820847	0.0837261	0.200739	0.153082	-0.0647967	-0.0137783	-0.0645441	0.0688116	0.134207
TsM_001183400	1	-0.433655	0.281126	0.742314	0.896711	-0.619581	-0.917114	-1.4845	-0.67188	0.426868	0.173383	-0.661656	0.134236
TsM_000842200	1	-0.759306	-1.48495	0.706604	0.0264202	-1.00365	0.0431119	0.0695301	0.652953	0.322728	-0.502978	0.272081	0.134537
TsM_000860300	1	-0.124959	-0.104295	-0.101443	-0.0754947	-0.138676	0.153295	0.370731	-0.301515	0.197522	-0.108973	0.105008	0.134686
TsM_000066200	7	-0.025926	-0.52994	0.0404519	-0.0724191	-0.24082	0.570515	0.17617	0.00273531	-0.180083	-0.165731	0.142335	0.134902
TsM_000606600	9	0.155707	0.281683	-0.198565	-0.0606621	0.179868	-0.225951	-0.164369	0.00042285	-0.0592606	0.0716062	-0.112289	0.135212
TsM_000100500	2	-0.0969649	0.360835	0.0124921	0.256729	0.0444831	-0.418532	-0.602514	-0.119372	0.285316	0.115515	-0.213775	0.135269
TsM_000937400	21	-0.0740914	-0.111908	-0.018442	-0.0859676	0.0549617	-0.036209	0.208201	-0.0108345	0.0474481	-0.0470895	0.0521513	0.135445
TsM_000749300	8	-0.716796	-0.384081	0.237792	-0.0476475	-0.748338	0.911944	0.352128	-0.225379	-0.201069	-0.331814	0.209406	0.135469
TsM_000595800	9	-0.283097	-0.188415	0.168622	-0.106464	-0.125983	0.354233	0.181151	-0.00382412	-0.117267	-0.107067	0.103573	0.135877
TsM_000228100	47	-0.0286179	0.198359	0.163797	0.212187	-0.10901	-0.0620746	-0.493882	-0.147941	0.132005	0.0873427	-0.142973	0.136116
TsM_000151500	1	-0.308341	-0.0332723	-0.474542	0.120075	-0.13974	0.280009	-0.343981	0.343815	0.298523	-0.167164	0.144592	0.136958
TsM_000175600	2	0.157402	0.13724	-0.0974355	-0.00831659	0.289869	-0.492478	0.238084	-0.139549	-0.259431	0.0957519	-0.163343	0.137136
TsM_000050800	6	0.142912	-0.0115509	-0.123172	0.0561876	0.279971	-0.23117	0.113397	-0.0868339	-0.223495	0.0688696	-0.107025	0.13783
TsM_000501700	1	0.046362	0.2029	-0.135361	0.338617	0.394047	0.12576	-1.38428	0.0319391	-0.267561	0.169313	-0.373534	0.137938
TsM_000051900	5	0.0978893	0.211948	-0.148783	-0.150321	0.357422	-0.134742	-0.148201	-0.0706639	-0.117256	0.073631	-0.117716	0.138101
TsM_000815300	33	-0.0261499	0.208001	0.0768001	0.464999	-0.0242259	-0.405947	-0.947014	-0.127997	0.328823	0.139885	-0.288034	0.139135
TsM_000781100	1	0.353969	0.459496	-0.375285	0.155133	-0.00848513	-0.258316	0.0778301	-0.144681	-0.573076	0.116966	-0.224561	0.139582
TsM_000639900	8	-0.173255	0.0489887	-0.256687	0.0806993	-0.302661	0.305367	0.218257	0.180238	-0.249486	-0.120583	0.113594	0.139861
TsM_000663400	2	-0.873459	-0.501159	-0.483195	-0.814897	-0.765634	1.5602	0.826538	-0.914817	-0.683145	-0.687669	0.197194	0.140061
TsM_000136500	10	0.003209	0.0720642	-0.039888	0.0283941	0.157356	-0.181368	-0.14863	0.0363477	0.0415491	0.044227	-0.0630254	0.140326
TsM_000114800	2	0.26348	-0.253883	-0.41387	-0.338421	-0.00498334	0.0430008	0.420033	0.157467	-0.0902078	-0.149535	0.132573	0.140708
TsM_000057900	2	0.0280762	0.0264907	-0.0190492	-0.0234454	0.39877	-0.300297	-0.341609	0.0436469	0.0575665	0.0821684	-0.135173	0.140881
TsM_000635100	2	0.202528	0.044041	-0.0820229	0.0702896	-0.0150726	-0.175699	-0.0470725	-0.0408589	0.0125119	0.0439525	-0.0627795	0.140961
TsM_000925200	57	-0.256805	-0.308993	0.38009	-0.186641	-0.481365	0.0220611	0.165101	-0.0442449	0.436197	-0.170743	0.144779	0.14112
TsM_000009800	19	0.294881	-0.0357967	-0.0929105	-0.0350521	0.266776	-0.323379	0.0499296	0.0182054	-0.262103	0.0795797	-0.129337	0.14115
TsM_000977700	2	-0.219459	0.351134	0.310047	0.416096	-0.17272	-0.492564	-0.799445	-0.158479	0.29045	0.137019	-0.29001	0.141214
TsM_000318000	1	-0.0245514	0.301419	-0.029659	0.200629	0.0253504	-0.393738	-0.458605	0.0941171	0.113278	0.0946377	-0.161237	0.141746
TsM_000292500	11	-0.360115	-0.926836	-0.249449	-0.240947	0.112052	-0.218063	0.741636	0.712906	-0.403881	-0.333059	0.20815	0.1418
TsM_000892500	8	0.0523254	0.0377643	-0.286701	-0.0279628	-0.147691	0.128961	-0.0003403	0.233298	-0.0521757	-0.074453	0.0774359	0.141917
TsM_000620700	14	-0.0496651	0.199486	-0.0482768	0.0666354	0.0877589	-0.122089	-0.18495	-0.0973183	0.104559	0.0511876	-0.0749496	0.142498
TsM_001052400	1	0.130493	-0.0920874	0.0671576	-0.0796785	0.352164	-0.351192	-0.0327572	0.0470311	-0.148558	0.0756098	-0.121369	0.142833
TsM_000850500	19	0.0585574	0.010452	0.160145	-0.0100857	0.0706861	-0.342123	-0.0952855	0.0379777	0.0552172	0.057951	-0.0860533	0.142933
TsM_000414300	4	0.150068	0.27698	-0.00780322	0.0589262	0.0772201	-0.639165	-0.450029	0.0450213	0.240781	0.111078	-0.200848	0.143178
TsM_000750200	2	-0.0762487	-0.142968	-0.277495	0.0170088	0.0839027	-0.116956	0.155391	0.054115	0.232643	-0.0791601	0.0812983	0.143605
TsM_000031000	1	-0.119959	-0.622797	0.0303952	-0.207918	-0.52794	0.620866	0.514383	0.330023	-0.674523	-0.289644	0.197687	0.143728
TsM_001168300	1	0.124709	-0.29741	-0.437903	-0.348625	0.123391	0.0599667	0.490513	0.227191	-0.208846	-0.167167	0.142206	0.144324
TsM_000670900	11	-0.285994	-0.268515	-0.0881471	-0.0456689	-0.097981	-0.268545	0.573745	0.318414	-0.0888939	-0.157261	0.13368	0.144745
TsM_000162300	6	0.0389544	0.113596	0.0710609	-0.0600845	0.117545	-0.302975	-0.127191	-0.00944214	0.106291	0.0562142	-0.0833291	0.145105
TsM_001053900	3	0.186023	0.241186	-0.267235	-0.0342697	0.317177	-0.273232	0.0314371	-0.0158583	-0.342772	0.0885762	-0.150106	0.145278
TsM_000061400	4	-0.261626	-0.88061	-0.841576	-0.635026	0.0676747	-0.286369	1.16991	0.77998	-0.771835	-0.510232	0.222923	0.14532
TsM_000208800	8	-0.00111125	-0.128638	-0.322678	-0.151455	-0.129609	0.160161	0.564305	0.096464	-0.309657	-0.146698	0.127818	0.145364
TsM_000067600	5	0.801927	0.868471	-0.571013	-0.122148	-0.270436	-0.154086	-0.642043	-0.387663	-0.502381	0.14136	-0.421543	0.145647
TsM_000677100	6	-0.118929	0.289222	0.112561	0.0775364	-0.039178	-0.0552991	-0.281736	0.0502016	-0.109088	0.0642423	-0.0989804	0.146077
TsM_000865600	2	-0.00618446	-0.396517	0.070056	-0.358786	0.0176531	-0.0712322	-0.0276586	0.111914	0.474256	-0.134756	0.12182	0.146635
TsM_000175200	24	0.0224853	-0.13376	-0.179009	-0.204644	0.049334	-0.0712484	0.326308	0.199398	-0.0998094	-0.0891188	0.0886621	0.146963
TsM_000576300	3	0.141571	-0.382886	-1.03518	-0.167251	0.0700469	0.353958	0.597461	0.117865	-0.276644	-0.274741	0.19816	0.147122
TsM_000474500	138	-0.185059	0.146789	0.339031	0.458889	-0.126756	-0.436429	-0.724395	-0.157631	0.283681	0.126579	-0.258694	0.147337
TsM_000948800	35	0.0639087	0.1238	-0.0760203	0.0102011	0.0260065	0.00822548	-0.0980123	-0.00933735	-0.0625612	0.0295791	-0.0404214	0.147404
TsM_000455100	9	-0.0410292	0.103309	0.101421	0.065649	-0.0177348	-0.0365961	-0.23167	-0.0193535	0.0473443	0.0423229	-0.0600688	0.147467
TsM_000683200	2	-0.118417	0.262121	-0.0294357	0.0778342	0.157237	-0.0492401	-0.382554	0.00569628	-0.0120292	0.0698678	-0.109532	0.149416
TsM_000187500	3	-0.114864	-0.201283	-0.0861084	0.019515	0.0353851	-0.118442	0.0659784	0.0595167	0.282322	-0.0694711	0.072344	0.14943
TsM_000052900	12	0.121889	0.304774	-0.256643	0.0106279	0.223659	-0.159989	0.0359798	-0.0598085	-0.349564	0.0808614	-0.133345	0.149663
TsM_000151400	5	0.00812124	0.0338165	0.0267638	0.061459	0.128006	-0.197149	-0.233472	-0.00400579	0.131624	0.0516332	-0.0757507	0.149887
TsM_000125200	17	0.0721693	0.175045	-0.136076	0.1404	0.0532548	0.0434044	0.0530197	-0.196427	-0.270185	0.0609586	-0.0925469	0.150117
TsM_000318300	11	0.0170755	-0.103544	-0.0716332	-0.142157	0.0801469	0.0728133	-0.066943	0.105201	0.0846528	-0.0440224	0.0489309	0.150328
TsM_000827900	2	0.0459306	-0.153588	-0.328737	0.0489608	-0.0565258	-0.0934047	-0.00030235	0.295663	0.152849	-0.088792	0.0887011	0.150421
TsM_000909900	4	0.118982	-0.511039	-1.35766	-0.426446	0.326758	0.303421	0.601886	0.340944	-0.312108	-0.369881	0.233536	0.150456
TsM_000684600	1	0.14488	-0.130179	-0.231627	-0.0348104	-0.23231	0.226969	-0.198759	0.13784	0.213638	-0.0968091	0.0949219	0.150572
TsM_001085200	4	-0.0304774	0.102374	0.269879	0.049857	-0.00379937	-0.233937	-0.385765	-0.0884467	0.205276	0.0775668	-0.125718	0.150686
TsM_000809200	9	0.086727	-0.281974	0.0406586	-0.201653	-0.388411	0.247377	0.467154	0.0828218	-0.277613	-0.148931	0.129935	0.150848
TsM_000143000	1	-0.018335	0.0328075	-0.525557	-0.162491	0.125721	0.179946	0.127138	0.123612	-0.00581539	-0.109571	0.10622	0.150855
TsM_001245600	2	0.119543	-0.371978	-0.187969	-0.328294	0.172786	0.149441	0.224931	0.177605	-0.103969	-0.119183	0.112002	0.150865
TsM_000329600	3	0.266844	0.199592	0.0621951	-0.20501	0.0504448	0.0804826	-0.0469926	-0.176736	-0.337781	0.0748131	-0.120257	0.150905
TsM_001161500	7	-0.368447	-1.10028	-0.577505	-0.53594	0.101725	-0.0951729	1.28996	0.444801	-0.777025	-0.496088	0.215641	0.151183
TsM_000978100	9	0.10326	0.252645	-0.13999	0.170029	0.0742297	0.0134843	-0.0198071	-0.00102292	-0.612725	0.0920349	-0.155018	0.151319
TsM_000618500	6	-0.380849	-0.401081	-0.181103	-0.0710122	-0.0643378	-0.262031	0.704463	0.479871	-0.275314	-0.219676	0.161747	0.15141
TsM_000628700	94	0.0118171	-0.0478533	0.267014	0.0362316	0.110287	-0.394585	-0.0926631	-0.184277	0.186022	0.0754993	-0.121376	0.151446
TsM_000943900	10	-0.0322629	-0.265427	-0.169553	-0.382222	-0.214423	0.49689	0.621068	0.0169785	-0.492325	-0.212778	0.160653	0.151672
TsM_000231700	4	0.253238	0.158514	-0.208341	-0.11091	0.26645	-0.203148	-0.0292161	-0.0639716	-0.164284	0.0717901	-0.115155	0.151953
TsM_000596600	15	0.090545	-0.101074	-0.338863	-0.265222	0.0841438	-0.0406497	0.376902	0.0204043	0.0497492	-0.106094	0.101601	0.151989
TsM_000531700	6	-0.412223	0.149869	0.751171	0.635017	-0.372849	-0.823296	-0.776199	-0.524721	0.363507	0.150197	-0.440177	0.152039
TsM_000730400	2	0.0167874	-0.246934	-0.136309	-0.14673	0.0881532	0.121567	0.3272	-0.0902199	-0.018015	-0.0850065	0.0851332	0.152043
TsM_001144300	1	-0.00628598	-0.242807	-0.294049	0.0280493	0.0598915	-0.0751032	0.251	-0.0428465	0.228449	-0.0910402	0.0903748	0.152217
TsM_000412600	7	-0.300051	-0.323458	-0.0188733	-0.225874	-0.441669	1.03662	-0.201699	-0.091005	-0.0733175	-0.261985	0.16765	0.152494
TsM_000100700	9	-0.113766	-0.00393697	-0.17865	0.0561068	-0.0455401	0.135179	-0.118496	0.0524162	0.176404	-0.0571573	0.0613757	0.152594
TsM_000013800	1	-0.0844444	0.219805	0.257635	0.171071	-0.0104881	-0.143779	-0.720492	-0.237431	0.284298	0.110716	-0.204351	0.152651
TsM_000925000	112	-0.306695	-0.197808	0.379633	-0.197387	-0.551971	-0.0106884	0.108588	0.0101637	0.471495	-0.174846	0.14489	0.152845
TsM_000055700	14	-0.0903246	-0.01177	-0.316765	-0.114485	-0.460753	0.278834	0.664004	0.105852	-0.430879	-0.19882	0.154453	0.153197
TsM_000736200	37	0.111709	0.0466789	-0.0546431	0.0584405	0.0467197	-0.180717	-0.146099	0.00057543	0.0883704	0.0417809	-0.0594676	0.15332
TsM_000572300	8	0.0939655	0.124345	-0.11357	-0.0405232	0.178244	-0.0904894	0.047974	-0.0562984	-0.184693	0.0484923	-0.0708767	0.153508
TsM_000343300	12	-0.149457	-0.16015	0.0697211	0.00820786	-0.0384235	-0.0362317	-0.0232747	0.0924558	0.200581	-0.0540203	0.0583827	0.153698
TsM_000472700	1	-0.573344	0.251955	0.719429	0.83958	-0.45086	-0.907261	-1.24875	-0.479662	0.376628	0.157352	-0.564762	0.153869
TsM_000070600	1	0.214857	-0.588057	-0.215281	-0.328312	0.159847	0.0437458	0.192911	0.0339368	0.264839	-0.151389	0.133858	0.154134
TsM_000931600	2	-0.014675	0.213181	-0.156743	0.0443984	0.196423	-0.105024	-0.196509	-0.0763697	0.0367975	0.0565169	-0.0852765	0.154194
TsM_000419700	1	0.102223	-0.105343	0.373752	0.39012	-0.122086	-0.235547	-0.865869	-0.24242	0.296905	0.127733	-0.261733	0.154243
TsM_000962000	3	-1.53435	-1.44345	-1.49703	1.3658	-0.817832	0.285129	0.233077	-0.140242	0.572492	-0.785374	0.237614	0.154392
TsM_000787400	8	-0.0757134	-0.171024	-0.273189	-0.315292	-0.116147	0.505111	0.475707	0.135011	-0.51219	-0.190273	0.15091	0.1549
TsM_000692700	9	-0.491636	0.215957	0.632953	0.656694	-0.277341	-0.668744	-0.86678	-0.378243	0.296544	0.147325	-0.404306	0.155091
TsM_000632700	125	0.140348	-0.039599	0.618724	-0.298812	0.0718896	-0.247523	-0.310861	-0.019534	-0.167602	0.09851	-0.18638	0.155162
TsM_001089100	6	-0.21703	-0.196535	0.166032	-0.0252118	-0.12703	0.0347795	-0.016806	0.0141113	0.29162	-0.079955	0.0809263	0.155167
TsM_000492600	13	-0.275009	0.0816142	-0.113344	0.0630188	-0.424556	0.222151	-0.0414629	-0.139016	0.438202	-0.133655	0.119968	0.155449
TsM_000071500	12	0.00092283	0.0118538	-0.241996	-0.134392	0.0917618	0.0612099	0.100638	0.090875	-0.0171148	-0.0543699	0.058902	0.155872
TsM_001020800	3	0.118606	0.210053	-0.120591	-0.0478065	0.206324	-0.13984	0.12975	-0.0770871	-0.382837	0.0733173	-0.117503	0.156122
TsM_000983900	1	-0.257932	0.427765	0.852147	0.00958913	-0.356358	-0.545937	-0.627213	-0.465653	0.225352	0.135042	-0.353363	0.156275
TsM_000800800	29	0.00561928	0.0276505	0.00704723	0.0668675	0.0215128	-0.0861652	0.066505	-0.114715	-0.00488168	0.0257395	-0.0348142	0.156556
TsM_000544100	12	-0.0055467	0.228741	0.074753	0.162762	0.15289	-0.478952	-0.804619	-0.057701	0.374974	0.12272	-0.241574	0.156567
TsM_000565200	4	-0.625434	-0.701185	0.544662	-0.0248438	-0.96799	-0.35813	0.173051	0.483068	0.56419	-0.354958	0.215545	0.156616
TsM_000156700	3	0.0268301	0.13924	-0.0854419	0.0284017	0.150817	-0.261354	-0.12563	0.013638	0.0661541	0.0519694	-0.0767979	0.156718
TsM_000630700	1	0.00775606	0.509146	-0.0102055	0.339856	0.0184214	-0.594976	-1.57256	-0.233073	0.53693	0.172995	-0.465919	0.156929
TsM_000258900	3	0.125266	0.0368257	-0.0328977	0.0721528	0.181148	-0.219209	-0.396029	-0.131489	0.249797	0.0764988	-0.124232	0.157159
TsM_000658000	5	-0.0674116	-0.282174	-0.521751	-0.268967	0.0990781	0.256197	0.737638	-0.0820948	-0.287505	-0.208245	0.156059	0.157348
TsM_000245100	14	-0.126321	-0.269159	-0.0209877	-0.135783	-0.315513	0.637806	0.339639	-0.11108	-0.308577	-0.173553	0.139447	0.157438
TsM_001211000	3	0.147333	-0.0693073	-0.385561	-0.156814	-0.0547334	0.321329	0.171091	0.0280048	-0.12165	-0.103817	0.0996935	0.157522
TsM_000036900	2	-0.159468	-0.112308	0.0449292	-0.0994831	-0.0381131	0.0590059	-0.161414	0.0935554	0.307683	-0.0728886	0.0747074	0.157769
TsM_000411400	12	0.0612988	-0.0697285	0.114075	-0.0951892	0.212296	-0.0319122	-0.024791	-0.13955	-0.06201	0.0445505	-0.0645658	0.157939
TsM_001181600	1	-0.0842603	-0.176655	0.0861688	-0.192298	-0.220841	0.0621269	0.502514	0.0628809	-0.197726	-0.117577	0.107449	0.158164
TsM_000909300	7	-0.462749	-0.247612	0.118655	-0.0679449	-0.718357	0.643414	0.612846	-0.0286469	-0.488093	-0.275602	0.18488	0.158256
TsM_000211200	1	-0.0887681	-0.191324	0.0902299	-0.134252	-0.0551682	-0.108377	-0.0335876	0.152807	0.297906	-0.0758564	0.0771873	0.158257
TsM_000552900	14	0.202431	0.0316243	-0.121324	-0.0219383	0.124858	-0.122948	-0.0419033	-0.0214792	-0.0624362	0.0431303	-0.0621917	0.158397
TsM_000307200	13	0.0364767	-0.0792719	-0.213659	-0.199656	0.0844534	-0.00134381	0.291317	0.0660021	-0.051654	-0.0743314	0.0760803	0.158628
TsM_000345300	1	0.160864	-0.206762	0.165824	0.215633	-0.0383582	-0.144021	-0.14518	-0.0812239	0.00614085	0.0594403	-0.091071	0.158815
TsM_000029500	12	-0.0192296	0.030204	0.0941774	0.0257819	0.126432	-0.170163	-0.11786	-0.19419	0.177148	0.0514731	-0.0762663	0.159086
TsM_000466600	3	0.261366	0.213128	-0.307163	-0.0112866	0.285165	-0.0662322	-0.0677535	-0.0334533	-0.440516	0.088242	-0.151989	0.159483
TsM_000749700	20	0.101907	0.300363	-0.296085	0.114777	0.151902	-0.154221	-0.271108	0.0178833	-0.0781349	0.0745727	-0.121395	0.159746
TsM_001097200	9	-0.0418965	0.00847958	-0.015826	-0.0120956	-0.0536022	0.0287381	-0.0658457	0.0875329	0.0571425	-0.0229881	0.026892	0.159824
TsM_000947500	6	0.0149629	-0.140638	-0.291014	-0.122382	0.0334826	0.274602	0.206684	0.170759	-0.262511	-0.101118	0.0973835	0.159871
TsM_000151000	19	-0.412585	0.172513	0.882703	0.350413	-0.29161	-0.538076	-0.887009	-0.379505	0.248337	0.140287	-0.389063	0.160072
TsM_000554000	7	-0.0681177	0.242092	0.001741	-0.0600323	0.110882	-0.0987256	0.00953551	-0.0593618	-0.115761	0.0453131	-0.0660781	0.16012
TsM_000499100	1	-0.346665	-0.113919	0.21	0.00048418	-0.338362	0.378132	0.0495664	-0.0405519	0.0491686	-0.117692	0.109079	0.160329
TsM_000019700	1	-0.167055	0.0645533	0.093805	0.0945089	0.187537	0.0349097	-0.0542535	-0.261663	-0.0466703	0.0546697	-0.0819192	0.160803
TsM_000627000	11	0.0526297	-0.151596	-0.424617	-0.227031	0.0390703	0.377795	0.232493	0.223908	-0.333511	-0.142309	0.125171	0.161137
TsM_000474300	14	-0.0727431	0.225743	0.00083881	0.0558641	0.0896079	-0.293903	-0.0944036	-0.120371	0.141885	0.0598621	-0.0916981	0.161402
TsM_000493500	8	-0.0253025	0.018053	-0.493376	-0.307932	-0.281648	0.610959	0.422901	0.137059	-0.521954	-0.218041	0.162241	0.16164
TsM_000825300	1	0.161357	0.0164588	-0.19306	0.148558	0.22194	0.114873	-0.10659	-0.349035	-0.114179	0.0710507	-0.113733	0.161965
TsM_000841000	1	-0.105729	0.119974	0.336078	-0.0727455	0.0488588	-0.0789576	0.0740183	-0.158896	-0.249376	0.0652873	-0.103303	0.162399
TsM_000002200	7	0.00319763	0.0101554	0.144412	0.294184	-0.0476101	-0.373801	-0.330015	-0.0465401	0.209363	0.0808678	-0.135248	0.162727
TsM_000295400	10	0.142661	0.0422045	-0.0668621	0.113587	0.186515	-0.422873	0.290903	-0.152445	-0.281618	0.0836211	-0.141508	0.163434
TsM_000218700	3	-0.257765	-0.134547	0.105599	-0.0469225	-0.171494	0.0228022	-0.110637	0.028549	0.44223	-0.101026	0.095736	0.163674
TsM_000107600	4	-0.0339149	-0.161539	-0.0943151	0.0426166	-0.00306186	-0.082139	0.00698646	0.08767	0.20467	-0.0500428	0.0542969	0.163862
TsM_000777300	2	0.103144	-0.080735	-0.554606	-0.211061	0.0235669	0.240576	0.182316	0.338181	-0.253656	-0.143938	0.126854	0.163887
TsM_001096400	22	0.151991	0.144479	-0.123888	-0.0577316	0.14642	-0.178858	-0.0961312	0.0846863	-0.122075	0.0522541	-0.0780946	0.163978
TsM_001108300	20	0.0209481	-0.136427	-0.168576	-0.0152419	-0.00974874	-0.0549469	0.246467	0.147145	-0.0788326	-0.0618091	0.0649581	0.164015
TsM_001064300	39	-0.296349	-0.275926	0.279594	-0.108881	-0.402962	-0.0819243	0.0249431	0.0113397	0.577419	-0.160905	0.132944	0.164424
TsM_000189600	1	-0.112648	-0.0865969	-0.218024	0.0279405	-0.0046696	0.0168522	0.379525	-0.0484142	-0.0326223	-0.0787998	0.0788353	0.16446
TsM_000005700	1	0.185178	0.114112	0.08938	-0.184913	0.286814	-0.444525	-0.246541	0.336004	-0.363682	0.0981144	-0.179686	0.164469
TsM_000925100	65	-0.384993	-0.329916	0.476236	-0.197667	-0.652948	-0.0373623	0.19543	-0.043024	0.535523	-0.217858	0.162642	0.164483
TsM_000246400	3	0.130455	-0.133156	0.00966845	-0.0103108	0.381964	-0.321788	-0.170683	0.138036	-0.148955	0.075724	-0.125847	0.164846
TsM_000597200	22	0.0091332	-0.213982	0.78773	0.0682446	0.0237606	-0.647582	-0.754456	-0.466567	0.470188	0.134977	-0.349604	0.164901
TsM_000248800	1	-0.025818	-0.380428	-0.971355	-0.308051	0.197614	0.434507	0.437931	0.495532	-0.579882	-0.297608	0.197022	0.165427
TsM_000666000	4	0.746666	0.0382695	-0.908995	0.950737	-0.150468	-0.455891	-0.438794	-0.508635	-0.397571	0.135242	-0.450223	0.165681
TsM_000672200	17	-0.0640587	-0.17929	-0.371794	-0.076092	0.00958579	-0.0449551	0.553494	0.184441	-0.219522	-0.13633	0.118364	0.165932
TsM_000355600	45	0.0478603	0.00275458	-0.168712	-0.089504	-0.0624418	-0.0235247	0.110641	0.220268	-0.0758996	-0.0540086	0.0578711	0.1667
TsM_000736100	3	0.124993	-0.384567	-0.547633	-0.293272	0.24347	0.0392647	0.404808	0.268278	-0.146262	-0.171402	0.141522	0.166938
TsM_000850600	13	-0.275606	-1.2317	-0.457857	-0.511653	0.0525303	-0.122937	1.1054	0.729226	-0.852418	-0.484856	0.214819	0.166975
TsM_000043500	10	0.250155	-0.0140479	-0.177173	0.158423	0.0741904	-0.0791157	0.0361083	-0.229258	-0.086157	0.0583095	-0.0896056	0.167058
TsM_000052700	9	-0.461999	-0.712105	-0.717598	0.885542	-1.03163	0.556574	0.3668	0.0578051	-0.123865	-0.407559	0.214329	0.167163
TsM_000039600	44	0.0755264	0.0951444	-0.0168461	-0.0831368	0.0913239	-0.136198	0.0130846	0.00321861	-0.0602733	0.0324024	-0.0450419	0.167235
TsM_000729100	21	-0.0618774	0.276057	0.225136	0.451945	-0.28883	-0.204074	-0.728546	-0.393269	0.313543	0.120486	-0.253087	0.167382
TsM_000631500	4	0.136975	-0.351454	-0.367569	-0.149145	0.124863	-0.0874977	0.348687	0.180862	0.00175435	-0.121266	0.110951	0.167826
TsM_000022600	5	0.35861	-0.889773	-0.875488	-0.662558	-0.0240644	0.467188	0.753165	0.459184	-0.797957	-0.418655	0.220395	0.168155
TsM_000110800	6	0.188165	-0.576155	-0.736732	-0.707583	0.0963569	0.824869	0.462505	0.16198	-0.643186	-0.34719	0.201542	0.168778
TsM_000011800	5	-0.01256	0.124365	-0.168829	0.119209	0.208553	-0.0635952	-0.227124	0.0350527	-0.071571	0.0541475	-0.0818094	0.169191
TsM_000448400	1	-1.40111	-0.339289	0.308942	0.211598	-2.16309	1.20361	-0.207908	0.116119	-0.0617134	-0.67659	0.262527	0.16928
TsM_000075400	1	-0.399586	-0.443956	-0.428554	-0.0164841	0.125489	-0.302079	0.854637	-0.0367884	0.124429	-0.232618	0.16005	0.169382
TsM_000677000	17	-0.0211492	0.0234864	-0.205001	-0.108794	0.0564154	0.0324379	0.187342	0.0539698	-0.0531353	-0.0510085	0.0551537	0.169517
TsM_000749400	14	-0.175263	-0.327995	0.201339	0.034889	-0.250879	0.0972231	-0.0795867	0.0587414	0.316755	-0.103582	0.0982832	0.169521
TsM_001071900	5	0.302488	-0.194254	-1.02703	-0.442109	-0.616836	0.506107	0.532317	-0.841424	0.668369	-0.395549	0.216342	0.169621
TsM_000340800	10	0.634627	0.647302	-0.370419	-0.132549	-0.175544	0.0644705	-0.320849	-0.500901	-0.401533	0.120683	-0.289703	0.169685
TsM_000230900	1	0.012993	0.033518	0.384214	0.350881	-0.0610705	-0.436027	-1.1809	-0.19784	0.460804	0.144107	-0.33849	0.17012
TsM_000224900	3	0.2624	-1.44757	-0.774059	-1.2014	0.0780811	0.501987	1.17555	0.241602	-0.995957	-0.61651	0.230795	0.170373
TsM_000736000	9	-0.141468	0.0409838	-0.0474862	0.0316358	-0.205628	0.27159	0.0243444	0.0625943	-0.0905883	-0.0643926	0.066985	0.17041
TsM_001078200	2	0.102313	-0.259312	-0.259681	-0.329523	0.187429	0.124584	0.211904	0.220955	-0.140346	-0.111755	0.104274	0.170914
TsM_000860800	21	0.258387	0.122395	-0.319076	-0.0584788	0.426916	-0.320014	-0.0455321	-0.0642642	-0.180045	0.0860287	-0.152464	0.171001
TsM_000033900	3	-0.100113	-0.0130304	-0.240258	0.583768	0.662354	-1.97148	0.3454	-0.265995	-0.338439	0.178544	-0.557628	0.17163
TsM_000843200	12	0.0595299	-0.16696	-0.343174	-0.135945	0.077372	0.0516654	0.391223	0.0756266	-0.133054	-0.101835	0.0963652	0.17183
TsM_000721400	3	0.0187071	0.0371944	-0.491862	0.0223109	-0.31799	0.360979	0.320236	0.109974	-0.286456	-0.146328	0.126183	0.172889
TsM_000693700	9	0.263343	0.339925	-0.467406	0.416491	0.0602073	-0.10425	-0.770482	0.186261	-0.359982	0.122512	-0.262113	0.172942
TsM_000829900	17	0.235963	-0.692448	-0.525295	-0.235316	0.126244	0.230462	0.396019	0.360971	-0.332121	-0.21817	0.163833	0.173283
TsM_000525400	33	0.102685	-0.24969	-0.242597	-0.322048	0.0335021	0.187799	0.448581	0.140994	-0.303799	-0.13563	0.118394	0.173492
TsM_000688200	7	0.0407168	-0.139401	-0.137419	-0.205333	-0.284557	0.208134	0.546285	0.106982	-0.370497	-0.145199	0.122726	0.174089
TsM_001149500	3	0.150601	-0.647928	-0.329703	-0.395634	0.220101	0.262586	0.493931	0.123371	-0.262017	-0.200513	0.154468	0.174089
TsM_001031500	6	-0.291497	-0.0007207	-0.261295	-0.124033	-0.208824	0.645791	0.227182	0.143466	-0.46087	-0.177274	0.138892	0.174132
TsM_000899500	3	-0.22177	-0.335975	0.0697421	0.151345	-0.18553	0.104057	-0.156195	0.138121	0.30816	-0.104438	0.0985361	0.17417
TsM_001234900	19	-0.0679876	0.00845598	0.31494	0.00374014	0.0977799	-0.265524	-0.335207	-0.0201013	0.154119	0.0713857	-0.116678	0.174206
TsM_000566200	1	-0.661148	-0.395473	0.442974	-0.360815	-0.282078	-0.221051	0.510415	-0.162923	0.557031	-0.251308	0.170868	0.174354
TsM_001162200	1	0.223289	0.293984	-0.302641	-0.0559375	0.2349	-0.317867	-0.0110434	-0.0769731	-0.129179	0.0787189	-0.133766	0.174407
TsM_000249000	15	-0.0179524	-0.0828644	-0.377209	-0.0864306	0.0882299	0.1346	0.310777	0.0946738	-0.172414	-0.0952453	0.0919092	0.174796
TsM_000061500	1	0.224807	-0.128359	-0.0519078	-0.090166	-0.656063	0.261969	-0.0210994	0.00965676	0.246728	-0.140338	0.124314	0.174857
TsM_000692900	3	0.0663439	-0.197933	-0.48594	-0.281248	0.245421	0.129843	0.315933	0.11494	-0.0940778	-0.130671	0.116659	0.175075
TsM_000670100	20	-0.0954918	0.139804	0.239084	0.316295	-0.0483678	-0.277418	-0.767917	-0.127246	0.312644	0.110265	-0.214984	0.175161
TsM_000994600	184	-0.109067	0.177712	0.209187	0.309381	-0.097979	-0.25082	-0.651965	0.0715174	0.117054	0.0978467	-0.178553	0.175777
TsM_000318700	7	0.555365	0.0726532	-0.459959	0.693264	-0.273097	-0.252348	-0.448941	-0.373985	-0.0535424	0.117645	-0.282204	0.176498
TsM_000489200	7	-0.107277	-0.451023	-0.200487	-0.233103	-0.0193961	-0.055697	0.761264	0.284139	-0.400408	-0.202257	0.147324	0.176688
TsM_000807100	1	0.031754	0.30376	-0.25009	0.102424	0.113432	-0.0522571	-0.132768	-0.0747155	-0.118516	0.0602561	-0.0945642	0.176761
TsM_000458100	12	0.0488976	0.262487	-0.204233	0.0506263	0.138665	-0.106878	-0.0971345	0.0603115	-0.225658	0.0592888	-0.0923395	0.176793
TsM_000117100	2	-0.254744	-0.723604	-0.326942	-0.364167	0.116425	-0.100205	0.93879	0.462833	-0.577707	-0.310606	0.180928	0.176982
TsM_000636000	2	0.275505	0.0273686	-0.317371	0.0352217	0.383234	-0.240864	-0.211939	0.0323532	-0.141415	0.0807918	-0.140466	0.17699
TsM_000290700	5	-0.676845	-0.917242	0.855247	-0.232365	-1.15859	0.24024	0.0870068	-0.121702	0.654652	-0.425959	0.215049	0.177496
TsM_000819900	12	-0.0608471	0.203509	0.197668	-0.0335042	0.0558513	-0.365815	-0.245954	-0.0847453	0.219344	0.0725354	-0.119293	0.1776
TsM_001108800	1	0.284282	0.0121124	-0.256198	0.0183489	0.38553	-0.245842	0.0638887	0.0003373	-0.457005	0.0888151	-0.159655	0.177617
TsM_000445100	2	-0.348604	-0.420561	0.162896	0.195765	-0.584287	0.430148	0.39041	0.0973605	-0.308058	-0.198958	0.152465	0.177687
TsM_000130500	195	0.142426	0.128657	-0.00663582	-0.0268296	0.156248	-0.292241	-0.333527	0.322909	-0.233588	0.078773	-0.134112	0.178024
TsM_000332600	1	-0.233898	-0.162196	0.0789278	0.072667	-0.469816	0.293537	-0.314147	0.146284	0.366667	-0.142863	0.123085	0.178193
TsM_000436600	1	0.0677278	-0.308599	-0.163541	-0.255322	0.12023	0.0338215	0.253557	0.304004	-0.190107	-0.107901	0.100319	0.178557
TsM_000862100	9	0.135485	0.0448331	-0.803734	-0.300983	-0.53948	0.903774	0.314449	-0.166674	-0.336416	-0.292776	0.178783	0.17863
TsM_000010600	1	-0.0224177	-0.428264	-0.18112	-0.444683	0.068794	0.30252	0.667462	0.0671036	-0.439333	-0.201538	0.149438	0.179443
TsM_001124500	6	0.133851	-0.25639	-0.474758	-0.122256	0.148478	0.0504756	0.0914894	0.300693	-0.0202637	-0.114215	0.105599	0.179505
TsM_001091500	3	0.10204	-0.0767641	-0.44079	-0.197455	0.0696979	0.0479171	0.366275	0.0886271	-0.0984085	-0.108654	0.101103	0.17999
TsM_000867500	9	0.0245955	0.062344	-0.374055	-0.049133	-0.632131	0.664676	0.182084	-0.00143729	-0.257465	-0.193676	0.146964	0.179999
TsM_000420700	2	-0.0872445	-0.0129389	0.00218669	-0.350707	-0.0620273	0.279095	-0.0898608	0.346066	-0.152261	-0.102146	0.0957598	0.180022
TsM_001027500	3	-0.32489	0.232697	0.427621	0.559658	-0.121969	-0.676406	-1.45612	-0.211625	0.521037	0.154623	-0.455778	0.180105
TsM_000971900	7	-0.190615	-0.520541	0.0931986	0.0875865	-0.107272	-0.110202	0.0131868	0.131679	0.419844	-0.127529	0.113627	0.180141
TsM_000261300	2	0.034986	0.0624813	0.317841	0.166315	-0.158835	-0.297872	-0.482559	0.130355	0.0608368	0.0845576	-0.14731	0.18089
TsM_001227500	4	0.119674	0.110583	-0.0122158	-0.111772	0.159508	-0.315304	0.0219283	-0.0327445	0.00484559	0.0531555	-0.0803186	0.181166
TsM_000999000	11	0.0396612	-0.119432	-0.368169	-0.111956	0.148013	0.199828	0.102446	0.0999322	-0.0746672	-0.0823766	0.0818847	0.181863
TsM_000362300	9	0.15438	-0.139298	-0.187974	-0.112921	-0.0897214	0.235987	0.211743	-0.0982194	-0.048627	-0.0751069	0.075221	0.183112
TsM_001000700	11	0.124481	0.0703687	0.0522299	-0.113774	0.0849807	-0.146784	0.0209228	0.0665857	-0.195802	0.0436571	-0.0637694	0.183219
TsM_001012000	8	-0.0489082	0.0871757	0.0441568	0.195442	0.0372212	-0.100154	-0.384853	-0.0870816	0.174454	0.0630175	-0.0994086	0.183377
TsM_001050600	1	0.13725	0.0759445	-0.524948	-0.438138	0.08595	0.256098	-0.0224858	0.114704	0.124531	-0.132788	0.118212	0.183618
TsM_000430800	2	-0.14982	0.169355	0.0821713	0.168908	0.0836477	-0.299814	-0.308205	-0.0735105	0.215672	0.0708524	-0.116464	0.183694
TsM_000747200	18	0.112532	0.203347	-0.270652	0.0539021	0.247373	-0.298301	0.0754118	-0.0876903	-0.14313	0.0693007	-0.113428	0.183717
TsM_000353300	10	-0.0201075	0.21785	-0.0914522	0.15679	0.20605	-0.309384	-0.616639	-0.00331857	0.247391	0.0938259	-0.170488	0.183967
TsM_000723300	2	-0.0882214	-0.00352002	-0.447938	0.0427641	0.0824422	0.0757791	0.0763433	0.173247	0.00562219	-0.0828945	0.082748	0.184463
TsM_001104300	1	-0.116348	-0.573571	-0.472827	-0.59999	-0.331487	1.44996	-0.0966943	-0.362945	-0.34787	-0.418844	0.160613	0.185262
TsM_000944300	9	-0.0714735	0.04023	-0.19698	-0.131481	0.118939	-0.0160669	0.0515449	0.0784393	0.0944754	-0.0481529	0.0520982	0.18544
TsM_000338500	13	-0.147565	-0.683625	-0.896853	-0.108441	0.0450213	0.700945	0.559876	0.415793	-0.876892	-0.358293	0.199931	0.185789
TsM_000224200	1	0.0834594	-0.0419782	-0.312392	-0.109171	0.0421332	0.136155	-0.00016045	0.192193	-0.0503519	-0.0675899	0.0694591	0.185983
TsM_000815400	11	0.0653365	-0.327054	-0.0945795	-0.225268	0.0345929	0.242327	0.360704	0.0355459	-0.237246	-0.109394	0.100333	0.186095
TsM_000762100	4	0.225341	-0.20516	-0.334043	-0.274856	-0.133892	0.143533	0.476757	0.177329	-0.312429	-0.144522	0.121297	0.186137
TsM_000044500	6	-0.0643106	-0.153432	-0.0586814	-0.195546	-0.194619	0.34765	0.497465	-0.0715221	-0.319314	-0.133318	0.11357	0.186516
TsM_000913000	2	0.213272	0.0501809	-0.123754	-0.0974416	0.280501	-0.0439804	-0.0592876	0.0231313	-0.335857	0.0645516	-0.103998	0.186599
TsM_000819100	5	0.153993	0.156199	-0.158729	0.0501063	0.0350582	-0.127237	0.031615	0.00820078	-0.1946	0.0473254	-0.0705052	0.187222
TsM_000958300	19	-0.0215138	-0.0291565	-0.0727811	-0.265413	-0.160347	0.229676	0.308472	0.21893	-0.354026	-0.109842	0.100763	0.187254
TsM_000780300	6	0.0410938	0.171132	-0.0387887	0.14076	-0.0223757	-0.282214	-0.252553	0.121499	0.0496239	0.0583641	-0.090911	0.188549
TsM_000825400	6	-0.334107	-0.402544	-0.194468	-0.0813742	-0.0840577	-0.27572	0.738734	0.502486	-0.365227	-0.21931	0.150069	0.18894
TsM_000481700	4	-0.0254113	0.0200517	0.179276	0.189401	-0.0889185	-0.217242	-0.0393858	-0.21205	0.12967	0.0548798	-0.0847519	0.189597
TsM_000830800	2	-0.0249769	-0.0692283	-0.239313	-0.125126	-0.323761	0.731327	0.0104612	-0.071396	-0.181478	-0.156481	0.122229	0.190082
TsM_000956900	10	-0.320236	-0.438974	0.323529	-0.102617	-0.199952	0.323186	-0.129508	-0.0695233	0.367266	-0.14765	0.122855	0.190563
TsM_000143300	3	0.116841	0.0871955	-0.139743	0.00074419	0.177127	0.00251217	-0.261739	-0.0237418	-0.00721765	0.0484329	-0.0725466	0.190738
TsM_000256800	1	0.92757	0.819114	-0.955833	0.186561	-0.328358	0.0664803	-0.122366	-1.15559	-1.09279	0.129811	-0.576067	0.19237
TsM_000858000	3	-0.135218	-0.243446	-0.381515	-0.165287	0.352733	0.100777	0.277378	0.0316239	0.00271046	-0.114547	0.103122	0.192705
TsM_001022700	5	0.343163	0.393609	-0.365565	-0.0585472	0.181536	-0.0817	0.101441	-0.216287	-0.580489	0.0988393	-0.194259	0.192803
TsM_000623900	5	0.102334	-0.135875	-0.645917	-0.22168	-0.0678172	0.687532	0.17623	0.0523256	-0.343274	-0.193791	0.143204	0.193622
TsM_000227900	5	-0.209665	-0.128186	0.104023	-0.0195873	-0.148954	0.360163	-0.139644	0.0508	0.0425627	-0.0804739	0.0784706	0.193945
TsM_001065500	6	0.0892766	-0.136752	-0.323001	-0.11911	0.0538155	0.0837831	0.247639	0.19233	-0.186446	-0.0871542	0.0843266	0.194088
TsM_000824000	17	-0.0103758	-0.0719028	-0.17954	-0.12209	0.0245992	0.092209	0.335829	0.0237716	-0.164838	-0.0718618	0.071743	0.194231
TsM_000791100	10	0.126821	-0.212162	-0.638681	-0.37886	0.203985	0.164965	0.362772	0.339821	-0.305753	-0.179779	0.140451	0.196136
TsM_000688500	25	0.013913	-0.00691613	-0.292064	-0.123671	-0.110984	0.44532	0.180496	-0.0317535	-0.215189	-0.103944	0.0947185	0.1966
TsM_001171900	2	-0.022193	0.384531	-0.26506	0.206788	0.059842	-0.262886	-0.0430568	-0.226444	0.0320214	0.0727816	-0.125091	0.196658
TsM_000339200	2	0.0796898	-0.586792	-0.408749	-0.238338	0.266657	-0.069303	0.511983	0.2454	-0.137896	-0.177506	0.137546	0.196724
TsM_000710900	1	-0.207551	-0.854594	-0.985574	-0.760179	0.0398866	-0.214516	1.60708	-0.118719	-0.670468	-0.553602	0.150845	0.196749
TsM_000652900	9	-0.0221245	0.196569	-0.0491056	0.214959	0.00930035	-0.151843	-0.462939	0.0337182	0.119451	0.0699196	-0.115403	0.197029
TsM_001038300	6	0.111392	-0.0746452	-0.506422	-0.34463	-0.237112	0.675742	0.401018	-0.0110955	-0.473848	-0.210284	0.147954	0.197136
TsM_000774600	3	0.330678	-0.905546	-0.417792	-0.815952	0.192028	0.279435	0.651366	0.336598	-0.509547	-0.323316	0.189463	0.197313
TsM_001145500	3	-0.198786	-0.0513512	0.0654374	-0.0857567	-0.178724	-0.204411	0.161994	-0.00548992	0.388004	-0.0898362	0.0850241	0.197889
TsM_000541700	1	-0.0772011	-0.4171	-0.695407	0.290637	-0.47615	-0.00523959	0.958901	-0.241079	-0.0630286	-0.275044	0.162389	0.198096
TsM_000926800	1	-0.535495	-0.640771	0.293916	0.169897	-0.696765	0.679085	-0.347439	-0.112609	0.473835	-0.281844	0.173218	0.198876
TsM_001208400	95	0.00132456	0.1527	-0.0285849	-0.023306	0.0152644	0.00240274	-0.0354313	-0.0497649	-0.0455218	0.0234797	-0.0320788	0.198883
TsM_000791500	1	0.00344987	0.169797	0.0312282	0.332973	-0.212563	-0.0335189	-0.148065	0.0445005	-0.290897	0.0649772	-0.106995	0.198981
TsM_000755000	1	-0.11739	0.160797	0.0742458	0.232588	0.0339355	-0.281761	-0.468079	0.0305372	0.19129	0.0768352	-0.132003	0.199009
TsM_000033700	23	0.152324	0.291123	-0.253243	0.0556478	0.0616155	0.0458153	-0.0800838	-0.131047	-0.231678	0.0614935	-0.0992484	0.199277
TsM_000956200	2	-0.0109566	-0.146201	-0.394919	-0.100314	-0.0279582	0.0740469	0.462475	0.294412	-0.371805	-0.13607	0.114782	0.199335
TsM_000410200	2	-0.049438	0.183108	0.700299	-0.198822	-0.0157854	-0.68427	-0.811189	-0.499392	0.59789	0.123872	-0.34924	0.199484
TsM_000085300	2	-0.58746	0.0735988	0.114703	0.044491	-1.21236	0.580288	0.410164	0.253218	-0.472595	-0.313405	0.192769	0.19974
TsM_000942500	4	0.0580368	-0.169021	-0.133732	-0.350783	-0.290747	0.366142	0.563788	0.122272	-0.512712	-0.177249	0.134873	0.200091
TsM_000207200	2	-0.0906963	-0.0880487	-0.548427	-0.0142937	-0.125782	0.652221	0.201007	0.0582355	-0.381864	-0.17345	0.1324	0.200112
TsM_000591500	7	0.023255	-0.0376009	-0.635908	-0.0700055	0.109633	0.213728	0.0736235	0.242891	-0.0908745	-0.122125	0.109842	0.200324
TsM_000118500	3	0.0887081	-0.170284	-0.236582	-0.150591	0.0948626	-0.0603712	-0.0283096	0.292411	0.0922675	-0.0747772	0.0739995	0.201307
TsM_000681900	23	-0.0335359	-0.0209731	-0.0448932	-0.0387416	-0.0491516	0.194336	-0.0947041	-0.0222259	0.0876882	-0.0374591	0.0412735	0.201735
TsM_001106800	21	-0.0365666	0.223605	-0.0488636	0.109838	0.0457865	-0.107311	-0.373801	-0.00632898	0.11589	0.0587598	-0.0928876	0.202372
TsM_001018900	3	0.19041	0.0771592	-0.113761	-0.0787372	0.200154	-0.0919307	0.132753	-0.183347	-0.202933	0.0550451	-0.0863645	0.20246
TsM_000239500	2	0.128204	-0.139043	-0.0579625	-0.0223733	-0.353392	0.250606	0.240919	-0.00746453	-0.144518	-0.0889133	0.0848857	0.202747
TsM_000526000	3	0.0398587	-0.0520351	-0.382767	-0.0808257	0.0975619	0.0647835	-0.0561032	0.229951	0.0626541	-0.0756415	0.0753213	0.202943
TsM_000374400	132	-0.177035	0.170778	0.452191	0.384116	-0.268197	-0.273355	-0.855093	-0.0546306	0.193103	0.11237	-0.247494	0.203202
TsM_000889000	10	-0.436961	0.400711	0.826	0.324264	-0.4639	-0.684536	-1.38001	-0.728705	0.661269	0.130023	-0.532996	0.203419
TsM_000823200	7	-0.0523876	-0.539481	-0.478898	-0.523767	-0.525844	0.640713	1.06269	0.191686	-1.15201	-0.424076	0.185769	0.203474
TsM_000812100	8	-0.194507	0.272274	0.213036	0.427748	-0.128679	-0.442143	-0.920392	-0.131566	0.402991	0.117974	-0.272777	0.204271
TsM_000160100	3	-0.114509	0.00105985	-0.0859117	-0.0904944	0.10987	0.0581363	-0.0517665	0.0816957	0.071642	-0.035997	0.0399269	0.204313
TsM_000179300	7	0.237779	-0.914944	-0.623632	-0.764487	0.314479	0.478812	0.691154	0.194619	-0.606894	-0.350161	0.189423	0.205261
TsM_000203000	4	0.291613	0.225377	-0.411275	0.354745	0.011039	-0.0358031	-0.528494	-0.284195	0.109086	0.0942996	-0.184852	0.205732
TsM_000736600	10	0.0259597	0.0118046	-0.151661	0.0569756	0.322776	-0.198586	-0.0161107	0.0220075	-0.141261	0.0531709	-0.0834877	0.205788
TsM_000578600	13	0.150075	-0.0118125	0.00929411	0.043653	0.227039	-0.328716	0.401205	-0.367643	-0.323713	0.0836497	-0.154717	0.205794
TsM_000413500	1	0.0123596	0.0808615	-0.407902	-0.279899	0.0880093	0.200418	0.248539	0.0828106	-0.156237	-0.101314	0.0938827	0.206489
TsM_001074700	21	0.0708071	0.0891771	-0.0983565	-0.0461563	0.146052	-0.115743	-0.0495085	0.00759799	-0.0257155	0.0323046	-0.0458423	0.20662
TsM_000333100	4	0.00152751	0.249429	-0.0786195	0.0108418	0.0447089	-0.110116	-0.146013	0.113633	-0.132871	0.0455776	-0.0688418	0.206707
TsM_001144700	4	0.162793	-0.231699	-0.375562	-0.158614	0.0350109	0.138155	0.326848	0.195743	-0.2557	-0.113614	0.101262	0.207096
TsM_000617000	2	0.528357	0.114416	-0.586228	0.618968	-0.147516	-0.305033	-0.369949	-0.192361	-0.13272	0.105599	-0.250016	0.207399
TsM_000977200	11	-0.173184	-0.0844174	-0.0123488	-0.0621926	-0.361836	0.392585	0.361624	0.146968	-0.439014	-0.138796	0.115541	0.207426
TsM_001066200	3	-0.814585	-0.906777	-0.400858	-0.716082	-0.851847	1.91166	-1.19508	-0.458952	0.071944	-0.73803	0.0823934	0.207634
TsM_000378400	4	-0.0423485	0.0530046	-0.328836	-0.0606539	-0.0046751	0.037787	0.207651	0.224013	-0.167461	-0.0767018	0.0754976	0.207659
TsM_000309300	42	0.155862	0.143474	-0.205054	0.0259362	0.147051	-0.190999	0.0295395	0.0400338	-0.211602	0.0534539	-0.0832569	0.207751
TsM_000261200	19	0.119684	0.0881552	-0.178373	-0.0894282	0.41011	-0.239549	0.102872	-0.0745079	-0.273122	0.0700296	-0.121077	0.207823
TsM_000694700	1	0.206089	-0.244821	-0.673306	-0.110962	0.074224	0.0883204	0.331255	0.24604	-0.168926	-0.149755	0.124172	0.207875
TsM_001174200	1	0.137165	-0.0662099	-0.142471	0.122234	0.160703	0.0228462	-0.114624	-0.0384534	-0.120899	0.0422842	-0.0627826	0.208115
TsM_001103900	22	0.0146435	0.233209	-0.119365	0.0170282	0.0692359	-0.149842	-0.142807	0.0414059	-0.00505278	0.0429505	-0.0640739	0.208556
TsM_000658600	1	-0.0019022	-0.656632	-0.353115	0.0340792	0.2543	0.218918	0.246437	0.0781128	-0.0564343	-0.144654	0.121758	0.208634
TsM_000219500	1	-0.358213	0.237999	-0.289081	0.0723977	-0.325598	0.276638	-0.196628	0.357906	0.0102638	-0.132499	0.112045	0.208679
TsM_000735100	2	-0.0289446	0.031165	0.155068	0.210187	0.0152442	-0.326002	-0.3087	-0.266549	0.356902	0.0765439	-0.136087	0.208723
TsM_000488000	11	0.284586	0.00172701	-0.216942	-0.00083444	0.211874	-0.163612	-0.0962991	0.00702152	-0.105248	0.0560822	-0.0895343	0.209022
TsM_000514100	8	0.287793	0.244819	-0.349559	-0.0472473	0.304337	-0.269394	0.151666	-0.0830616	-0.469416	0.0880284	-0.167551	0.209303
TsM_001220700	20	-0.0657294	-0.0457919	-0.245532	0.0314704	0.00371818	0.308044	0.0589594	-0.0183605	-0.0884305	-0.064373	0.0650531	0.209691
TsM_000933700	5	0.100193	0.17382	-0.232384	0.0424563	0.194897	-0.0906656	0.0363085	-0.0318863	-0.266055	0.0557964	-0.0880747	0.209707
TsM_000232900	19	-0.0953789	-0.251356	-0.111816	-0.0995357	0.171665	-0.0527921	0.0307835	-0.0150309	0.337406	-0.0772844	0.0750917	0.209929
TsM_000076400	3	0.258224	0.117518	-0.247786	0.0389516	0.138304	-0.179432	0.0832347	-0.0478708	-0.252984	0.0610421	-0.099263	0.210051
TsM_000278000	1	0.179502	0.238053	-0.34852	0.0641453	0.231644	-0.135374	-0.349779	0.0448127	-0.0643241	0.0729648	-0.126166	0.210526
TsM_001079700	9	0.148206	0.0772609	0.0335029	-0.205157	0.22468	-0.282669	0.068028	-0.0630195	-0.0744107	0.0556986	-0.0880179	0.210597
TsM_000835600	7	0.0951723	-0.178146	-0.281515	-0.120041	0.127613	0.0972415	0.169302	0.117165	-0.0988861	-0.0713833	0.0712057	0.2107
TsM_001150100	7	-0.0946043	-0.378868	-0.186596	-0.0866421	0.0478633	0.653913	0.0630238	-0.166081	-0.1032	-0.13977	0.111914	0.210726
TsM_000093500	5	-0.315587	-0.0912408	0.206158	-0.213833	-0.0512301	0.238974	-0.169115	0.0475719	0.231097	-0.0931466	0.0871321	0.210758
TsM_000537900	3	-0.0998792	-0.232846	-0.105716	-0.110565	0.178803	0.148	-0.124847	0.00655269	0.261514	-0.0740407	0.0728048	0.2109
TsM_000494100	2	-0.526791	-0.402322	-0.766288	-0.766866	-0.441646	0.830205	1.45229	-0.643606	-1.05025	-0.580783	0.147159	0.211166
TsM_000335600	2	0.321505	-0.208831	-0.695842	0.0415683	-0.183929	0.200134	0.119437	0.169049	-0.00171607	-0.145105	0.121726	0.211273
TsM_000467200	1	-0.053289	0.276827	0.0979416	0.189868	-0.00049427	0.429248	-0.72814	-0.439137	-0.110316	0.102171	-0.212086	0.2115
TsM_000695100	3	-0.0847624	-0.0627018	0.833817	-0.0814905	-0.0481248	-0.676396	-0.531083	-0.479719	0.454222	0.111347	-0.308244	0.211628
TsM_000414400	45	-0.225452	-0.0548921	0.346482	0.526375	-0.0651276	-0.431984	-0.691796	-0.143302	0.320328	0.105477	-0.236689	0.21164
TsM_000003000	7	0.168421	-0.302359	-0.415668	-0.16363	0.0990737	0.238195	0.248179	0.201065	-0.26025	-0.122833	0.106797	0.211869
TsM_000598100	8	-0.354147	-0.130269	-0.0963495	0.0118076	-0.356565	0.684629	0.11774	0.245769	-0.51185	-0.185105	0.134072	0.212134
TsM_000081300	1	0.180704	-0.275265	-0.731028	-0.037097	0.0759327	0.353801	0.269435	0.00380983	-0.115236	-0.157351	0.127952	0.212141
TsM_001121000	5	-0.0609608	-0.0877446	-0.336915	-0.0653991	0.0202177	-0.141374	0.482152	0.161616	-0.125265	-0.10616	0.0942821	0.21239
TsM_001225400	1	-0.302261	-0.0991714	0.181326	-0.00833111	-0.415327	-0.123432	-0.107988	0.187266	0.47814	-0.128753	0.108496	0.213337
TsM_000152300	1	-1.01735	-1.23162	-1.48011	1.37211	-0.868052	0.381143	-0.256466	0.170612	0.40082	-0.645003	0.174027	0.213694
TsM_000508300	2	-0.429869	-0.0536	-0.0806594	-0.112994	-0.126217	0.300125	0.611962	-0.00050412	-0.418156	-0.160668	0.123357	0.214157
TsM_000163200	1	-0.060765	-0.457941	-1.14562	-0.26693	-0.0611392	0.901825	0.601725	0.241146	-0.989248	-0.398478	0.188862	0.21424
TsM_001117900	4	-0.447897	0.429694	0.530695	0.4438	-0.293833	-1.07713	-1.81188	-0.411311	0.83889	0.132492	-0.615358	0.214262
TsM_000173100	36	0.134547	0.00819169	-0.136038	0.116123	0.0953795	-0.117461	0.0491763	0.0289128	-0.221535	0.0436405	-0.0652265	0.21429
TsM_000049100	8	0.00279062	-0.339427	-0.67378	-0.360949	-0.0441578	0.0415155	1.0839	-0.0857079	-0.432332	-0.283105	0.151844	0.214485
TsM_001143800	5	0.173346	-0.424609	-0.103041	-0.275002	0.0947443	0.0288422	0.0227466	-0.0294006	0.362871	-0.106912	0.0962649	0.214851
TsM_001098300	4	0.778137	0.579453	-0.206329	-0.401622	-0.211818	-0.121131	-0.0954494	-0.678615	-0.280343	0.107564	-0.293885	0.215122
TsM_001153600	5	0.0345897	0.158055	-0.213765	0.0835328	0.189709	-0.102242	-0.196986	0.0709722	-0.0844463	0.0504242	-0.0781756	0.216033
TsM_000538400	8	-0.0901247	-0.078863	0.0249351	-0.126252	0.0441677	0.113357	-0.139402	0.0630934	0.156633	-0.0452273	0.0484204	0.216807
TsM_001058300	12	0.205344	0.0558631	-0.254435	-0.10446	0.441259	-0.190114	-0.110677	-0.039157	-0.143392	0.0687142	-0.120835	0.217324
TsM_000672100	5	-0.149182	-0.0722811	0.103045	0.011698	-0.270504	0.258828	0.19127	-0.00142611	-0.154233	-0.0754449	0.0736096	0.21796
TsM_000924300	14	0.266057	0.525701	-0.34767	-0.275874	0.324735	-0.594919	-0.0760026	0.0504059	-0.239065	0.0985896	-0.214895	0.218269
TsM_000046500	2	0.0599181	0.221291	-0.244828	-0.0598708	0.373677	-0.277985	0.100591	-0.228937	-0.085158	0.0700377	-0.122872	0.219185
TsM_000543400	1	-0.320216	-0.309318	0.36689	-0.0782684	-0.246284	0.287096	0.182028	-0.0734037	0.0102728	-0.117439	0.101498	0.219723
TsM_001092300	3	-0.0219306	0.18711	-0.0414004	0.0956249	0.0566247	-0.226342	-0.286166	-0.034084	0.195103	0.0552058	-0.0878721	0.220275
TsM_000576100	15	0.0759326	-0.145117	0.412945	-0.0161035	-0.00866477	-0.172373	-0.2956	-0.0449511	0.0784747	0.0637985	-0.108612	0.220415
TsM_000848300	6	-0.515505	-0.214897	0.198362	0.119201	-0.825784	0.532833	0.53137	0.0337797	-0.463187	-0.247725	0.158699	0.220773
TsM_000456900	1	0.047227	-0.153021	-0.318341	-0.241356	-3.2765e-05	0.359844	0.249037	0.277677	-0.443207	-0.133105	0.110838	0.220914
TsM_000801200	2	-0.222677	0.0165582	0.492508	0.210607	-0.0665952	-0.297386	-0.399053	-0.257989	0.26807	0.0860802	-0.171589	0.221141
TsM_000318900	18	0.251416	-0.54497	-0.36217	-0.364207	0.13919	0.420929	0.224192	0.235923	-0.352048	-0.176148	0.132249	0.222456
TsM_000676600	9	-0.0880928	-0.489335	-0.279054	-0.296404	0.148537	-0.208996	0.653485	0.473412	-0.370463	-0.20087	0.136859	0.222587
TsM_000778100	8	0.314053	0.139817	-0.27787	-0.0282418	0.229623	-0.247594	0.180742	-0.105382	-0.373771	0.0754762	-0.136501	0.222855
TsM_000142300	2	-0.0216378	0.0626033	0.465702	0.0520447	-0.187265	-0.271825	-0.360268	-0.0546512	0.143299	0.0742895	-0.135861	0.223308
TsM_000460000	5	-0.578741	-0.240365	-0.0727527	-0.0278069	-0.294248	-0.623247	0.764199	0.513805	-0.0570225	-0.242783	0.149434	0.223398
TsM_000665100	7	0.0694017	0.445591	-0.302573	0.211634	-0.00705273	0.0392345	-0.0625495	-0.0648701	-0.548461	0.0834002	-0.159162	0.223894
TsM_000235100	5	-0.0299811	-0.245247	0.439779	0.11639	0.127457	-0.518558	-0.168002	-0.0983693	0.16592	0.0816795	-0.154752	0.224303
TsM_000745800	171	-0.171867	0.0874873	0.319788	0.414137	-0.0963022	-0.43959	-0.917618	-0.107305	0.420796	0.110648	-0.260929	0.224592
TsM_000275100	7	0.306257	0.337292	-0.292481	0.0105799	-0.0366603	-0.143875	-0.10485	-0.133972	-0.0663505	0.0649974	-0.112262	0.225785
TsM_000962900	5	0.00155011	0.221076	-0.118559	0.0971632	0.0858407	-0.0651635	-0.347029	0.170986	-0.130721	0.0574142	-0.0929819	0.226018
TsM_000751200	7	-0.0102382	-0.0574835	-0.297072	-0.189731	-0.0764724	0.475137	0.358978	-0.113375	-0.303834	-0.1262	0.104227	0.226677
TsM_000285700	30	-0.0478891	-0.132992	-0.298037	-0.127129	-0.0903469	0.447527	0.286429	0.216167	-0.499315	-0.139279	0.112702	0.227195
TsM_000273400	7	0.0628143	-0.116733	-0.55238	-0.171656	0.136973	0.141922	0.333554	0.227143	-0.268974	-0.128196	0.108411	0.227223
TsM_000692800	9	0.103668	0.00599466	-0.0220685	-0.00438017	0.153177	-0.147666	-0.296038	0.0321971	0.121369	0.0472781	-0.0725344	0.227684
TsM_000833200	32	-0.0783655	-0.113196	-0.311615	-0.0352878	0.0927722	0.0322791	0.409525	0.0598926	-0.172871	-0.0891385	0.0822065	0.227777
TsM_000465000	3	-0.0576274	-0.145878	-0.247055	-0.401546	-0.123535	0.489225	0.557044	0.13951	-0.641023	-0.195128	0.136189	0.227846
TsM_001135500	1	-0.0195161	-0.161577	-0.56908	-0.206923	0.0988597	0.169053	0.68077	-0.0326383	-0.316371	-0.171648	0.125203	0.228199
TsM_000752300	3	0.132303	-0.0957522	-0.239005	-0.119558	0.0393201	0.021552	0.208595	0.0396641	-0.0376239	-0.0565386	0.0580468	0.228223
TsM_000451100	2	-0.353629	-0.135299	0.11563	0.185792	-0.298049	-0.0587931	-0.00916159	0.129306	0.292971	-0.0971108	0.0885805	0.228224
TsM_000684800	69	0.14959	0.141131	-0.223884	0.0260292	0.136966	-0.130416	-0.00086631	-0.00073846	-0.149653	0.0459665	-0.0704185	0.228246
TsM_000818000	12	0.167381	0.0639443	-0.453289	0.109368	0.521178	-0.271239	-0.219131	-0.0217916	-0.12862	0.0817163	-0.160196	0.22887
TsM_000179000	8	0.121634	0.058648	0.0764526	-0.121972	0.103526	-0.30001	-0.0209617	-0.0944646	0.122146	0.0476579	-0.0733225	0.229055
TsM_000743600	39	-0.20016	-0.00972779	0.430574	0.40311	-0.131943	-0.422207	-0.676323	-0.0764153	0.302275	0.0983707	-0.218168	0.229538
TsM_000510600	13	-0.241811	0.361782	-0.20365	-0.275961	-0.248324	-0.0744156	0.397236	0.163869	-0.0798072	-0.121593	0.10172	0.23055
TsM_000004000	1	0.169805	-0.57629	-0.142886	-0.457696	0.280057	-0.0453743	0.19797	0.272199	0.0462008	-0.145402	0.117749	0.230838
TsM_000858500	3	-0.0345601	-0.301273	-0.267225	0.0645286	0.150265	0.0118015	-0.0765513	0.17005	0.194174	-0.077653	0.0748686	0.230844
TsM_000114600	2	0.0646995	0.103986	-0.129159	0.0432184	0.100903	-0.14029	0.0110476	-0.155432	0.0694116	0.0367294	-0.0538157	0.231168
TsM_000971500	1	-0.209089	0.159327	-0.175652	-0.00540486	-0.0746247	0.141507	0.17987	0.0319568	-0.10672	-0.0610885	0.0616533	0.231418
TsM_000060100	2	-0.507713	-0.7444	0.271146	0.436114	-0.830153	0.503767	-0.286392	0.0805918	0.358672	-0.275001	0.164159	0.231737
TsM_000161400	7	0.0495005	0.105011	-0.0628913	0.0297795	0.0508781	0.075646	-0.228644	-0.0374196	-0.00892964	0.0344557	-0.0498367	0.231913
TsM_000796500	87	-0.00381079	0.00180908	0.0899723	0.028589	0.114397	-0.272881	-0.190239	0.031781	0.148086	0.0461912	-0.0708133	0.232881
TsM_000586200	1	-0.107267	-0.371206	0.304113	0.0376225	-0.442391	0.22589	0.117151	-0.0901828	0.147998	-0.115826	0.100214	0.233217
TsM_000715200	6	-0.0333261	-0.163963	-0.190901	-0.099367	0.106692	-0.0763935	0.385833	0.0656838	-0.0856077	-0.0761731	0.072379	0.233679
TsM_001162600	3	-0.0413724	0.417579	-0.308988	-0.00991577	0.393835	-0.155686	0.0105251	0.0528407	-0.652873	0.0902278	-0.186298	0.233801
TsM_000194400	6	-0.034149	-0.0322073	0.0949592	0.131914	0.0702437	-0.0223505	-0.193417	-0.238069	0.169611	0.0461522	-0.0710565	0.234125
TsM_000634200	6	0.015787	0.0539973	-0.034674	-0.0426883	0.136963	-0.00272622	-0.090395	0.0430427	-0.0946282	0.0258769	-0.0361767	0.234219
TsM_000854500	12	0.0260311	-0.00754443	0.0637018	0.0159132	0.0687866	-0.17496	0.118945	-0.146012	0.00929192	0.0333776	-0.0481838	0.234267
TsM_000948400	17	-0.0270636	0.0311469	-0.394901	0.60015	0.218525	-0.0850089	-0.47024	-0.047702	-0.11294	0.0855714	-0.178973	0.23479
TsM_000923300	6	-0.0203918	-0.0106373	0.230383	-0.02626	0.0957939	-0.0240707	0.184014	-0.251447	-0.254854	0.0537775	-0.0865896	0.235095
TsM_000396400	13	0.0599578	0.134223	-0.105636	-0.0931995	0.325041	-0.333357	-0.211531	-0.0937101	0.196744	0.0640773	-0.110464	0.23531
TsM_000974200	2	-0.498122	-0.307631	-0.00642325	0.315619	-0.312372	0.487044	-0.266155	-0.0226643	0.288145	-0.161786	0.121592	0.235458
TsM_000153800	13	0.110949	-0.0143704	-0.490608	-0.336345	0.088173	0.201322	0.311509	0.210531	-0.294583	-0.12844	0.107195	0.236113
TsM_000287600	1	0.212319	0.200432	-0.297947	0.0180935	0.146765	-0.196122	0.00424062	-0.0701752	-0.103248	0.0559325	-0.0913259	0.236195
TsM_000934800	3	0.197755	-0.0548763	-0.187139	-0.0266267	-0.297409	0.190166	0.057452	-0.115124	0.152917	-0.0736592	0.0713528	0.236236
TsM_000458900	14	0.192287	0.0753218	0.0702867	0.160913	-0.215295	0.0425838	-0.345541	0.0468826	-0.113192	0.0567028	-0.0923166	0.236298
TsM_000817000	3	-0.0227173	-0.197018	-0.266141	0.0176803	0.169519	0.0561354	0.00608031	0.0259866	0.153987	-0.0597353	0.0605474	0.236523
TsM_000683600	2	0.0200054	0.108862	-0.140342	0.22035	-0.00399153	-0.125107	-0.113842	-0.0848642	0.0761065	0.0409766	-0.0619265	0.236752
TsM_000702400	16	-0.198073	-0.907113	-0.295494	-0.382222	0.295823	-0.14779	0.842289	0.496298	-0.557907	-0.297416	0.158222	0.236806
TsM_000945800	8	-0.00259903	0.15537	0.0654286	-0.175354	0.230146	-0.219591	-0.243122	-0.0213942	0.129863	0.0545982	-0.0885612	0.236855
TsM_000739200	9	0.203323	0.0132248	-0.0519007	-0.00649969	0.0652948	-0.201151	0.15522	-0.0461771	-0.182738	0.0446884	-0.0687117	0.237177
TsM_000833700	1	-0.168361	-0.53831	0.0986593	0.142012	-0.108148	-0.0256659	-0.0440611	0.0595677	0.406133	-0.114829	0.0989933	0.237188
TsM_000615600	3	0.0995804	-0.282354	0.313013	0.101189	0.12033	-0.0888791	-0.0568436	0.102678	-0.456075	0.0703517	-0.12478	0.237469
TsM_000948000	12	-0.188343	-0.285479	0.188917	0.210778	-0.557388	0.181412	0.213688	-0.131718	0.161927	-0.126303	0.106327	0.237636
TsM_000278600	10	-0.0519364	0.0822381	0.15299	0.00100357	0.0115716	-0.216156	-0.117988	-0.0264596	0.126874	0.0391734	-0.0584325	0.238167
TsM_000516600	1	-0.0430884	-0.154456	-0.377971	-0.688002	0.121178	0.552336	0.0528832	0.574319	-0.59874	-0.228468	0.1452	0.2384
TsM_000729500	1	0.154178	-0.277029	-0.476102	-0.308177	0.221602	0.102141	0.386509	0.184526	-0.230596	-0.137106	0.110645	0.238615
TsM_000919900	7	-1.84607	-1.15721	-0.285262	-1.09632	-1.90709	1.93217	1.17975	-2.13497	-1.28909	-1.25839	-0.078035	0.238785
TsM_000256500	21	0.107818	-0.242997	-0.493526	-0.267721	0.159459	0.192129	0.556812	-0.125685	-0.168777	-0.147393	0.11362	0.239843
TsM_000182700	64	0.0715394	0.0488753	-0.0835162	-0.0885417	0.279764	-0.216546	0.0584168	-0.0741497	-0.0519477	0.0456241	-0.0710566	0.240055
TsM_001101200	2	-0.095572	0.121145	0.0467644	0.0804325	0.010552	-0.203278	0.0129316	0.0125144	-0.0107321	0.0326644	-0.047141	0.240083
TsM_000632100	2	0.0335678	-0.414144	-0.504786	-0.0714791	0.298111	0.160477	0.335196	0.0604567	-0.12338	-0.131746	0.108187	0.240645
TsM_000482600	44	0.0406639	0.204394	0.012525	0.0350165	-0.0762271	-0.0681362	-0.28172	0.0172577	0.0688428	0.0432744	-0.065939	0.24071
TsM_000435200	19	0.237921	0.075673	-0.197628	0.010442	0.129489	-0.284441	-0.0306424	0.0516855	-0.0631326	0.0511793	-0.0816327	0.240752
TsM_000294700	9	0.150616	0.0835576	-0.231761	0.163418	0.0584964	-0.0383197	-0.00415413	-0.0467247	-0.187096	0.0448654	-0.0690737	0.240942
TsM_000242800	1	-0.0131857	0.214506	-0.259884	0.100375	0.28806	-0.171242	0.0934751	-0.00620772	-0.377322	0.0659743	-0.115324	0.241479
TsM_000320500	1	-0.603697	-0.649635	0.112821	-0.563763	-0.179002	0.402671	1.23033	-0.630054	-0.416987	-0.376655	0.146491	0.241507
TsM_000213400	5	0.0562233	-0.0992022	-0.254685	-0.11	0.118828	-0.0480205	0.216546	0.0757513	-0.0101643	-0.0577671	0.058528	0.241878
TsM_001128400	2	-0.0508153	-0.0422889	-0.0561991	0.0235432	-0.0310978	-0.132986	0.0897993	0.085286	0.0969519	-0.0313716	0.0347628	0.242311
TsM_000285000	47	0.00172734	-0.017066	-0.292794	-0.215225	0.110281	0.291419	0.180389	0.0339696	-0.196717	-0.0826154	0.0772651	0.242312
TsM_000589100	16	-0.303537	-0.677259	-0.261708	-0.293197	0.180508	-0.289582	0.860171	0.535991	-0.519569	-0.271039	0.146753	0.242373
TsM_000537300	4	0.0351498	0.0955343	-0.0581504	0.184892	-0.0609169	-0.151849	0.0863308	-0.178197	0.00780582	0.0393018	-0.0589775	0.242775
TsM_000693800	3	0.252337	0.187054	-0.298621	-0.163391	0.399698	-0.168557	0.127518	-0.194333	-0.341683	0.0754156	-0.144263	0.242997
TsM_000343800	12	0.307623	0.203192	-0.467211	0.170277	0.212525	-0.0565964	-0.364267	0.172872	-0.438216	0.0852812	-0.171552	0.243295
TsM_000422500	42	0.0123835	0.00031534	0.0156811	-0.0547854	-0.0900034	-0.0754068	0.052266	0.0417521	0.0876586	-0.0232818	0.0265675	0.243305
TsM_000605700	2	-0.09664	0.269889	0.100654	0.196006	-0.079317	-0.332995	-0.546021	0.0517298	0.238161	0.0781184	-0.147281	0.243874
TsM_000498000	9	0.256166	-0.398409	-0.390626	-0.317967	0.0631712	0.172153	0.366533	0.336411	-0.398503	-0.157533	0.119149	0.244326
TsM_000803100	7	-0.668133	0.203573	0.838581	0.85314	-0.798331	-0.988136	-1.30635	-0.879192	0.675597	0.0857658	-0.62452	0.244934
TsM_000065400	2	0.188191	0.306023	-0.422795	0.0649558	0.20981	-0.0904148	-0.211215	0.00478124	-0.201871	0.069237	-0.12468	0.245142
TsM_000817800	111	-0.148905	0.107781	0.220905	0.387325	-0.109074	-0.282728	-0.719071	-0.150604	0.366795	0.0916064	-0.196402	0.245329
TsM_000149500	1	-0.193566	-0.428772	0.314303	-0.105208	-0.68933	0.522494	0.569826	-0.142243	-0.391095	-0.220515	0.139746	0.245393
TsM_001149200	1	0.373622	-0.523423	-1.19846	0.00149506	-0.315934	0.745276	0.591244	-0.345556	-0.324226	-0.33254	0.166685	0.245691
TsM_000777000	2	0.0186507	0.248297	-0.265379	0.151968	0.110776	-0.215196	-0.122372	-0.0305836	0.0245773	0.0528626	-0.0858936	0.246323
TsM_000742000	11	0.054828	-1.10365	-0.17791	-0.0588013	0.134687	0.0345658	0.43041	0.467299	-0.32257	-0.230168	0.152426	0.246716
TsM_000053300	7	-0.0835192	-0.277039	-0.159282	-0.172816	-0.117618	0.450825	0.582623	-0.0698954	-0.494966	-0.162055	0.117146	0.246746
TsM_000789900	10	0.0279153	0.0363294	-0.207709	0.0362437	-0.0969048	0.164708	-0.0340687	0.0379721	0.00619276	-0.0408251	0.043701	0.247248
TsM_000997600	2	-0.348103	-0.0920615	-0.248849	0.469302	-0.733673	0.519768	0.132588	0.0361584	-0.162521	-0.190677	0.131498	0.247539
TsM_000991200	9	0.128507	0.206025	-0.304088	0.0843309	0.228782	0.188055	-0.330993	-0.293829	-0.0568109	0.0687115	-0.123395	0.247608
TsM_000769000	1	-0.103068	-0.137072	-0.151624	-0.0505419	-0.0722102	0.366714	0.159797	0.244	-0.411612	-0.102903	0.0897247	0.248303
TsM_000391800	18	-0.0740296	-0.163955	-0.389194	-0.0817545	0.134164	0.0204674	0.533293	0.0327388	-0.205806	-0.114954	0.0951733	0.248958
TsM_000507700	7	-0.214901	-0.140457	-0.147893	-0.106532	0.0722413	-0.15662	0.496368	0.237034	-0.214107	-0.107509	0.0906687	0.249049
TsM_000914700	11	-0.704596	-0.0494653	0.0399811	0.0260908	-1.02253	0.895423	0.0964424	0.462221	-0.799527	-0.342103	0.16364	0.249097
TsM_000483200	26	0.148855	-0.0411609	-0.0247508	-0.121815	0.250776	-0.148946	0.048483	-0.10251	-0.0587844	0.042381	-0.0654395	0.249316
TsM_000006800	7	0.0342633	-0.229059	-0.0154666	-0.0924181	0.0599662	0.198348	-0.043095	-0.0484394	0.0950621	-0.0485429	0.050469	0.249329
TsM_000003900	2	0.0719777	-0.188712	-0.265599	-0.251462	0.2049	0.208681	0.232494	-0.00288584	-0.122723	-0.085779	0.0788917	0.249533
TsM_000904900	12	-0.0117322	-0.0318756	-0.3383	-0.115186	0.0428418	0.428067	0.0592742	0.0439911	-0.205495	-0.0908505	0.0814595	0.250173
TsM_000543000	11	-0.0107585	-0.0354799	-0.266064	-0.166905	0.177553	0.197128	0.00698108	-0.0348733	0.0718166	-0.0603307	0.060263	0.250458
TsM_000762700	6	-0.040944	0.0782267	-0.0178507	0.239917	-0.0379956	-0.146319	-0.207949	-0.0634434	0.141863	0.0442706	-0.0689619	0.250543
TsM_001137300	1	-0.0652111	0.201522	-0.589224	0.0525978	-0.232557	0.240892	0.137145	0.273524	-0.232563	-0.126574	0.104749	0.250624
TsM_000514000	11	-0.240817	-0.0697065	0.107124	-0.0698838	-0.160998	-0.0461765	-0.0388844	-0.069856	0.466823	-0.0868562	0.0779764	0.250709
TsM_000588100	5	0.0384301	0.0479816	-0.207768	0.0893908	0.293743	-0.268395	0.0646428	-0.0217334	-0.116447	0.0523556	-0.0854833	0.250766
TsM_000795400	1	0.101412	-0.0639307	-0.614886	0.0321188	-0.0522828	0.119727	0.120317	0.362071	-0.197853	-0.119514	0.101066	0.25085
TsM_001076800	15	-0.0841768	0.0947936	0.305296	0.076757	-0.0906629	-0.284232	-0.217861	-0.153328	0.237766	0.0604014	-0.104414	0.250989
TsM_000937700	4	0.00400065	-0.0497407	-0.355115	-0.0251501	0.0663698	0.0922478	0.295547	0.00479333	-0.115909	-0.0719272	0.0691699	0.251192
TsM_000409500	11	-0.224793	0.138347	0.127468	0.57085	-0.112126	-0.344856	-0.817997	-0.368636	0.497242	0.099949	-0.258562	0.251232
TsM_000787600	2	-0.455705	-0.481544	0.36818	0.0499339	-0.492555	0.0802472	-0.354053	0.162639	0.640634	-0.202338	0.132367	0.251234
TsM_000674500	4	0.0143298	-0.0480296	-0.199398	-0.0852753	0.0860731	0.223476	0.0132337	-0.0539646	0.0110976	-0.0464601	0.0484607	0.251992
TsM_000918700	48	-0.0444962	-0.042925	0.215066	0.164922	-0.0301617	-0.248645	-0.116879	-0.190395	0.211985	0.0524811	-0.0859836	0.252189
TsM_000374900	1	-0.94763	0.302213	0.890093	-0.404821	0.654624	-0.382341	-1.16909	-0.894648	0.396028	0.0988959	-0.512514	0.252795
TsM_001201900	32	0.251286	0.18557	-0.246854	-0.0466578	0.151658	-0.184461	0.0524472	0.0320198	-0.301746	0.0590003	-0.100435	0.252931
TsM_001036700	2	0.229412	0.319028	-0.352174	-0.0653952	0.188496	-0.0543476	-0.223276	-0.0981421	-0.0776367	0.0638734	-0.113351	0.252995
TsM_000690400	3	-0.316808	-0.267569	-0.358362	0.625704	-0.639747	0.312731	0.159539	-0.14039	0.183122	-0.191356	0.128751	0.253178
TsM_000664300	6	-0.127759	-0.0574823	0.432771	0.269884	-0.119292	-0.352392	-0.434705	-0.168112	0.303925	0.0796242	-0.162821	0.25324
TsM_000519600	34	-0.314164	-0.149759	-0.107616	-0.00610675	-0.118484	0.64184	0.218064	-0.358455	-0.0804808	-0.139226	0.105242	0.253286
TsM_000034900	3	0.157043	-0.200855	-0.403212	-0.0795611	0.0114778	0.220482	0.331399	0.0568821	-0.250013	-0.103021	0.0896875	0.253361
TsM_000327700	6	-0.176307	0.0584186	-0.341526	-0.0668052	0.148841	0.0508099	0.253248	0.0968542	-0.114185	-0.0754757	0.0716816	0.253715
TsM_000013400	7	-0.0111184	-0.07309	-0.136806	-0.0418071	0.107914	-0.0479685	0.0859362	0.0422548	0.0566454	-0.0309815	0.034217	0.253761
TsM_000917400	10	-0.0260899	0.122483	0.149826	0.18148	-0.133263	-0.193399	-0.402313	0.111167	0.0878389	0.0588872	-0.0991766	0.253829
TsM_000769300	12	-0.0261493	0.00307065	-0.154368	-0.0251149	0.0591157	0.034965	-0.0553162	0.101036	0.0472275	-0.0286891	0.031978	0.254513
TsM_000548900	1	0.0553296	0.261779	-0.210374	0.0265281	0.159451	-0.271556	-0.284403	0.0927183	0.0653379	0.0585427	-0.0994757	0.255044
TsM_000005200	2	0.303472	0.176848	-0.398529	-0.0085593	0.301294	-0.357244	0.0587118	0.0271536	-0.305213	0.0749052	-0.144148	0.255547
TsM_000398400	7	-0.174619	-0.211397	0.0520607	0.0629233	0.0462392	0.0843577	0.0371075	-0.0394597	0.107171	-0.0449586	0.0472941	0.255856
TsM_000964200	8	0.0020495	-0.271045	-0.526041	-0.270114	-0.0984773	0.990142	-0.0757216	0.0898738	-0.488827	-0.232726	0.128867	0.255904
TsM_000630500	4	0.0758192	-0.333555	-0.329427	-0.104024	0.188114	0.233567	0.217109	0.133316	-0.231161	-0.100614	0.0882079	0.256237
TsM_000702700	8	0.166886	0.012724	-0.185309	-0.0123089	0.294009	-0.196582	0.0886692	0.0134584	-0.27557	0.0552003	-0.0925059	0.25628
TsM_000808000	7	-0.0540862	-0.184674	-0.346615	-0.0199974	0.0106956	0.159118	0.258489	0.399431	-0.424633	-0.118935	0.0981012	0.25669
TsM_000514700	52	0.0173639	0.00215848	0.0455295	-0.0507596	0.216905	-0.33538	0.0969877	-0.0466503	-0.00524326	0.0462394	-0.0725716	0.257226
TsM_000646700	7	0.1973	0.198098	-0.324517	-0.0101749	0.253288	-0.152912	0.0404105	-0.00729859	-0.321904	0.0627989	-0.110426	0.25801
TsM_000541600	11	0.0415053	0.0473436	-0.132511	-0.0509096	-0.0478948	-0.0176529	0.0270914	0.132651	-0.0153236	-0.0284932	0.0316915	0.258227
TsM_000124400	7	0.0792727	0.00249174	-0.513008	-0.202293	-0.0311301	0.490713	0.288005	-0.105342	-0.255787	-0.132933	0.104397	0.258628
TsM_000470200	7	0.162709	-0.00467608	-0.0551968	-0.213342	-0.111344	0.113256	-0.00708069	0.0496607	0.0304514	-0.0443701	0.0465718	0.258861
TsM_001077300	4	-0.0302967	-0.0474681	-0.604073	-0.156333	0.0193994	0.35407	0.469395	0.159622	-0.504858	-0.163754	0.119557	0.259059
TsM_001014500	7	0.0875293	0.129795	-0.102348	0.0281011	0.0249358	-0.163826	0.0437015	0.057066	-0.134578	0.0336026	-0.0494091	0.259185
TsM_000538700	27	-0.111411	-0.183326	0.00926652	0.117529	-0.193047	0.258956	-0.233033	0.137314	0.111378	-0.0721975	0.0686536	0.259392
TsM_000345800	1	-0.0204115	0.217047	0.148735	0.209185	-0.106266	0.0839482	-0.879432	-0.0832237	0.151382	0.0896579	-0.181831	0.259767
TsM_000181000	2	0.135829	0.203549	-0.330116	-0.00022079	0.293103	-0.0985841	-0.246279	0.0591847	-0.135645	0.0604287	-0.105331	0.259876
TsM_000280500	9	-0.285631	-0.347289	0.264084	-0.037082	-0.357125	0.0783232	-0.276491	0.00820911	0.632499	-0.152609	0.110635	0.260134
TsM_000931500	2	0.160455	-0.0353554	-0.304799	-0.108567	-0.0431945	0.119423	0.209158	0.069278	-0.140038	-0.066292	0.0644554	0.260403
TsM_000699900	2	0.206747	-0.209001	-0.475191	-0.206507	0.113559	0.132408	0.186951	0.293414	-0.229606	-0.114079	0.0957919	0.260531
TsM_000533000	11	-0.112072	-0.367716	-0.313394	-0.145558	0.192014	0.17968	0.647686	-0.101793	-0.290816	-0.149345	0.108689	0.260758
TsM_000746500	12	-0.307684	0.0844811	0.501553	0.330498	-0.160113	-0.490943	-0.437838	-0.343701	0.406863	0.089747	-0.216405	0.261401
TsM_000266000	1	0.0112723	0.456145	-0.437379	-0.00130512	0.373236	-0.098339	-0.129414	0.0301188	-0.47784	0.080394	-0.168869	0.261541
TsM_000196000	24	0.181141	0.038149	-0.378275	-0.0776863	-0.0996603	0.153994	0.0761174	0.00084586	0.0311547	-0.0672663	0.0655279	0.261622
TsM_000183000	1	0.154595	-0.310212	-0.639908	-0.459872	0.0577511	0.701174	0.417382	0.113645	-0.672467	-0.239529	0.139934	0.262735
TsM_000725800	1	-0.06814	0.03854	-0.502336	-0.0244158	-0.0737385	0.159247	0.38119	0.2666	-0.400462	-0.126018	0.101644	0.263647
TsM_000115800	2	0.2139	-0.460896	-0.821717	-0.682432	0.228313	0.294983	0.769065	0.292644	-0.743277	-0.304566	0.153354	0.263788
TsM_000534400	15	-0.128651	0.0724627	0.0340142	0.448343	-0.0551667	-0.44833	0.198106	-0.393449	0.0588043	0.0742005	-0.146217	0.263976
TsM_000064300	4	-0.0501071	-0.0950093	-0.287621	0.0128294	0.155953	0.0223018	0.124772	-0.0299281	0.0978052	-0.052791	0.0537378	0.264133
TsM_000233000	2	0.0728769	-0.0156639	-0.490842	0.0288198	-0.161509	-0.0954777	0.511865	-0.0675721	0.0243388	-0.113264	0.0932885	0.264314
TsM_000890700	1	-0.136276	-0.0972784	-0.568336	-0.201504	-0.0946272	1.00684	-0.155622	-0.0701886	-0.295092	-0.219604	0.121485	0.264542
TsM_000371400	8	0.198053	-0.0106011	-0.16765	0.0227568	0.212044	-0.197191	0.141758	-0.0336748	-0.246004	0.0509205	-0.0837779	0.265262
TsM_001063400	22	0.0986966	-0.0677047	-0.26158	-0.0645869	0.0533791	0.0346858	0.134659	0.100866	-0.0704067	-0.0483591	0.0499511	0.265288
TsM_000453100	5	0.125557	-0.100629	-0.0590427	-0.0437134	-0.0712234	-0.040242	0.0921652	0.0186373	0.0608716	-0.0298102	0.032858	0.265752
TsM_000899000	7	-0.211768	-0.0352857	0.337224	0.507382	-0.146342	-0.454703	-0.680485	-0.0520246	0.326715	0.0902422	-0.215124	0.265848
TsM_000877700	9	0.297328	0.225086	-0.153464	-0.0885035	-0.0341799	-0.198849	0.00732264	-0.0603729	-0.0728433	0.0492535	-0.0811857	0.266632
TsM_001125300	20	0.168883	0.00603717	-0.166722	-0.0991359	0.350873	-0.219823	0.0327715	-0.0837259	-0.0792241	0.051987	-0.0875003	0.266724
TsM_000676700	17	0.117025	0.304619	-0.286266	-0.0147673	0.159157	-0.147409	0.0106082	0.00377018	-0.249699	0.0559535	-0.0956824	0.266989
TsM_000899600	6	-0.186556	0.207703	0.460702	0.217454	-0.251356	-0.310142	-0.670443	-0.295792	0.420027	0.0895894	-0.214088	0.267099
TsM_000761900	1	0.0784054	0.258334	-0.198111	0.0631039	0.11424	-0.0746077	-0.24768	0.25076	-0.381644	0.0631944	-0.113293	0.267102
TsM_000131300	3	-0.0775501	-0.128462	-0.660119	0.500808	-0.423868	0.252999	0.162825	0.00110429	0.0459304	-0.157838	0.115715	0.267787
TsM_000470000	31	0.0133489	-0.0226555	-0.41369	0.00246374	0.0742654	0.2408	0.00033054	0.0626545	-0.0368396	-0.0692536	0.0667364	0.268132
TsM_000856900	7	0.0243161	0.0231163	-0.493444	0.105713	-0.0579063	0.13371	-0.0633482	0.154593	0.073931	-0.079641	0.0747213	0.268281
TsM_000029100	7	0.205534	-0.760531	0.718341	-0.00489006	0.336065	-0.251605	-0.752832	0.239078	-0.436828	0.0989036	-0.300547	0.268384
TsM_000450400	6	0.138658	0.0252488	-0.100856	-0.0909201	0.225442	-0.12934	-0.0268098	0.0583155	-0.145864	0.0395146	-0.0609246	0.268411
TsM_000059200	1	-0.0041628	-0.03702	0.0285336	0.194181	-0.0337245	-0.0242917	0.0420457	-0.154442	-0.0351725	0.0295614	-0.042965	0.268854
TsM_000734300	7	-0.11555	0.0507178	-0.920064	-0.548688	0.0154311	0.332887	0.887541	0.190753	-0.817567	-0.303631	0.148404	0.27023
TsM_000353900	1	-0.216864	-0.349158	0.0714093	0.189162	-0.182722	0.175337	-0.261583	0.16197	0.263547	-0.0976345	0.0848179	0.270403
TsM_000273500	7	0.130415	0.260984	-0.0439185	0.0403801	-0.078403	0.0618982	-0.102792	0.116277	-0.509252	0.0618916	-0.108467	0.270812
TsM_001246900	5	0.140516	-0.354653	-0.221112	-0.385321	0.164852	0.130781	0.366676	0.270949	-0.358059	-0.131144	0.102587	0.271022
TsM_000722200	3	0.0291275	-0.0953974	-0.679677	-0.45929	-0.460703	1.15913	-0.819247	0.31074	-0.112468	-0.333188	0.134538	0.271782
TsM_001187300	2	0.030667	-0.132182	-0.463034	-0.182331	0.0551346	0.243005	0.486336	0.143987	-0.451897	-0.138349	0.105358	0.271857
TsM_000022100	5	-0.138966	0.355579	0.077786	-0.375747	0.480951	-0.168173	-0.161117	-0.510103	0.142859	0.0799207	-0.174134	0.271885
TsM_000768700	1	-0.0474214	0.168632	0.0189224	0.213516	-0.0201512	0.36263	-0.146568	-0.375178	-0.341306	0.0666995	-0.125106	0.271911
TsM_000044900	2	-0.136667	0.0600606	-0.345334	0.164316	-0.0826075	0.0219796	0.0808974	0.220127	-0.0620543	-0.0680464	0.0652374	0.272142
TsM_000666200	9	0.0408884	-0.0435584	-0.282754	-0.16764	0.0594186	0.0733068	0.387621	-0.00319296	-0.170587	-0.0787291	0.0717869	0.272326
TsM_000857000	9	-0.0410692	0.00307547	-0.23615	-0.0123763	0.0844122	0.0156592	-0.0560229	0.128021	0.0835075	-0.0404216	0.0427911	0.272639
TsM_001044400	1	0.0927747	0.0633159	0.330436	0.188055	-0.22339	0.0780751	-0.918378	-0.0369622	0.105851	0.0902382	-0.192854	0.272672
TsM_000334100	1	0.0286319	0.137225	0.0345671	-0.0267977	0.0577355	-0.364777	-0.0205327	-0.0713175	0.162551	0.0462724	-0.0735188	0.272743
TsM_001110300	4	0.103106	-0.224237	-0.386874	-0.211419	0.160298	-0.0212055	0.474018	0.0964382	-0.183823	-0.111825	0.0913569	0.272748
TsM_000824800	6	-0.303506	-0.33606	0.0489053	0.0758832	-0.0504515	-0.345589	0.405321	0.244589	0.0666369	-0.113046	0.0927395	0.272954
TsM_000580300	3	0.182932	0.1089	-0.325642	0.0686491	0.230698	-0.104976	-0.0685651	0.0248396	-0.208305	0.0531073	-0.0892517	0.273274
TsM_000194000	5	0.028543	0.13743	0.0572848	0.0501943	-0.0679076	0.0993381	-0.180455	-0.257204	0.0836962	0.0411089	-0.0636563	0.273709
TsM_001024000	5	-0.263578	0.277703	0.222939	0.474723	-0.217917	-0.22441	-1.01983	-0.141465	0.358885	0.098774	-0.256706	0.274081
TsM_001024500	3	0.123412	0.206251	-0.407176	0.105188	0.290136	-0.0854755	-0.0601396	-0.00350432	-0.312405	0.0635623	-0.115381	0.274169
TsM_000006700	7	-0.082433	-0.0119982	0.0716213	0.019196	0.0990448	-0.0306278	-0.0489223	0.0138345	-0.0392289	0.0190862	-0.0262361	0.274484
TsM_000588800	19	0.382701	-1.0113	-0.589082	-0.623506	0.273668	0.186255	0.676664	0.367652	-0.619518	-0.313503	0.152763	0.274527
TsM_000655200	111	-0.387102	0.00895126	0.796291	0.345571	-0.295172	-0.487603	-0.854742	-0.314343	0.418419	0.0937077	-0.309567	0.275168
TsM_000094500	17	0.117177	0.100817	-0.148789	0.0193167	0.101468	0.0672893	-0.176886	0.046416	-0.168763	0.0379979	-0.057986	0.275601
TsM_000527900	2	-0.0851717	-0.0885995	-0.45315	0.0316173	-0.0505861	0.541197	0.182351	0.0641037	-0.389491	-0.129178	0.0995402	0.27597
TsM_000986900	4	-0.0485399	0.0392546	-0.0285113	-0.0349379	-0.329179	0.391844	0.133468	-0.0906937	-0.144106	-0.0803827	0.0726282	0.276267
TsM_000527800	3	-1.24663	-1.21561	-1.15751	1.63951	-1.82988	0.306955	-0.342404	-0.0573749	0.396142	-0.762025	0.0758293	0.276843
TsM_000546900	16	0.132554	-0.0600929	-0.253129	-0.20579	0.0579696	0.25468	0.12923	-0.0419467	-0.0903371	-0.0656977	0.0629064	0.276861
TsM_000662100	6	0.148123	-0.265179	-0.269953	-0.210183	0.107388	0.173649	0.360522	0.0522608	-0.25147	-0.0979606	0.0837405	0.277775
TsM_001025800	4	0.120732	0.178305	-0.188728	-0.00799367	0.143506	0.0756498	0.00343914	-0.0625754	-0.338351	0.0491643	-0.0804595	0.27781
TsM_000684000	4	0.0786769	-0.41681	-0.52154	-0.146422	0.317453	0.223122	0.388078	-0.0362445	-0.155968	-0.137728	0.104747	0.278077
TsM_000474600	7	0.0977598	0.0796646	-0.10369	0.0213684	0.0171377	-0.0516562	-0.0811595	-0.0317692	0.0387878	0.0224481	-0.0314493	0.278198
TsM_000987700	1	-0.172945	0.10713	0.0471382	0.0453315	0.253826	-0.377195	-0.0576618	0.196932	-0.149798	0.0560961	-0.0969308	0.278206
TsM_000930300	1	-0.250304	-0.103558	-0.531684	0.426918	-0.334672	0.350747	-0.204283	0.413441	-0.113371	-0.15866	0.111634	0.278411
TsM_000010900	4	0.124834	-0.0789442	-0.557009	-0.173547	0.151509	0.132423	0.250919	0.164619	-0.186395	-0.106632	0.0903917	0.278706
TsM_000492400	33	0.110644	-0.197683	-0.300734	-0.149838	0.0830122	0.119661	0.422367	-0.0826429	-0.144023	-0.0909199	0.0788405	0.278745
TsM_000712500	3	0.171266	0.371574	-0.457331	0.102792	0.20434	0.0165752	0.0942498	-0.195999	-0.569573	0.078528	-0.163687	0.279022
TsM_000166500	2	-0.15157	0.0986373	0.0871769	0.103359	0.125733	-0.0560518	-0.404926	-0.0661009	0.174995	0.0526672	-0.0880208	0.27942
TsM_000398600	4	-0.0973997	0.129931	0.173756	-0.160742	0.290855	-0.00437354	-0.507423	-0.208589	0.213238	0.06728	-0.126787	0.27955
TsM_000687600	3	-0.0888058	-0.0161878	0.0910989	0.119634	0.0346328	-0.066593	0.0871193	-0.0497181	-0.133436	0.0280745	-0.0406569	0.280398
TsM_000034600	36	0.184456	0.272811	-0.268848	-0.0939975	0.182848	-0.150569	0.0491405	-0.0252383	-0.259767	0.0554538	-0.0966083	0.280904
TsM_001238700	1	-0.0281188	0.0774479	-0.301564	0.0970851	-0.141764	0.23522	0.0121724	-0.0619207	0.047136	-0.0593827	0.058152	0.281196
TsM_000471200	27	0.0673923	0.19169	-0.0911241	-0.023783	-0.00105078	-0.069295	-0.00487503	0.0182899	-0.111108	0.0286248	-0.0417469	0.281538
TsM_000781700	5	0.215206	-0.0178883	-0.0906798	-0.0624977	0.177289	-0.182868	0.138965	-0.0461916	-0.195191	0.0442858	-0.0713215	0.281956
TsM_000740100	3	0.224891	-0.080355	-0.411498	-0.111992	-0.0716327	0.0415288	0.0143746	0.36736	-0.108478	-0.0901173	0.0786964	0.282643
TsM_000940500	10	-0.0831017	0.0874111	0.0286481	0.170091	-0.0100235	-0.0492689	-0.273134	-0.017759	0.102375	0.0386049	-0.0594468	0.283072
TsM_000544300	1	0.307469	-1.03737	-0.832341	-0.620898	0.596399	0.452381	0.45706	0.0108619	-0.316824	-0.317349	0.15087	0.283186
TsM_000053000	33	-0.0405759	0.0029312	-0.0464586	-0.0628323	0.0410944	-0.0406269	-0.0384419	0.0967092	0.0783947	-0.0211683	0.0240088	0.283483
TsM_000976000	1	-0.278876	0.396927	-0.284542	0.340602	0.175369	-0.19074	-0.288987	0.0916821	-0.18069	0.0698962	-0.142184	0.283548
TsM_000482900	2	-0.231352	-0.156263	-0.143679	0.285973	-0.076725	0.0514674	0.0562741	-0.0227582	0.160566	-0.0644092	0.0613872	0.283611
TsM_000227200	2	0.407323	-0.140083	-0.300099	0.231168	0.152923	-0.333062	0.234928	-0.223822	-0.248936	0.0702465	-0.142723	0.284132
TsM_001155200	103	-0.0178211	0.0837857	-0.10457	-0.056998	-0.0402718	0.0321196	0.0270495	0.126697	-0.0657712	-0.027175	0.0300237	0.285039
TsM_000617400	6	0.044205	0.193027	-0.220328	-0.0265184	0.235294	-0.0989598	-0.0408772	0.0420977	-0.195876	0.0451359	-0.0734039	0.285771
TsM_000865700	1	0.0866961	0.367644	-0.329127	0.0436766	0.112247	-0.130764	-0.225004	0.0364322	-0.0806373	0.0562275	-0.0999935	0.286523
TsM_000825900	97	-0.416315	-0.036457	0.864952	0.302551	-0.273068	-0.463603	-0.860703	-0.389645	0.437528	0.0883327	-0.319106	0.286655
TsM_000552300	8	0.0621296	0.0874476	-0.0265852	-0.00014118	0.0964086	-0.21814	-0.19852	-0.114121	0.24816	0.0438519	-0.0706553	0.286907
TsM_000604800	32	-0.236699	0.070208	0.526406	0.0985864	-0.0861397	-0.283961	-0.471678	-0.202817	0.306887	0.0744724	-0.162892	0.286924
TsM_000780700	8	0.00275197	-0.129387	0.373248	-0.118532	0.167032	-0.163381	-0.294123	-0.190161	0.213787	0.0590228	-0.10847	0.286986
TsM_001078000	5	-0.0983978	-0.252769	0.308131	-0.184988	-0.180687	-0.0450432	0.292592	-0.0493894	0.0924233	-0.0817422	0.0726457	0.287222
TsM_001218400	3	0.183683	-0.0275571	0.0358256	-0.184737	0.266058	-0.383362	0.131701	-0.0477753	-0.0800735	0.0546545	-0.0948775	0.287709
TsM_000283400	1	-0.124898	-0.598285	-0.356556	-0.335219	0.49759	0.204716	0.546016	0.0122755	-0.29372	-0.183474	0.117322	0.287811
TsM_000025300	2	-0.24986	-0.232917	0.307015	-0.0577838	-0.173617	-0.107235	0.0585838	0.0790252	0.26002	-0.0814325	0.0725985	0.287834
TsM_000015400	78	0.0990658	-0.196145	-0.313797	0.00393194	-0.0069277	0.367576	-0.0419231	0.155441	-0.187253	-0.0827745	0.0734601	0.287883
TsM_000793300	22	0.0397173	0.0340864	-0.172078	-0.114917	0.0352532	-0.0472702	0.157016	0.0451195	-0.00298905	-0.0355875	0.0379691	0.287886
TsM_001186000	1	-0.0837361	0.203866	-0.0357759	0.597797	-0.217684	-0.393528	0.6393	-0.450442	-0.985369	0.0928933	-0.29751	0.28817
TsM_000258700	64	0.22226	0.098315	-0.173799	-0.0818762	0.157288	-0.123138	0.10286	-0.0698394	-0.198321	0.0444374	-0.0721098	0.288222
TsM_000963700	2	-0.53115	-0.429277	0.432247	-0.0442838	-0.553998	0.110924	-0.489385	0.145662	0.736944	-0.225292	0.126036	0.289291
TsM_000547800	1	-0.0461123	-0.1279	0.20503	0.0508708	0.290123	0.115477	-0.719414	-0.0944234	0.107856	0.0744024	-0.147626	0.289447
TsM_000008700	3	0.0238925	0.140687	-0.217498	0.0515545	0.194061	-0.0290549	-0.0250313	-0.0217979	-0.163931	0.0385393	-0.0599539	0.289649
TsM_000115200	4	0.189856	-0.262609	-0.468148	-0.239024	0.256097	-0.009238	0.149895	0.230638	-0.0220109	-0.104766	0.0873208	0.289818
TsM_000639200	21	0.0336997	0.0622266	-0.213559	-0.197282	0.0376412	-0.0689985	0.240943	0.113015	-0.0668707	-0.0554548	0.0545222	0.290207
TsM_000625700	1	-0.0451675	0.165976	0.0749221	-0.0105137	0.0490339	0.161822	-0.352736	-0.160449	0.0450788	0.0468502	-0.0765709	0.290988
TsM_000600000	14	0.0388443	-0.370758	-0.0788867	-0.287587	-0.00464977	0.396991	0.523356	-0.104487	-0.410616	-0.140607	0.101311	0.29132
TsM_000856500	3	0.188089	0.0478252	-0.55967	-0.156669	-0.0572182	0.161942	0.361052	-0.101041	-0.0666388	-0.107529	0.0888284	0.291342
TsM_000582400	1	0.0808303	0.292279	-0.448953	0.18197	0.218034	0.108539	-0.204617	-0.228242	-0.171261	0.0648323	-0.123895	0.292046
TsM_001022800	2	0.0125415	0.159608	-0.33013	-0.0461174	-0.19446	-0.0540335	0.300267	0.190396	-0.150893	-0.0797117	0.0714342	0.292625
TsM_000379300	6	0.196489	-0.0100719	-0.1266	-0.0841178	0.290184	-0.182834	0.208363	-0.150072	-0.249219	0.0531768	-0.0934401	0.292759
TsM_000806500	1	0.122255	0.10237	-0.0611999	-0.0740706	0.166692	-0.356013	-0.176028	0.227776	-0.0444773	0.0512094	-0.0871855	0.293009
TsM_000087400	26	-0.231714	0.0927377	0.447451	0.15084	-0.123099	-0.391689	-0.196012	-0.20816	0.249858	0.0672432	-0.136501	0.293568
TsM_000038300	1	-0.0242531	0.159487	0.154921	0.290037	-0.0379428	-0.0920958	-1.45174	-0.0630724	0.410062	0.10845	-0.299212	0.293749
TsM_000669800	2	-0.0941876	0.174332	0.710367	-0.282324	-0.155118	-0.248904	-0.272989	-0.141006	0.00315399	0.0706139	-0.164936	0.293839
TsM_001163400	6	-0.0411372	-0.0490093	-0.281568	0.0296218	0.0999376	-0.02188	-0.0483443	0.0904461	0.175876	-0.0484311	0.0490246	0.294015
TsM_001107100	1	0.107296	-0.172974	-0.406034	-0.183358	0.240901	0.199613	0.0779896	0.0797207	-0.0619717	-0.0828339	0.073838	0.294907
TsM_001219400	4	-0.12671	0.181347	-0.143349	-0.00803571	-0.0987348	-0.00058807	0.070764	0.0872893	0.00603353	-0.0390966	0.0408747	0.294937
TsM_000725700	33	0.0682238	0.00913758	-0.345709	-0.0580409	0.0404361	-0.002612	0.210915	0.0815617	-0.0656248	-0.0571905	0.05606	0.295044
TsM_000100300	2	0.00470508	-0.0822397	-0.258423	-0.0108874	0.121218	-0.0576357	0.0551073	0.15647	0.0309389	-0.0451253	0.04622	0.295274
TsM_000754600	2	0.0133928	-0.0758033	0.575702	0.165241	-0.311677	-0.249892	-0.429202	-0.243876	0.258573	0.0733711	-0.1661	0.29536
TsM_001157100	1	0.14481	-0.107496	-1.03259	-0.740104	-0.303507	1.23767	-0.792453	-0.433215	0.477429	-0.407777	0.122358	0.29564
TsM_000649900	2	-0.0198638	0.42106	0.122346	-0.0680628	-0.0894225	-0.671654	0.190547	-0.184486	0.0614272	0.0732114	-0.151042	0.295641
TsM_000265100	12	-0.0973923	0.0603977	0.0859192	0.0284863	0.132828	-0.353975	0.071976	0.0247384	-0.00882159	0.0420478	-0.0665207	0.295712
TsM_000416100	4	0.071116	-0.256514	-0.0327392	-0.0911629	0.0363313	0.0258678	0.250321	0.0748528	-0.136513	-0.0545938	0.053632	0.295753
TsM_000650600	1	0.0855126	0.200194	-0.279719	0.32282	-0.00187728	0.0806943	-0.526189	0.0498077	-0.104979	0.0653859	-0.125166	0.295882
TsM_000503400	19	0.128254	0.281161	-0.0891745	-0.130284	0.0236966	-0.114774	0.0404296	0.010696	-0.213912	0.0427306	-0.0693901	0.295901
TsM_000219400	17	-0.149397	-0.195614	-0.401935	-0.123442	0.144545	0.166624	0.616315	0.0923833	-0.467056	-0.145169	0.102066	0.295963
TsM_001067500	1	-0.0111205	0.221138	-0.329805	0.0540393	0.333166	-0.165974	-0.0265249	-0.0613288	-0.125086	0.0534835	-0.0947283	0.29701
TsM_001034900	13	0.0122687	0.246121	-0.16737	0.0755677	0.024496	-0.12511	0.0830972	-0.0612211	-0.137005	0.0382167	-0.0600598	0.29709
TsM_001042200	2	0.0693548	-0.00872261	-0.118009	-0.00576495	-0.0462871	0.0377439	0.0510366	-0.0514044	0.0612532	-0.0218858	0.0246573	0.297343
TsM_000115400	8	0.154652	0.150496	-0.151461	-0.0862769	0.161622	-0.254904	0.15384	-0.0608379	-0.141166	0.0458065	-0.0757669	0.297962
TsM_000878900	7	0.0234681	0.152639	-0.145009	0.13714	0.00354593	-0.127805	-0.160441	0.0571914	0.0215214	0.0343568	-0.0523834	0.29805
TsM_000044300	1	0.547274	0.320935	-0.116266	0.114213	-0.497238	-0.0210562	-0.367303	-0.183083	-0.097642	0.0737837	-0.167271	0.298115
TsM_000935200	3	-0.483048	-0.45824	-0.406799	-0.233518	-0.434423	0.922833	1.10565	-0.682431	-0.886549	-0.403206	0.114877	0.29857
TsM_000864200	3	-0.152125	-0.0128234	0.141063	0.0888496	-0.410647	0.0635329	0.109286	0.150682	-0.0640273	-0.0691366	0.0648685	0.298761
TsM_000742800	12	-0.293034	0.103927	-0.20964	0.0470625	-0.192939	-0.30242	0.318153	0.424051	-0.093767	-0.108925	0.0865044	0.298947
TsM_000580800	10	0.124671	-0.0606016	-0.250718	-0.21066	-0.036945	0.249959	0.341387	-0.0140205	-0.277421	-0.0868507	0.0749758	0.299012
TsM_000515900	15	0.100986	-0.0524584	-0.015198	-0.113882	-0.0740833	0.0368234	-0.0829751	0.0429093	0.136831	-0.0309272	0.0333971	0.299184
TsM_000705800	17	0.00543878	0.115362	-0.225251	-0.00234519	-0.0885101	0.0106187	-0.018804	0.142247	0.0294178	-0.039061	0.0408698	0.299505
TsM_000755800	1	-0.0545551	0.417002	-0.304741	0.219645	0.0331246	-0.330109	-0.074216	0.128662	-0.207421	0.0620952	-0.120771	0.30011
TsM_000458200	12	0.102908	-0.0655158	-0.182136	-0.0864135	0.032034	-0.0847776	0.0592418	0.171221	0.0199015	-0.0398247	0.0413968	0.300663
TsM_000187000	5	0.0663706	-0.00970714	-0.208742	-0.131619	-0.273491	0.00520013	0.166857	-0.359122	0.534414	-0.111438	0.0868372	0.300971
TsM_000722800	2	0.165172	-0.282781	-0.234743	0.0770284	0.707879	-0.437595	-0.880839	0.0842703	0.235173	0.0865111	-0.249748	0.301263
TsM_000985400	8	-0.187812	0.100145	0.426061	-0.0452229	0.00937049	-0.00437248	-0.415538	-0.189322	0.146961	0.0605083	-0.115568	0.301345
TsM_000197800	1	-0.123631	-0.0803554	0.444769	0.170236	-0.0883334	-0.183805	-0.492291	0.0352694	0.128732	0.064537	-0.128024	0.301642
TsM_000506400	23	-0.00616938	0.105134	-0.0873483	0.0533334	0.0552656	-0.0784775	-0.110479	-0.0295622	0.0808722	0.024043	-0.0344117	0.301753
TsM_000953500	7	0.185166	-0.0173196	0.133406	-0.175167	0.0657301	-0.182497	0.0563874	0.0250736	-0.140413	0.0383629	-0.0603622	0.302267
TsM_000828000	35	0.226941	0.0472414	-0.200023	-0.071531	0.213462	-0.137207	0.0417758	-0.0230352	-0.165026	0.043218	-0.070873	0.302293
TsM_000858600	12	0.155657	-0.11729	-0.392963	-0.122441	0.0634329	0.110381	0.244233	0.16282	-0.22506	-0.0827208	0.0730933	0.302439
TsM_000887500	3	0.369647	-0.467253	-0.66116	-0.487675	0.23115	0.0569731	0.524792	0.285182	-0.381313	-0.203058	0.121408	0.302733
TsM_000236300	6	-0.0726174	0.139902	0.101883	0.0397142	0.0333751	-0.0682496	-0.433674	0.0785412	0.101185	0.0484513	-0.0805495	0.302887
TsM_001186300	8	0.22152	0.0392151	-0.291685	0.0247633	0.310724	-0.152792	0.208473	-0.134313	-0.384927	0.0609074	-0.11589	0.303083
TsM_000034300	17	0.031789	-0.251183	-0.446942	-0.263174	0.312392	-0.105879	0.486622	0.0975304	-0.106933	-0.123423	0.0928352	0.303128
TsM_000521800	8	-0.0443641	-0.077457	0.0101088	0.0271194	0.266322	-0.0971696	-0.193798	0.0249371	0.0387304	0.0363459	-0.056825	0.30313
TsM_000655400	2	-0.055932	0.161433	-0.0115829	0.0731653	0.0500562	0.240965	-0.100266	-0.214494	-0.21122	0.0434279	-0.0712536	0.303853
TsM_000780900	12	0.0450148	-0.0929032	-0.182002	-0.139501	0.07037	0.128474	0.248001	0.0790419	-0.227083	-0.0598043	0.0571086	0.304343
TsM_000109500	1	-0.658876	-0.0113551	-0.116437	-0.176479	0.133487	0.164611	-0.426978	0.0394669	0.657904	-0.165932	0.108751	0.304374
TsM_000749900	4	0.19295	0.215969	-0.295027	0.0493854	0.112871	-0.21907	-0.01964	0.156456	-0.314707	0.0552297	-0.0992401	0.305216
TsM_000123600	819	-0.314993	-0.141905	0.403321	-0.0355001	-0.48525	-0.0546929	0.0272735	0.0600816	0.325156	-0.114866	0.0894545	0.306528
TsM_000336900	17	-0.0537675	0.105978	-0.0189239	0.231752	-0.0171457	-0.0634126	-0.406361	-0.0465435	0.177815	0.0495786	-0.0846256	0.306688
TsM_000612300	15	0.0858842	0.0350523	-0.12835	0.0218052	0.100118	-0.0875577	0.0261058	-0.0383087	-0.030722	0.022902	-0.0326206	0.306734
TsM_000732700	6	-0.0717063	-0.318851	-0.0793435	0.405515	-0.551523	0.338567	-0.00121078	-0.0717501	0.108741	-0.123182	0.0935867	0.307102
TsM_000007600	1	0.0260994	0.0594716	-0.222842	0.0853556	0.262364	-0.123279	0.0878139	-0.0770014	-0.162445	0.0420897	-0.0687277	0.307142
TsM_000677500	5	0.19563	-0.0941474	-0.0501918	-0.0679052	0.237251	-0.232783	0.0635119	0.0636333	-0.187242	0.0441273	-0.0732201	0.307302
TsM_000252900	21	0.0190913	-0.177003	0.0479318	-0.171598	-0.0464397	0.189308	0.311894	-0.062568	-0.195838	-0.0656034	0.0606989	0.307324
TsM_000039100	4	-0.161096	0.188327	-0.0471619	0.169154	0.0565292	-0.115284	-0.246708	0.0654016	0.0308593	0.0411504	-0.0664326	0.307599
TsM_000901400	11	0.329825	-0.869253	-0.562609	-0.458892	0.265393	0.280398	0.608006	0.265918	-0.62584	-0.259107	0.132121	0.307648
TsM_000974800	5	0.0819454	0.243325	-0.218702	-0.115802	0.238732	-0.0290465	-0.0163542	-0.0605107	-0.204308	0.0458996	-0.0775547	0.307878
TsM_000042000	21	-0.410499	-0.103354	0.773508	0.461125	-0.300909	-0.712666	-1.17575	-0.219982	0.592226	0.0839743	-0.379042	0.308045
TsM_000998900	33	-0.149403	-0.0536478	0.249501	0.429068	-0.141586	-0.193195	-0.47325	-0.163369	0.269337	0.0667863	-0.140119	0.308093
TsM_001052300	7	-0.0357268	0.105935	-0.114015	-0.0678799	0.31825	-0.144305	0.0813264	-0.0956291	-0.112897	0.0413127	-0.0678761	0.308424
TsM_000504200	14	0.117659	-0.118931	-0.31899	-0.18923	0.0843261	0.107891	0.305402	0.16167	-0.280572	-0.0850332	0.0735977	0.308483
TsM_000622700	5	0.0542196	0.378618	-0.165241	-0.00836941	0.00566301	-0.13667	-0.242233	0.206345	-0.212792	0.052978	-0.0963376	0.308599
TsM_000943400	3	-0.217721	0.183422	-0.184414	-0.0989578	-0.13525	0.140716	0.419332	0.029396	-0.286425	-0.090584	0.0757549	0.30897
TsM_000399200	7	-0.115963	-0.274153	0.104565	-0.114862	-0.123047	-0.0645745	-0.153262	-0.0641151	0.605434	-0.104692	0.0808707	0.309008
TsM_000678700	4	0.0352973	-0.0143976	-0.566103	-0.265403	-0.0002651	0.351321	0.50406	0.155335	-0.57705	-0.162174	0.108417	0.309414
TsM_000343900	7	0.0442833	0.0606839	-0.312416	-0.110386	-0.2198	0.236996	0.315361	0.236167	-0.444511	-0.107527	0.0860035	0.30949
TsM_001205200	3	0.156576	-0.230163	0.179603	0.282062	-0.126856	-0.175576	-0.024871	-0.27437	0.102134	0.0522445	-0.0931708	0.309636
TsM_000607500	6	0.0169651	0.0469825	0.0338167	0.164679	-0.0471542	-0.197516	-0.300106	0.0351257	0.181042	0.0430579	-0.0703636	0.309887
TsM_000526700	8	0.271729	0.143773	-0.390804	-0.0162316	0.295627	-0.107449	-0.0851144	0.0769323	-0.352344	0.0608187	-0.116994	0.309929
TsM_000856800	19	0.229458	-0.370271	-0.494533	-0.38852	0.287373	0.0610831	0.429762	0.188586	-0.268917	-0.147299	0.102628	0.31063
TsM_000573200	1	-0.293789	-0.812739	-0.294416	-0.536051	-0.690403	0.902898	1.27588	-0.217933	-1.56015	-0.525479	0.100175	0.31077
TsM_000098700	11	0.339108	-0.288774	-0.544763	-0.370994	-0.132484	0.431434	0.597916	0.031689	-0.597047	-0.199582	0.115998	0.310868
TsM_001083400	9	0.493332	0.233575	-0.368621	-0.0940019	0.0593308	-0.144558	0.114865	-0.201369	-0.31136	0.0647231	-0.135605	0.310877
TsM_000707600	13	-0.0961971	0.0927481	0.0871993	0.037165	0.0700678	-0.212635	-0.163629	-0.0682278	0.202126	0.0381966	-0.0605915	0.310918
TsM_000219000	3	0.0808319	-0.0396484	-0.266188	0.0217464	0.00961053	0.085241	-0.0416772	0.0715791	0.0466152	-0.0387294	0.0404395	0.31105
TsM_000857700	2	-0.224013	0.25974	-0.379643	0.0636412	-0.227147	0.246908	0.0788995	0.263477	-0.259694	-0.101484	0.0823975	0.311867
TsM_000278100	16	0.0819795	-0.111711	-0.311539	-0.103142	0.125279	-0.0943973	0.232111	0.160688	-0.0596427	-0.0638267	0.0596896	0.312239
TsM_000663600	10	0.0193863	-0.203414	-0.00078653	0.0598577	-0.0365528	0.0967163	-0.0312132	-0.030956	0.10363	-0.0323018	0.0345443	0.312588
TsM_001014400	7	-0.0920155	0.456139	-0.140387	-0.00244379	0.212607	-0.827519	0.258707	0.33446	-0.725587	0.08678	-0.239985	0.312686
TsM_000736400	1	0.0942384	-0.11027	-0.245231	-0.169908	0.160941	-0.0492151	0.15707	0.111969	-0.00969451	-0.0540459	0.0525323	0.313774
TsM_001173800	15	-0.105048	0.181324	-0.495107	-0.124078	-0.0395738	0.181819	0.362126	0.205618	-0.389397	-0.116497	0.0900415	0.313928
TsM_000026100	18	-0.13787	-0.0492288	-0.0156644	0.0686562	-0.151467	0.0588015	-0.172214	-0.00070795	0.330929	-0.0571148	0.0542021	0.314093
TsM_000267100	1	-0.118164	-0.365216	0.146533	-0.0295242	-0.00631012	0.0365354	-0.201902	0.168012	0.264766	-0.0745362	0.066853	0.314163
TsM_000461500	2	0.0234492	0.491028	-0.346389	-0.0416422	0.177199	0.0868099	-0.270394	-0.125304	-0.182035	0.060729	-0.122731	0.314288
TsM_001091200	2	-0.0611893	0.0490237	0.357102	0.0242428	-0.058547	-0.134256	-0.419606	-0.298958	0.353128	0.0621265	-0.124923	0.314749
TsM_000602000	2	0.0439143	-0.066626	-0.206617	-0.10049	0.10212	-0.115985	0.0920685	0.194016	0.012925	-0.0455398	0.045756	0.314771
TsM_000463600	4	-0.0561359	0.0611282	-0.0274332	0.0958364	0.0391632	-0.0558459	-0.13657	-0.0133423	0.0772584	0.0225117	-0.0321251	0.314826
TsM_000201600	4	-0.0218305	0.0829898	-0.220642	-0.0212668	0.0150545	0.0502555	-0.0533915	0.085288	0.0590102	-0.033139	0.0352906	0.315714
TsM_000358100	4	0.0202393	-0.0377951	-0.194148	-0.132265	-0.0753029	0.0660845	0.47824	0.0165958	-0.278206	-0.0838545	0.0706787	0.315823
TsM_001156500	2	0.0753068	0.13545	-0.249744	0.0438533	0.188152	-0.146805	0.0255612	-0.0246062	-0.100741	0.0386037	-0.0616478	0.315917
TsM_000108200	1	0.017234	-0.193804	-0.558643	0.150186	-0.0727634	0.466341	0.176857	0.148499	-0.40778	-0.131558	0.0959792	0.316275
TsM_000454800	1	-0.0309919	0.163135	-0.215309	0.0468452	0.293231	-0.109067	0.0262055	0.0868126	-0.369129	0.0513821	-0.0912946	0.316324
TsM_001054300	3	-0.356059	-0.295733	-0.309678	-0.0820188	-0.0141213	0.717063	0.562804	-0.0896024	-0.733418	-0.211522	0.114212	0.316419
TsM_000857500	2	0.232068	-0.237333	-0.32752	-0.110473	0.819971	-0.230505	0.161795	-0.169749	-0.669791	0.0753427	-0.227062	0.316777
TsM_000843400	3	0.575618	0.343004	-0.401425	-0.060445	-0.115991	-0.0566619	0.0107023	-0.349111	-0.237077	0.0681522	-0.158037	0.316996
TsM_000006300	2	0.0558909	-0.0332973	-0.412525	-0.132033	0.137476	0.225633	0.201542	0.0158225	-0.169356	-0.0768978	0.0684104	0.316997
TsM_000402300	1	0.0316774	0.1882	-0.0412565	0.0997283	-0.0636811	-0.368935	-0.0404996	0.117893	0.00925926	0.0429336	-0.0705706	0.319715
TsM_000905800	13	0.0469152	0.038898	-0.0858319	0.0211826	0.0756634	-0.0756271	0.0475175	-0.0936912	0.0132169	0.0193655	-0.027146	0.319888
TsM_001179000	9	-0.100385	0.02681	-0.0618784	0.0292622	-0.0682544	0.0368815	0.194501	0.0517022	-0.13693	-0.0348892	0.0365387	0.320147
TsM_000543500	57	-0.00496645	0.0738162	-0.00356572	-0.00916276	0.117057	-0.0747645	-0.274411	-0.0188509	0.153047	0.0346356	-0.0537448	0.320676
TsM_001003400	3	0.0606688	0.00575531	-0.24938	-0.173327	0.108111	-0.0371342	0.198322	0.068047	-0.0336653	-0.0496343	0.0488925	0.320691
TsM_000204000	13	-0.315291	-0.611771	-0.379978	-0.316483	0.229558	-0.458091	0.859414	0.682585	-0.619923	-0.278793	0.115996	0.321127
TsM_000555300	44	0.13153	0.105988	-0.0872871	-0.0966548	0.120947	-0.245271	0.0695739	0.00698713	-0.0492231	0.0349045	-0.0544832	0.322319
TsM_000605600	2	0.167436	-0.21602	-0.241263	-0.0639782	0.0615923	0.0376647	0.161973	0.149786	-0.128021	-0.0584467	0.0553508	0.32265
TsM_000349200	21	0.0571531	-0.0753146	-0.0660406	-0.0650034	0.0382654	0.00715516	0.0843178	0.0705805	-0.0632897	-0.022188	0.0246909	0.322954
TsM_000747600	6	-0.0418311	-0.403189	0.198404	0.0671058	-0.233475	0.329367	-0.024049	0.0477083	-0.0691232	-0.0825972	0.0709758	0.322981
TsM_000779900	2	0.394605	-1.05587	-1.3977	-1.01219	0.307977	0.516198	0.986012	0.386038	-1.42109	-0.552635	0.116788	0.323074
TsM_000595600	319	-0.0610046	0.002946	-0.035894	0.143302	0.103377	-0.141267	-0.146639	-0.0263973	0.128653	0.0305453	-0.0464123	0.323448
TsM_001165800	4	-0.269935	0.114098	-0.276861	-0.227985	-0.33356	0.231631	0.575499	0.469824	-0.820459	-0.198849	0.114124	0.324116
TsM_000607200	33	0.0349912	-0.12589	-0.514718	-0.148364	0.157096	0.173924	0.422732	0.147519	-0.385492	-0.119377	0.0896708	0.32419
TsM_000504400	9	0.08558	-0.0507296	-0.467096	0.0552656	0.00940508	0.174253	0.160469	0.0784744	-0.148006	-0.0735149	0.0662974	0.324485
TsM_000121400	7	0.00208105	0.0562875	-0.197068	-0.0843206	0.0311622	0.174449	0.0981682	-0.0340946	-0.080403	-0.0383715	0.0395299	0.324764
TsM_000377100	1	-0.100957	-0.254172	0.0436937	-0.155608	-0.152852	-0.20043	-0.218995	0.0545754	0.707645	-0.123979	0.0856986	0.324808
TsM_000252500	3	0.113601	0.547999	-0.36445	-0.0444165	0.123401	-0.195025	-0.165068	0.321553	-0.724628	0.0752267	-0.190792	0.325119
TsM_000006000	7	0.136228	0.152258	-0.248859	-0.0401644	0.198866	-0.114771	-0.0454522	0.0264775	-0.125438	0.0396658	-0.064796	0.32549
TsM_000795700	4	0.130033	0.0678094	0.097866	-0.154521	0.0260553	-0.23715	0.0638999	0.0020626	-0.0356749	0.0334485	-0.0517155	0.325541
TsM_000952800	59	0.0480369	-0.102226	-0.0354868	-0.0143209	0.0093029	-0.0452825	0.0902839	0.043053	-0.0024795	-0.0189388	0.0213937	0.326582
TsM_000263800	8	-0.0330931	-0.115169	0.258472	0.128469	-0.0413892	-0.012385	-0.21533	-0.138257	0.106914	0.039458	-0.0647644	0.326586
TsM_000846600	2	0.237755	-0.561986	-0.371079	0.331049	-0.404458	-0.163986	0.347475	-0.130322	0.354235	-0.153744	0.10185	0.326626
TsM_000891800	22	0.2988	0.140647	-0.113879	-0.085118	0.00964331	-0.292335	-0.272942	0.0340226	0.171069	0.0500188	-0.0900461	0.326983
TsM_001029600	39	0.0829793	-0.16187	-0.346375	-0.139966	0.194561	-0.0693146	0.275431	0.139783	-0.0842568	-0.074134	0.0654108	0.327355
TsM_000119900	9	-0.165937	0.077415	-0.099476	-0.00447977	-0.0912674	0.0959173	-0.258185	0.202548	0.174972	-0.056749	0.0538131	0.327454
TsM_000697700	4	0.274002	0.0760804	-0.215758	-0.152462	0.264971	-0.274042	0.0253002	0.0248615	-0.132577	0.0493667	-0.0891144	0.328843
TsM_000714000	2	0.065623	0.0673233	-0.113127	-0.107034	0.271906	-0.0639925	-0.203654	0.00598316	0.0230358	0.0369384	-0.0596568	0.329388
TsM_000304100	2	0.317383	-0.250212	-0.320924	-0.456844	-0.0497863	0.201117	0.605427	-0.0206014	-0.393832	-0.152077	0.0980276	0.329474
TsM_000557200	6	0.230575	-0.103422	-0.142608	0.00246956	0.233781	0.0513322	0.0431158	-0.115649	-0.28131	0.0441592	-0.0756277	0.329476
TsM_000479900	60	-0.125931	0.0618699	0.207141	0.191097	-0.0974048	-0.156884	-0.324258	-0.0513479	0.19953	0.0473543	-0.08324	0.329772
TsM_001025400	2	-0.00761377	0.100047	-0.669889	-0.298809	0.198791	0.26434	0.321608	0.141578	-0.339489	-0.135495	0.0970091	0.329808
TsM_000852600	20	0.0683638	0.0867493	-0.310897	-0.324293	-0.283116	0.273771	0.509052	0.237906	-0.618171	-0.152639	0.100639	0.329821
TsM_000739700	5	0.408626	-0.012473	0.104089	0.0583728	-0.182143	0.620056	-0.644171	-0.54314	-0.285217	0.0752944	-0.213118	0.329885
TsM_000954000	5	0.29902	-0.15604	-0.68051	-0.106205	-0.0871817	0.295721	0.410943	0.0773212	-0.385031	-0.146183	0.0997385	0.330281
TsM_000170000	24	-0.227627	0.0922193	0.138786	0.603507	-0.202773	-0.460769	-0.983476	-0.110438	0.518056	0.0808225	-0.259157	0.330382
TsM_000678600	3	-1.88689	-0.955377	0.391058	0.294164	-2.10276	1.64793	-1.48542	0.216752	-0.339204	-0.851962	0.0100129	0.330866
TsM_001026300	6	0.424497	-0.369107	-0.0470453	-0.151941	-0.570333	-0.0245603	-0.182094	0.0991425	0.492148	-0.142786	0.096159	0.330926
TsM_000719500	184	-0.214311	0.0748702	0.28141	0.383185	-0.16235	-0.469803	-0.587523	-0.154746	0.470687	0.0725607	-0.185346	0.331727
TsM_000700000	8	0.129413	0.259652	-0.314449	-0.0232397	0.175421	-0.15139	-0.019889	-0.0126181	-0.130514	0.0453595	-0.0786029	0.331759
TsM_000561300	6	-0.116584	0.0106316	-0.0302642	0.101178	-0.0950953	0.0438705	0.0606266	0.0727955	-0.0640327	-0.0260266	0.028315	0.332053
TsM_000964000	6	0.0815693	-0.294658	-0.0588756	0.0121787	0.0511822	0.0603088	0.0417584	0.105028	-0.0374268	-0.0417207	0.042417	0.332505
TsM_000766600	8	-0.0862186	-0.1078	-0.00045967	-0.150367	0.0359387	0.400732	-0.0202756	0.00803639	-0.16444	-0.0617813	0.0560133	0.332771
TsM_000718900	4	0.0942278	-0.113469	-0.349938	-0.179348	0.114388	0.241264	0.309527	0.0214192	-0.283456	-0.0868277	0.0721887	0.334206
TsM_000196900	1	0.00400534	-0.439763	-0.117915	-0.00203202	-0.0885968	0.00517605	-0.264208	-0.0956322	0.702484	-0.12886	0.0869551	0.334431
TsM_000045000	2	-0.202472	-0.00244305	0.069823	-0.0063421	-0.122873	-0.0447956	-0.15946	0.139458	0.26639	-0.0528613	0.050398	0.334943
TsM_000864000	5	0.335801	-0.131432	-0.409418	-0.411382	0.0848622	0.0665146	0.255245	0.172259	-0.164825	-0.106314	0.0822985	0.335234
TsM_000591300	76	0.185094	-0.031336	-0.182363	0.00479116	0.213363	-0.0627755	0.0535189	-0.0235824	-0.214871	0.0379097	-0.0619276	0.335576
TsM_000603300	2	-0.580962	-0.632649	0.221493	0.131146	-0.534244	-0.288577	-0.538636	0.204301	1.05353	-0.279043	0.107656	0.33586
TsM_000368700	11	0.00036712	-0.0344277	-0.110654	-0.0364382	0.0593039	-0.0714611	-0.0176397	0.121337	0.0743311	-0.0243699	0.0266418	0.33714
TsM_000705900	29	-0.108576	0.161505	0.147788	0.288068	-0.182997	-0.308436	-0.465493	-0.0803371	0.3411	0.0611576	-0.128292	0.337284
TsM_000227000	9	0.17189	0.0300242	-0.355233	-0.259855	-0.180805	0.593992	-0.222768	0.131691	-0.165858	-0.118796	0.0842641	0.337504
TsM_000140600	8	0.144633	0.0630343	-0.0624317	-0.0791549	0.0720902	-0.153009	0.0934252	-0.012647	-0.0941169	0.0276342	-0.0415868	0.338615
TsM_000125900	3	-0.345947	0.252656	0.048985	0.49576	-0.12762	-0.0723903	0.114317	-0.545822	-0.0841424	0.0647667	-0.147009	0.339417
TsM_000608800	1	0.102995	-0.422168	-0.256241	-0.473565	0.34286	0.0262661	0.544814	0.0395007	-0.236136	-0.141224	0.0936112	0.339434
TsM_000683300	9	-0.0269037	-0.0886474	0.341578	-0.058153	0.036234	-0.257928	-0.0892672	0.0602326	0.00874606	0.0408217	-0.0695542	0.339587
TsM_000253600	1	-0.68377	-0.201741	0.658907	-0.456975	-0.18328	-0.139837	0.109534	0.150922	0.290526	-0.173372	0.102786	0.339842
TsM_000940200	20	-0.017276	-0.0848073	-0.186143	0.0628231	-0.0693987	-0.0338204	0.372194	0.0393579	-0.162151	-0.0589604	0.0538951	0.340479
TsM_000899700	6	-0.0321959	-0.25753	0.329144	-0.117736	0.396135	-0.166468	-0.483071	-0.219139	0.294099	0.0635635	-0.143645	0.340757
TsM_000110700	1	0.118239	-0.155922	-0.161874	-0.0328908	0.0119111	0.0684996	0.227608	-0.0262133	-0.0955629	-0.0441073	0.0435828	0.34117
TsM_000621300	7	0.188082	0.162576	-0.131596	-0.160844	0.184542	-0.264102	0.15753	0.0468707	-0.292343	0.048552	-0.0880112	0.341411
TsM_001157300	1	-0.146923	-0.499976	-0.6948	-0.612736	0.136683	1.38532	-0.00856655	-0.297908	-0.739926	-0.36355	0.0847301	0.342408
TsM_000761700	2	0.272534	0.0410278	-0.297603	-0.12192	0.401903	-0.332471	0.205492	-0.0602094	-0.316474	0.0591885	-0.125916	0.343536
TsM_000042600	3	0.297368	0.198007	-0.245379	-0.179275	0.246986	0.273754	-0.188509	-0.0755643	-0.566854	0.0635416	-0.139293	0.343711
TsM_000130300	2	0.0602196	-0.135258	-0.301797	0.0893488	-0.0752842	-0.221683	-0.0486853	0.314331	0.2076	-0.0725541	0.0628907	0.344652
TsM_000998300	2	-0.286717	-0.117322	0.326444	0.59056	-0.144642	-0.538543	-0.759874	-0.0471844	0.429906	0.0736645	-0.228924	0.345113
TsM_000684400	7	-0.07247	-0.0608814	-0.31852	0.14675	-0.270586	0.403568	-0.338825	0.426043	-0.159458	-0.115141	0.0828322	0.345512
TsM_000714500	6	-0.204325	-0.0143967	0.115274	-0.019634	-0.159961	-0.0157964	-0.0131194	-0.102475	0.340026	-0.0566084	0.0521589	0.34669
TsM_000399300	2	-0.0107878	0.0545941	-0.0764362	-0.0547752	0.219002	-0.119255	0.00146128	0.00663677	-0.0476291	0.0263195	-0.0396965	0.346853
[truncated: 1,370 more rows]

## Sheet: Sus scrofa proteins
Protein ID	Number of peptides	Log2 (Relative abundance)									Average abundance		T test
		SM1 Log	SM2 Log	SM3 Log	SM4 Log	SM5 Log	CNS1 Log	CNS2 Log	CNS3 Log	CNS5 Log	SM_average	CNS_average
tr|I3LAB6|I3LAB6_PIG	1	-0.467331	-0.630635	-0.469122	-0.331383	-0.415046	0.439857	0.265869	0.519568	0.45552	-0.462703	0.420203	6.0833e-06
tr|F1SHR3|F1SHR3_PIG	4	-0.208289	-0.181215	-0.167549	-0.169858	-0.163695	0.233733	0.125403	0.133901	0.282753	-0.178121	0.193948	1.4341e-05		Code color	Legend
tr|F1SI06|F1SI06_PIG	3	0.401708	0.511541	0.101152	0.310162	0.180736	-0.57175	-0.564333	-0.450055	-0.461293	0.30106	-0.511858	3.7187e-05			Proteins with p-value <0.01
sp|Q007T5|ARF6_PIG	1	0.279013	0.436816	0.354414	0.295401	0.41501	-0.47117	-0.994691	-0.536444	-0.553571	0.356131	-0.638969	4.4094e-05			Proteins with p-value <0.05
tr|F1SAJ5|F1SAJ5_PIG	2	-0.219514	-0.473	-0.288056	-0.184241	-0.280796	0.39757	0.269393	0.320272	0.172836	-0.289121	0.290018	7.3949e-05			Non significant
tr|I3LMH4|I3LMH4_PIG	1	0.486837	1.14654	0.15025	0.387868	0.412925	-1.28877	-1.68698	-1.32095	-0.957205	0.516885	-1.31348	9.5525e-05
tr|I3LV69|I3LV69_PIG	1	-0.280946	-0.732869	-0.694034	-0.538415	-0.197591	0.416931	0.485326	0.431536	0.392792	-0.488771	0.431646	0.00014195
tr|F1REX9|F1REX9_PIG	1	0.221532	0.801437	0.393388	0.161974	0.217365	-0.62755	-0.86843	-0.64432	-0.596225	0.359139	-0.684131	0.00016842
tr|F1SLA0|F1SLA0_PIG	2	-0.324275	-1.14589	-0.799157	-0.557775	-0.297079	0.578243	0.653556	0.38762	0.386426	-0.624835	0.501462	0.00057612
tr|F1SN05|F1SN05_PIG	2	0.00521983	0.424942	0.0823146	0.237065	0.349156	-0.381917	-0.45991	-0.312517	-0.246311	0.21974	-0.350164	0.00065221
tr|B7U2G5|B7U2G5_PIG	2	-0.11896	-0.258102	-0.310922	-0.0927913	-0.0872351	0.229991	0.099649	0.149132	0.268508	-0.173602	0.18682	0.00067866
tr|I3LP20|I3LP20_PIG	1	-0.62209	-0.709045	-0.144007	-0.21279	-0.612009	0.504153	0.234797	0.270636	0.599338	-0.459988	0.402231	0.00080432
tr|A1XQT6|A1XQT6_PIG	3	-0.00319452	0.270627	0.103308	0.487151	1.59303	-1.95657	-2.16897	-1.59971	-1.01978	0.490185	-1.68626	0.00088446
tr|Q197W4|Q197W4_PIG	1	0.194488	0.411856	0.108221	0.28553	0.482997	-0.943093	-0.464572	-0.366951	-0.302826	0.296618	-0.51936	0.00094041
tr|F1RIB4|F1RIB4_PIG	1	-0.572601	-1.30461	-0.509542	-0.83127	-0.443149	0.98497	0.497403	0.499361	0.161215	-0.732234	0.535737	0.00095249
tr|F1RT92|F1RT92_PIG	1	-0.260841	-0.792637	-0.462765	-0.129382	-0.626938	0.564699	0.273534	0.198134	0.551576	-0.454513	0.396986	0.00106505
tr|I3LEW5|I3LEW5_PIG	2	-0.208683	-0.446798	-0.227374	-0.360559	-0.0463549	0.297305	0.425198	0.105802	0.203985	-0.257954	0.258073	0.00117776
tr|F1S827|F1S827_PIG	1	0.555681	0.705573	-0.046604	0.368748	0.653542	-0.680506	-1.81378	-0.846172	-0.731624	0.447388	-1.01802	0.00123695
tr|F2Z523|F2Z523_PIG	4	-1.7913	-1.822	-2.22449	-1.94371	-1.73369	1.21373	1.83622	0.215322	-0.730751	-1.90304	0.633631	0.00153046
tr|F2Z5J8|F2Z5J8_PIG	2	0.248679	0.608776	-0.0693572	0.0365459	0.457201	-0.458442	-0.485019	-0.408401	-0.435173	0.256369	-0.446759	0.0017824
sp|Q0QF01|SDHA_PIG	1	0.203368	0.266506	0.417607	0.190998	0.317162	-0.0112306	-0.738384	-0.455831	-0.732552	0.279128	-0.484499	0.00184905
tr|I3LEE6|I3LEE6_PIG	2	0.188564	0.165454	0.317716	0.330834	-0.0598856	-0.341808	-0.334484	-0.399951	-0.0963246	0.188536	-0.293142	0.0018554
sp|P02554|TBB_PIG	2	-2.03063	-2.06468	-2.32577	-1.98258	-2.1588	1.22212	1.70671	0.86182	-1.23319	-2.11249	0.639367	0.00196152
tr|F1SE73|F1SE73_PIG	2	0.317704	1.02979	0.495277	-0.0375448	0.328779	-0.701492	-1.77656	-0.809362	-0.749951	0.426801	-1.00934	0.00198032
tr|F1SFF4|F1SFF4_PIG	2	-0.269587	-0.491588	-0.243636	-0.223268	-0.47707	0.662543	0.410857	0.0795908	0.0982388	-0.34103	0.312807	0.00222765
sp|Q3I5G7|SYUA_PIG	3	-0.426952	-0.310274	-0.0671321	-0.174025	-0.106839	0.322456	0.319816	0.0547237	0.192661	-0.217044	0.222414	0.00228634
tr|F1RRW8|F1RRW8_PIG	1	-2.16975	-1.13082	-1.73018	-1.08547	-1.54877	1.71266	-0.132241	1.08048	-0.149052	-1.533	0.627962	0.00236123
tr|I3LQS6|I3LQS6_PIG	1	-0.637041	-1.0121	-0.744501	-0.780203	-0.595524	0.749648	1.13297	0.420181	-0.308275	-0.753874	0.498631	0.00294913
tr|I3LG67|I3LG67_PIG	2	-0.968944	-1.11603	-0.794085	-1.01682	-0.974173	1.62472	0.155363	0.35944	-0.0478702	-0.97401	0.522913	0.00295255
tr|F1SJS8|F1SJS8_PIG	1	-0.884938	-1.08335	-1.96572	-1.43043	-1.92864	0.850194	1.76202	-0.275773	0.106189	-1.45862	0.610656	0.00299178
tr|F1SRN5|F1SRN5_PIG	1	-0.426574	-0.570447	-0.0274575	-0.0555451	-0.533161	0.302598	0.121174	0.394	0.393013	-0.322637	0.302696	0.00343805
tr|F1SH96|F1SH96_PIG	1	-0.0489486	0.5864	0.612159	0.716255	-0.0102679	-0.590665	-1.47711	-0.655316	-0.495494	0.371119	-0.804646	0.003553
tr|F1SKY2|F1SKY2_PIG	1	0.0698474	1.03163	0.228767	0.181483	0.257978	-0.446666	-1.3498	-0.585933	-0.708197	0.35394	-0.77265	0.00361256
tr|F2Z5S7|F2Z5S7_PIG	1	-0.026849	0.270301	0.145913	0.0630501	0.119863	-0.164438	-0.274809	-0.0999373	-0.116012	0.114456	-0.163799	0.0037815
sp|Q29024|DX39B_PIG	1	-0.3554	-0.884626	-0.119726	-0.640392	-0.455298	0.617751	0.130018	0.083642	0.76297	-0.491088	0.398595	0.00386972
tr|F1RQM6|F1RQM6_PIG	1	-0.326906	-0.362144	-0.276553	-0.282848	-0.127881	0.174702	-0.0398295	0.302041	0.611321	-0.275267	0.262059	0.004025
sp|Q29095|PTGDS_PIG	2	-2.90095	-2.83109	-2.87068	-3.41741	-3.21536	2.70881	-0.574299	-0.682638	-0.849033	-3.0471	0.150709	0.00404774
tr|Q684M6|Q684M6_PIG	3	0.0192356	0.383478	0.421988	0.262506	0.132278	-0.760336	-0.0646607	-0.291093	-0.550199	0.243897	-0.416572	0.00418539
tr|F1RIS5|F1RIS5_PIG	1	-0.297192	-0.750928	-0.550199	-0.525333	-0.0758103	0.751229	0.274714	0.475699	-0.0264435	-0.439892	0.3688	0.00431764
tr|F1RQ01|F1RQ01_PIG	2	-0.3627	-0.343014	-0.0844851	-0.0657518	-0.682095	0.362988	0.0598887	0.324662	0.412758	-0.307609	0.290074	0.00445925
tr|D0G6X4|D0G6X4_PIG	3	-0.520583	-1.29727	-1.84416	-1.73297	-1.7191	0.669439	1.80207	0.199841	-0.346095	-1.42282	0.581313	0.00450383
tr|F1RLE5|F1RLE5_PIG	1	-0.721272	-1.10484	-0.487239	-0.00551175	-0.307807	0.321727	0.564774	0.638439	0.170453	-0.525333	0.423848	0.00457351
sp|Q6DUB7|STMN1_PIG	1	-0.805908	-1.46763	-2.25847	-2.05846	-2.00208	2.01995	0.287032	0.494754	-0.55046	-1.71851	0.56282	0.00459893
tr|F1RGJ3|F1RGJ3_PIG	11	-0.0163001	-0.191253	-0.297353	-0.142929	-0.18155	0.315378	-0.019902	0.266391	0.138525	-0.165877	0.175098	0.00466813
tr|F1ST01|F1ST01_PIG	2	-0.310085	-0.33626	-0.378062	-0.343815	-0.623731	0.191484	0.835961	-0.085628	0.40658	-0.398391	0.337099	0.00502794
tr|F1RYK1|F1RYK1_PIG	2	-0.261089	-0.215627	-0.0270115	-0.156505	-0.31945	0.0856525	0.396095	0.00719365	0.312945	-0.195937	0.200472	0.00507492
tr|F1S441|F1S441_PIG	17	-0.171497	-0.23423	-0.121686	-0.121394	-0.343473	0.474305	0.156404	0.187442	-0.0102956	-0.198456	0.201964	0.0052321
tr|F1S431|F1S431_PIG	2	0.316922	0.501443	0.00286018	0.262693	0.124518	-0.0398466	-0.652813	-0.286122	-0.694424	0.241687	-0.418301	0.00559682
tr|F1S8P9|F1S8P9_PIG	2	-1.4143	-1.01973	-0.463778	-1.51967	-1.09247	1.67215	-0.00171077	0.574885	-0.130481	-1.10199	0.528711	0.00585556
tr|F1S2T6|F1S2T6_PIG	10	-1.09127	-0.897661	-1.07606	-1.02782	-1.14579	0.377121	1.7136	0.342326	-0.452354	-1.04772	0.495173	0.00602305
tr|F1SB16|F1SB16_PIG	1	-0.115753	-0.381524	-0.506451	-0.299555	0.0395873	0.44414	0.171659	0.278617	0.0912739	-0.252739	0.246423	0.0060353
tr|I3LNG8|I3LNG8_PIG	5	-0.126512	-0.297892	-0.282736	-0.0434168	-0.605749	0.525943	0.0579736	0.256304	0.196242	-0.271261	0.259116	0.0066149
tr|F1SDR7|F1SDR7_PIG	7	-0.194959	-0.265318	-0.10351	-0.205516	-0.193739	0.428518	0.342717	-0.0273654	0.0382295	-0.192608	0.195525	0.00686786
tr|F1SLU6|F1SLU6_PIG	3	-0.150218	-0.293556	-0.364678	-0.22725	-0.0803198	0.552709	0.0302799	0.0925781	0.204045	-0.223204	0.219903	0.00690395
tr|F1SGJ3|F1SGJ3_PIG	2	0.30367	1.17324	-0.383805	0.0367779	0.548256	-0.953394	-0.577478	-0.73992	-1.0872	0.335627	-0.839499	0.00694022
tr|I3LCN1|I3LCN1_PIG	4	-2.02129	-1.93569	-2.02535	-2.08244	-1.90095	0.534908	2.22123	0.310536	-1.35544	-1.99314	0.427809	0.00705951
tr|F1SL99|F1SL99_PIG	3	-0.34946	-0.451512	-0.468737	-0.616836	-0.522986	0.716564	0.882311	0.0349484	-0.148625	-0.481906	0.3713	0.00710436
tr|F1SA74|F1SA74_PIG	5	-0.194395	-0.273037	-0.0523397	-0.152711	-0.0638991	0.104424	0.373938	0.121673	0.0270607	-0.147276	0.156774	0.00712111
tr|I3L7P7|I3L7P7_PIG	1	-0.49234	-0.714461	-1.41283	-1.48133	-1.07035	1.21512	1.20172	0.159538	-0.45188	-1.03426	0.531125	0.00750823
tr|F1SMN1|F1SMN1_PIG	7	-0.0523206	-0.263662	-0.232936	-0.237731	0.0336584	0.236759	0.266909	0.115481	0.0217004	-0.150598	0.160212	0.00755776
tr|F1S6Q7|F1S6Q7_PIG	2	-0.166031	-0.068729	-0.239414	-0.0182533	-0.309915	0.30293	0.0516686	0.293667	0.0259683	-0.160469	0.168559	0.00795054
tr|F1RMV5|F1RMV5_PIG	1	-0.81304	-0.862998	-0.57125	-0.872138	-1.48862	1.58257	0.454457	-0.196533	0.0940414	-0.92161	0.483633	0.00799988
tr|F1SID4|F1SID4_PIG	5	0.309283	0.0786163	0.175467	0.10241	-0.10117	-0.18267	-0.169657	-0.178167	-0.126924	0.112921	-0.164354	0.00857437
tr|F1S3B4|F1S3B4_PIG	2	-0.0903602	-0.0945751	-0.306811	-0.258345	-0.176289	0.472292	-0.00512981	0.208763	0.0775921	-0.185276	0.188379	0.00881344
tr|F1RP38|F1RP38_PIG	1	-0.248869	-0.447776	-0.337954	-0.183258	-0.0831588	0.377728	0.0244702	0.573062	0.00766995	-0.260203	0.245733	0.00884832
tr|F1SNY2|F1SNY2_PIG	2	0.280171	0.178507	0.0647735	0.0476269	0.0757102	-0.00610989	-0.414862	-0.159284	-0.185653	0.129358	-0.191477	0.00885404
tr|F1S593|F1S593_PIG	3	0.0171139	0.252014	0.219423	0.150758	-0.0409269	-0.131268	-0.343416	-0.0752325	-0.15143	0.119676	-0.175337	0.00895434
tr|I3L5B2|I3L5B2_PIG	1	0.605359	0.99414	-0.318725	0.254908	0.535909	-0.33184	-2.21147	-1.15829	-0.777499	0.414318	-1.11978	0.00916551
tr|F1S2H8|F1S2H8_PIG	2	0.43615	0.719043	-0.37944	0.22475	0.335745	-0.339778	-0.654466	-0.377392	-0.721945	0.26725	-0.523395	0.00926857
tr|I3LUI4|I3LUI4_PIG	3	-0.0725534	-0.412463	-0.260459	-0.279374	-0.102757	0.44069	0.399055	0.0849933	-0.0423002	-0.225522	0.220609	0.00931292
tr|F1S8Y5|F1S8Y5_PIG	10	-0.448701	-0.522826	-0.619214	-0.455288	-0.725107	0.997625	0.789952	0.0201407	-0.240992	-0.554227	0.391681	0.00964855
tr|F1RXC1|F1RXC1_PIG	1	-0.440161	-0.412726	-0.22247	-0.150863	-1.23135	0.326319	0.211704	0.216638	0.810756	-0.491514	0.391354	0.00994006
tr|I3LH70|I3LH70_PIG	2	0.144229	0.275036	-0.0596363	0.070077	0.146338	-0.242246	-0.296706	-0.108238	-0.0268758	0.115209	-0.168517	0.0107677
tr|F1RWJ6|F1RWJ6_PIG	4	-0.417209	-0.668042	-0.818521	-0.478144	-0.341683	0.976775	0.792886	-0.0792535	-0.151075	-0.54472	0.384833	0.0116447
tr|F1RQP0|F1RQP0_PIG	2	-0.280148	-0.436444	-0.945846	-0.650422	-0.477038	0.589522	1.07147	0.157414	-0.249379	-0.55798	0.392257	0.0116515
tr|I3LBY0|I3LBY0_PIG	2	-0.0571239	-0.273729	-0.299657	-0.296025	-0.325635	0.661642	0.155896	0.167921	-0.0479294	-0.250434	0.234382	0.0118312
tr|F1SL52|F1SL52_PIG	2	-0.340208	-0.31651	-0.610419	-0.306871	-0.267066	0.662965	0.691739	-0.07876	-0.0480816	-0.368215	0.306966	0.0119793
tr|B5KJG2|B5KJG2_PIG	4	0.90586	0.555605	-0.77697	1.00045	-0.0286369	-0.837203	-0.979924	-1.12387	-0.82011	0.331261	-0.940277	0.0123171
sp|Q5S1S4|CAH3_PIG	5	0.285619	0.127245	0.489496	0.684167	-0.204541	-0.82109	-0.919486	-0.442391	-0.0296006	0.276397	-0.553142	0.0123646
tr|F1S4P6|F1S4P6_PIG	4	-0.0707222	-0.174104	-0.303553	-0.267442	-0.00984888	0.393187	0.234663	0.0157212	0.03759	-0.165134	0.17029	0.0126336
tr|F1RJU9|F1RJU9_PIG	3	-0.426785	0.674301	1.23002	0.127188	0.0531995	-1.26942	-1.14563	-1.04951	-0.260359	0.331585	-0.931231	0.0126733
tr|F1SF23|F1SF23_PIG	4	-0.204287	-0.227459	-0.704519	-0.313708	-0.244564	0.586682	0.580298	0.168639	-0.160589	-0.338907	0.293758	0.0127067
tr|F1SMW9|F1SMW9_PIG	2	-0.379644	-0.52623	-0.34318	-0.286883	-0.525944	1.04506	0.00032268	0.0964084	0.139782	-0.412376	0.320394	0.0127676
sp|Q5XLD3|KCRM_PIG	1	1.38338	0.274064	-1.72163	1.68262	-0.346086	-2.27698	-3.44115	-2.09945	-1.51357	0.254468	-2.33279	0.0130444
tr|F1S4E0|F1S4E0_PIG	1	0.0968555	0.524882	0.70656	0.41093	-0.260517	-0.459887	-1.27758	-0.508381	-0.229446	0.295742	-0.618822	0.0134156
tr|G8ENL4|G8ENL4_PIG	1	0.145995	0.358658	0.0345504	0.118254	0.0319576	-0.26359	-0.450242	-0.0939863	-0.0330463	0.137883	-0.210216	0.0137046
tr|I3LPB5|I3LPB5_PIG	7	-0.887085	-0.793267	-0.93805	-0.826862	-0.614287	0.305021	1.61561	0.068682	-0.331514	-0.81191	0.41445	0.0137319
tr|F1RXD5|F1RXD5_PIG	1	-0.146503	-0.312583	-0.137293	-0.236438	-0.160053	0.578302	0.0331009	0.0299984	0.138813	-0.198574	0.195054	0.0137418
tr|F1SQT3|F1SQT3_PIG	3	0.0573909	0.347284	0.0365023	0.0154052	0.163647	0.00521388	-0.287924	-0.142391	-0.318212	0.124046	-0.185828	0.0141094
tr|F1RKG8|F1RKG8_PIG	11	-0.782789	-0.760835	-0.725204	-0.769176	-0.897911	0.600501	1.52243	-0.077347	-0.389329	-0.787183	0.414064	0.0146897
tr|F1RQI0|F1RQI0_PIG	7	-0.159886	-0.688199	-0.485273	-0.377872	-0.141255	0.323318	0.76269	0.362828	-0.217907	-0.370497	0.307732	0.0150111
tr|I3LRR4|I3LRR4_PIG	2	-0.36859	0.159589	1.10903	1.19352	-0.0139355	-2.00914	-3.02942	-1.22032	-0.194437	0.415923	-1.61333	0.0152013
sp|Q29116|TENA_PIG	3	-0.155861	-0.283546	-0.307301	-0.162946	-0.0753825	0.433346	0.377099	0.0760516	-0.109088	-0.197007	0.194352	0.0152412
tr|I3L893|I3L893_PIG	7	-0.300435	-0.39318	-0.567474	-0.504794	-0.29126	0.626365	0.871704	-0.133515	-0.0820797	-0.411429	0.320619	0.0155486
tr|I3LAH9|I3LAH9_PIG	3	-0.417899	-0.0240557	-0.282456	-0.485391	-0.818154	0.439208	0.444196	0.696079	-0.272558	-0.405591	0.326731	0.01695
sp|P00636|F16P1_PIG	1	-0.391197	-0.604576	-0.362472	-0.418713	-0.135	0.944692	0.338448	0.00039457	-0.0682411	-0.382392	0.303823	0.0169558
tr|F1RVC9|F1RVC9_PIG	2	-0.378097	-0.954877	-1.36619	-1.14494	-0.657866	1.43006	0.933316	-0.390566	-0.194876	-0.900394	0.444484	0.017323
tr|F1RLH7|F1RLH7_PIG	4	0.151294	0.167431	-0.123166	0.0611555	0.20709	-0.0604145	-0.210978	-0.0900529	-0.171172	0.0927609	-0.133154	0.0181186
tr|F1SEX0|F1SEX0_PIG	4	-0.641182	-0.286678	-0.155232	-0.260842	-0.604267	0.244018	0.956274	0.106242	-0.077602	-0.38964	0.307233	0.0182477
tr|F1RKI3|F1RKI3_PIG	2	-0.631786	-1.61834	-3.33728	-1.43467	-2.18082	1.40078	1.73766	-0.223515	-0.978165	-1.84058	0.484191	0.0187798
tr|F1S956|F1S956_PIG	1	-0.0449683	-0.410141	-0.467713	-0.21872	0.103218	0.303155	0.33418	0.113128	0.0641425	-0.207665	0.203652	0.0190872
tr|F1SUX4|F1SUX4_PIG	3	-0.243403	-0.75547	-0.0426438	-0.158239	-0.355282	0.0188912	0.119693	0.242236	0.706356	-0.311008	0.271794	0.019168
tr|I3L5C8|I3L5C8_PIG	2	-0.490813	-0.667395	-0.139965	-0.103043	-0.256669	0.278115	-0.169159	0.282001	0.735744	-0.331577	0.281675	0.0194312
tr|F1S0C1|F1S0C1_PIG	5	-0.519977	-0.358438	0.304277	-0.274069	-0.63521	0.203544	0.351082	0.211525	0.301032	-0.296683	0.266796	0.0196722
tr|F1RK53|F1RK53_PIG	5	-0.0699234	-0.239207	-0.15308	-0.303613	0.0464775	0.326675	0.140984	-0.0503393	0.183105	-0.143869	0.150106	0.0198144
tr|F1SSH8|F1SSH8_PIG	6	-0.24595	-0.362436	-0.631384	-0.509351	-0.264857	0.994263	0.371064	0.0350013	-0.170418	-0.402795	0.307478	0.0206872
tr|F1SC70|F1SC70_PIG	2	-0.0303406	-0.490401	-0.387368	-0.261571	0.0917438	0.281644	0.401007	0.129513	0.021042	-0.215588	0.208301	0.0212012
tr|F1SFV3|F1SFV3_PIG	2	0.871357	0.451114	-0.174177	0.047188	0.258714	-0.421874	-1.46465	-0.276099	-0.409301	0.290839	-0.64298	0.0212299
tr|F1S340|F1S340_PIG	3	-0.0477447	-0.185092	-0.333535	-0.213724	-0.186442	0.585557	0.00924939	0.128245	0.0261299	-0.193307	0.187295	0.0217937
tr|A1XQS3|A1XQS3_PIG	3	-0.242734	-0.353442	-0.298611	-0.554979	-0.324466	0.962005	-0.121956	0.0654436	0.222167	-0.354846	0.281915	0.0219047
tr|F1RWA3|F1RWA3_PIG	3	0.0866533	0.527852	-0.11464	0.138345	0.151071	-0.0137112	-0.224099	-0.366658	-0.435536	0.157856	-0.260001	0.0226666
tr|F1SK45|F1SK45_PIG	2	-0.233038	-0.896694	-0.90986	-1.04288	-0.241938	1.27893	0.612608	-0.153547	-0.161338	-0.664882	0.394163	0.022679
tr|F2Z4Z1|F2Z4Z1_PIG	6	-0.507341	-0.537241	-0.765291	-0.434444	-0.849991	0.830304	1.18895	-0.261438	-0.265156	-0.618862	0.373165	0.0227866
tr|F1SUG4|F1SUG4_PIG	5	-0.111664	-0.201923	-0.163591	-0.235584	0.0525776	0.205981	0.338739	0.0481289	-0.0383217	-0.132037	0.138632	0.0228713
tr|F1S1X3|F1S1X3_PIG	2	-0.0125409	-0.480964	-0.428509	-0.473485	-0.0123218	0.439845	0.515406	0.225692	-0.180796	-0.281564	0.250037	0.024178
tr|F1S663|F1S663_PIG	1	0.588924	0.478418	-0.247474	-0.112974	0.480524	-0.0426546	-0.896153	-0.512748	-0.451484	0.237483	-0.47576	0.0242064
tr|F1SES5|F1SES5_PIG	4	0.0659083	-0.467237	0.00248479	-0.407914	-0.111297	0.175329	0.272437	0.225705	0.0597696	-0.183611	0.18331	0.0247097
tr|F1STZ1|F1STZ1_PIG	1	0.663572	0.268266	-0.0362573	0.0504638	0.052373	-0.130513	-0.736184	-0.0824913	-0.503006	0.199684	-0.363049	0.025078
tr|F1S715|F1S715_PIG	1	-0.245319	-0.436257	-0.720718	-0.498397	-0.127305	0.993819	-0.225736	0.289237	0.161552	-0.405599	0.304718	0.0258802
tr|I3LSK5|I3LSK5_PIG	3	0.0944162	0.299021	-0.0866478	0.206774	0.135367	-0.156772	-0.509678	-0.0589146	-0.076314	0.129786	-0.20042	0.0263577
tr|F2Z505|F2Z505_PIG	1	0.0844439	0.311935	-0.0942371	0.276578	0.220489	0.0391137	-0.642353	-0.289555	-0.153877	0.159842	-0.261668	0.0274289
tr|I3LFQ5|I3LFQ5_PIG	3	-0.272515	-0.287871	-0.305726	-0.106302	0.0693001	0.405595	0.119392	0.303368	-0.118926	-0.180623	0.177357	0.0283115
tr|F1RII7|F1RII7_PIG	5	0.0149928	-0.697739	-1.55554	-1.4014	-1.39184	0.671978	0.671998	-0.867722	1.34405	-1.00631	0.455076	0.0283236
tr|I3LEC2|I3LEC2_PIG	1	-0.294861	-0.590099	-1.42297	-0.686525	-0.594346	1.36851	0.637735	-0.0650137	-0.376956	-0.71776	0.391068	0.0283649
tr|I3LNB4|I3LNB4_PIG	1	-0.219577	-0.420481	-0.259662	-0.0928642	-0.208491	0.130814	0.734687	-0.0311421	0.0257789	-0.240215	0.215035	0.0289381
tr|F1RJ93|F1RJ93_PIG	13	-0.166457	-0.298501	-0.0613831	-0.169585	-0.291909	0.627233	0.0336578	-0.0303579	0.116671	-0.197567	0.186801	0.0294395
tr|F1SHD7|F1SHD7_PIG	4	-0.224518	-0.226262	-0.424566	-0.165378	-0.123275	0.645067	0.251871	0.146732	-0.196291	-0.2328	0.211845	0.029461
tr|F1RJT3|F1RJT3_PIG	1	-1.13439	-0.235807	0.192293	-0.319337	-0.758922	0.782459	0.310945	0.15537	0.119052	-0.451232	0.341956	0.0295883
sp|P79381|HYEP_PIG	5	-0.154203	-0.0416757	-0.325846	-0.140315	-0.12349	0.189791	0.353422	0.27241	-0.183244	-0.157106	0.158094	0.0306271
sp|A5GFY8|SERA_PIG	2	-0.311691	0.806768	0.562347	0.507665	-0.122277	-0.726284	-1.34221	-1.02238	0.184834	0.288562	-0.726512	0.0311612
tr|F2Z558|F2Z558_PIG	11	-0.497785	-0.533341	-0.545138	-0.928234	-0.84342	1.10596	1.08484	-0.472467	-0.254267	-0.669584	0.366017	0.0312753
tr|I3LJ42|I3LJ42_PIG	1	-0.169998	-0.714289	-0.666265	-0.40339	-0.155314	1.01457	0.0812239	0.374864	-0.247151	-0.421851	0.305878	0.0313479
tr|F1S5M9|F1S5M9_PIG	2	-0.0133071	-0.171455	0.404013	0.248972	0.549962	-0.577337	-0.369468	0.125427	-0.711827	0.203637	-0.383301	0.0322284
sp|Q8MJ49|OSTF1_PIG	1	0.0459013	0.670359	0.397284	0.200855	-0.0249445	-0.288491	-1.29476	-0.685881	0.10963	0.257891	-0.539876	0.0322341
tr|F1S7T4|F1S7T4_PIG	1	-0.322688	-0.122183	-0.520792	-0.104454	-0.475338	0.631627	0.45064	-0.361877	0.311587	-0.309091	0.257994	0.0330246
sp|O97788|FABP4_PIG	1	0.449772	0.406732	0.0628168	-0.133895	-0.0514364	-0.249464	-0.387348	-0.282559	-0.0592288	0.146798	-0.24465	0.0331804
tr|F1RR02|F1RR02_PIG	53	-0.0611064	0.0376362	-0.14388	-0.153547	-0.172643	0.227885	-0.0615888	0.0306817	0.230063	-0.0987081	0.10676	0.0336254
tr|I3LCI4|I3LCI4_PIG	2	0.513526	0.229883	0.154092	0.228747	-0.290412	-0.29644	-0.178917	-0.578626	-0.104243	0.167167	-0.289557	0.0336798
tr|F1SNE9|F1SNE9_PIG	1	0.510161	0.111739	0.271386	0.185293	-0.303848	-0.401859	-0.188998	-0.307374	-0.153688	0.154946	-0.26298	0.0337296
tr|F1SUP1|F1SUP1_PIG	3	-0.109404	-0.401059	-0.473755	-0.402295	-0.345898	0.915138	0.335456	-0.310934	0.135563	-0.346482	0.268806	0.0341522
tr|I3LIK6|I3LIK6_PIG	3	-0.119886	-0.370692	-0.195002	-0.360732	-0.238675	0.737411	-0.16772	0.00376277	0.317793	-0.256997	0.222812	0.0343212
tr|I3LCA2|I3LCA2_PIG	11	-0.173588	-0.322347	0.0548691	-0.0925808	-0.125793	0.314306	-0.0602482	0.0505006	0.24166	-0.131888	0.136555	0.0343905
tr|F1SNK3|F1SNK3_PIG	3	-0.245028	-0.334576	-0.372624	-0.280949	-0.289527	0.905664	0.271327	-0.145871	-0.0507575	-0.304541	0.245091	0.0346681
tr|I3L6A4|I3L6A4_PIG	1	0.0963525	0.164716	0.182992	-0.234573	0.603557	-0.0933884	-0.279875	-0.523924	-0.236337	0.162609	-0.283381	0.0347637
tr|F1RYU9|F1RYU9_PIG	2	-0.199753	-0.331786	0.0798588	-0.211478	-0.284219	0.560288	-0.0461359	0.141204	0.0663718	-0.189475	0.180432	0.0349291
tr|F1RZR9|F1RZR9_PIG	4	-0.394623	-0.211344	-0.0168696	-0.368006	-0.511079	0.835519	-0.177132	0.177426	0.15164	-0.300384	0.246863	0.0351524
tr|F1RPY3|F1RPY3_PIG	1	-0.638436	-0.656973	-0.622575	-0.611373	-0.734598	1.50212	-0.436496	0.454436	-0.190093	-0.652791	0.332492	0.0361171
tr|F1SV90|F1SV90_PIG	1	-0.149827	-0.317587	-0.165119	0.00091009	-0.146466	0.445992	-0.112678	0.045264	0.240365	-0.155618	0.154736	0.036932
tr|I3LK59|I3LK59_PIG	13	-0.0598382	-0.479015	-0.507566	-0.435174	-0.266709	0.943549	0.337493	-0.195811	-0.0159003	-0.34966	0.267333	0.0370242
tr|F1S880|F1S880_PIG	2	-0.388108	-0.228271	-0.438784	-0.326359	-0.0632085	0.276421	0.835331	-0.141132	-0.0181255	-0.288946	0.238124	0.0371857
tr|I3LKA3|I3LKA3_PIG	2	-0.268986	-0.402148	-0.717704	-0.310772	-0.419619	1.07654	0.0027463	0.426566	-0.32813	-0.423846	0.294429	0.0375996
tr|F1S108|F1S108_PIG	1	-0.555325	-1.73517	0.630389	-0.813882	-1.18377	0.718189	0.499908	0.261993	0.2675	-0.731553	0.436898	0.0376869
tr|F1S3T0|F1S3T0_PIG	1	-0.27616	-0.382894	-0.606881	-0.0805448	-0.279775	0.869451	-0.247498	0.0895195	0.319551	-0.325251	0.257756	0.0377078
sp|P42174|DHE3_PIG	1	0.138236	-0.226865	-0.339671	-0.296748	-0.115955	0.145489	0.372097	0.244705	-0.100539	-0.168201	0.165438	0.0380617
tr|I3LQ10|I3LQ10_PIG	1	0.367079	0.21861	0.101356	0.373048	-0.253885	-0.311117	-0.40626	-0.486978	0.0922544	0.161242	-0.278025	0.0385882
tr|I3L8A1|I3L8A1_PIG	1	-0.151379	0.518972	0.425438	0.528535	-0.218206	-0.101013	-1.04726	-0.309592	-0.324699	0.220672	-0.445641	0.0386712
tr|A6M928|A6M928_PIG	1	-0.721034	-2.07637	-2.52403	-0.597702	-0.278716	1.84272	-0.217262	0.00807297	0.0629324	-1.23957	0.424115	0.0387491
sp|P12026|ACBP_PIG	2	-0.124644	0.0272236	-0.293346	-0.211742	-0.383832	0.452047	0.410112	0.0342824	-0.156814	-0.197268	0.184907	0.0405675
tr|F1RXA7|F1RXA7_PIG	1	-0.131753	-0.211899	0.0110459	-0.115749	-0.141617	0.107638	-0.136241	0.181754	0.339337	-0.117994	0.123122	0.0405889
sp|Q29554|ECHA_PIG	10	0.0544435	-0.248131	-0.215125	-0.152194	0.0566646	0.239074	0.066437	0.0736954	0.0543249	-0.100868	0.108383	0.0411988
tr|F1RII4|F1RII4_PIG	9	-0.389493	-0.346248	-0.644144	-0.141269	-0.98197	0.906205	0.850449	-0.401957	-0.0542551	-0.500625	0.325111	0.0412922
tr|F1RFI8|F1RFI8_PIG	4	-0.355135	0.738703	0.511471	0.592515	-0.143517	-0.287555	-1.53351	-0.659391	-0.131357	0.268807	-0.652953	0.0413516
tr|F1SA60|F1SA60_PIG	5	-0.0373276	0.233498	0.234171	-0.129538	0.139362	-0.218611	-0.133367	-0.069018	-0.0989589	0.0880331	-0.129989	0.0425468
tr|F1RXZ6|F1RXZ6_PIG	4	0.0159348	-0.136817	-0.395381	0.0154193	-0.198309	-0.0561421	0.207229	0.339072	0.0779554	-0.139831	0.142029	0.0432134
tr|F1RYI8|F1RYI8_PIG	2	0.10998	0.242199	0.081901	0.134522	0.262396	0.276434	-0.710272	-0.384872	-0.332546	0.1662	-0.287814	0.0441641
sp|Q9GJT2|ESTD_PIG	1	0.0676227	-0.396023	-0.447652	-0.0806175	-0.267802	0.154489	0.448744	0.427988	-0.218676	-0.224894	0.203136	0.0446939
tr|I3LS04|I3LS04_PIG	4	0.0593337	-0.204322	-0.553222	-0.464312	-0.155541	0.747974	0.0765531	-0.0379914	0.108387	-0.263613	0.223731	0.0449384
tr|I3LL07|I3LL07_PIG	2	0.199486	0.454114	0.151367	-0.13043	0.414	-0.394162	-1.18094	0.050621	-0.172168	0.217708	-0.424163	0.0452372
tr|F1SNA0|F1SNA0_PIG	1	0.151948	-0.519918	-0.317277	-0.28931	0.0298307	0.0169367	0.337549	0.120537	0.247556	-0.188945	0.180645	0.0453805
tr|Q6QA25|Q6QA25_PIG	2	-0.135602	-0.406743	-0.782614	-0.657886	-0.285456	0.964004	0.575683	0.231857	-0.547214	-0.45366	0.306082	0.0454298
sp|O02705|HS90A_PIG	8	-0.0236034	-0.289296	-0.456582	-0.395457	-0.156742	0.760961	0.311616	-0.0491378	-0.136556	-0.264336	0.221721	0.045749
tr|F1RJM2|F1RJM2_PIG	3	0.189925	0.441395	0.112235	0.216316	-0.0754942	0.00483084	-0.871794	-0.366925	-0.0226214	0.176875	-0.314127	0.0460535
sp|Q9MZ15|VDAC2_PIG	1	-0.291258	-0.521095	-0.0658926	0.0932247	-0.248401	0.301923	-0.0783565	0.0410413	0.499021	-0.206684	0.190907	0.0460634
tr|F1S100|F1S100_PIG	1	-0.221651	-0.935426	-1.51418	-0.818061	-0.713427	1.5109	0.633399	0.214511	-0.913346	-0.840549	0.361366	0.0475318
sp|B6CVD7|ERO1A_PIG	9	-0.0262795	0.315546	0.145436	0.521075	0.0426966	-0.119404	-1.09468	-0.204733	-0.0801839	0.199695	-0.374751	0.0477831
tr|F1RQI2|F1RQI2_PIG	2	-0.184673	-0.176611	0.0351886	-0.0948282	-0.0314234	-0.106654	0.11051	0.211624	0.175688	-0.0904694	0.0977921	0.0482184
tr|F1SEN2|F1SEN2_PIG	20	-0.288534	-0.292158	0.21961	-0.124043	-0.231914	0.226244	0.100182	-0.00310531	0.252788	-0.143408	0.144027	0.0482983
tr|I3LFI0|I3LFI0_PIG	2	-0.231791	-0.183206	-0.0531063	-0.182209	-0.201854	0.523071	-0.187201	0.0315577	0.281671	-0.170433	0.162274	0.0484549
tr|F1S2H7|F1S2H7_PIG	2	0.114967	0.171258	0.116464	0.257235	0.0770156	-0.140504	-0.760458	-0.18313	0.109179	0.147388	-0.243728	0.0499805
tr|F1S1X9|F1S1X9_PIG	2	-0.437386	-0.210577	0.107511	-0.143781	-0.247884	0.548483	-0.0179349	0.00251958	0.164471	-0.186424	0.174385	0.0499902
tr|I3L9V2|I3L9V2_PIG	7	-0.539033	-0.0914318	-0.482869	-0.0244051	-0.589039	0.752301	-0.434196	0.330892	0.408427	-0.345356	0.264356	0.0500273
tr|F1S0A2|F1S0A2_PIG	2	-0.127744	-0.0485852	-0.404878	-0.428048	-0.0870237	0.567716	0.383414	0.0124203	-0.180206	-0.219256	0.195836	0.050403
tr|F1SSM7|F1SSM7_PIG	1	-0.457553	-0.187714	-0.0676771	-0.119054	0.0463627	0.409808	0.0245052	-0.0536288	0.235128	-0.157127	0.153953	0.0515312
sp|Q5I2M3|TLR9_PIG	1	-0.251745	0.817754	0.50779	0.6083	-0.487722	-0.673826	-1.23769	-0.470975	-0.050492	0.238875	-0.608245	0.052034
tr|I3LDH3|I3LDH3_PIG	2	0.356855	0.0381088	0.441296	0.153268	-0.223018	-0.538313	-0.195042	-0.429847	0.0860474	0.153302	-0.269289	0.0521718
tr|F1SIA4|F1SIA4_PIG	2	-0.476298	-0.538934	-1.24489	-1.16388	-1.22065	1.92132	-0.338047	-0.315549	-0.130977	-0.92893	0.284186	0.0521811
tr|F1S710|F1S710_PIG	1	-0.0770778	0.13004	0.476658	0.197035	0.0332509	-0.00130779	-0.723772	-0.235767	-0.0851469	0.151981	-0.261499	0.0522047
tr|F1RHW4|F1RHW4_PIG	1	0.378279	-0.025635	0.38805	0.0909821	-0.0738268	-0.582346	-0.135643	-0.451703	0.117254	0.15157	-0.26311	0.0524091
sp|B3SP85|GILT_PIG	3	-0.118878	-0.335256	-0.636223	-0.443346	-0.423547	1.14195	0.154579	-0.188575	-0.0518841	-0.39145	0.264018	0.0524248
tr|F1S031|F1S031_PIG	1	-0.185282	-0.0853166	-0.288443	-0.174094	-0.101743	0.538997	0.153813	-0.206271	0.148852	-0.166976	0.158848	0.0525632
tr|D0G7F6|D0G7F6_PIG	3	0.173782	0.242526	-0.160376	0.266403	-0.0471285	-0.0272287	-0.196304	-0.223226	-0.131736	0.0950413	-0.144623	0.0531528
tr|F1SKM1|F1SKM1_PIG	1	-0.0149026	-0.0152728	0.037186	0.086199	0.371928	-0.278167	-0.235502	-0.0443912	-0.00676883	0.0930275	-0.141207	0.0538884
sp|Q9TV69|DHDH_PIG	2	0.281831	-0.42942	-0.572625	-0.550034	-0.21077	0.471833	0.579967	0.0243835	-0.114815	-0.296204	0.240342	0.0544612
tr|F1S4K7|F1S4K7_PIG	2	0.00072092	-0.189451	-0.0851399	-0.181249	-0.250638	0.491574	-0.0550111	0.150987	-0.0313411	-0.141151	0.139052	0.0547595
tr|F1SLY2|F1SLY2_PIG	1	0.170696	-0.48233	-0.547678	-0.839702	-0.434113	0.990596	0.0141778	0.464065	-0.323288	-0.426625	0.286387	0.0564633
tr|I3LIA3|I3LIA3_PIG	1	0.103113	0.206967	-0.0699701	0.310865	0.298465	-0.165355	-0.817421	0.217165	-0.459781	0.169888	-0.306348	0.0566058
sp|P04175|NCPR_PIG	1	-0.153109	-0.684468	-0.262215	-0.566777	-0.577976	0.784185	0.883665	0.10541	-0.606813	-0.448909	0.291612	0.0567787
tr|F1RRA7|F1RRA7_PIG	1	-0.00835604	-0.292699	-0.322099	-0.368572	-0.0629949	0.687235	0.145639	0.0177828	-0.106474	-0.210944	0.186046	0.0570239
tr|F1RRS3|F1RRS3_PIG	1	-0.0285634	0.604082	0.413495	0.433962	-0.17593	-0.488869	-1.59587	-0.357566	0.147518	0.249409	-0.573696	0.0583535
tr|F1RRV6|F1RRV6_PIG	3	0.345744	0.734085	0.352331	-0.145568	-0.315833	0.0434081	-0.369399	-0.470601	-0.848127	0.194152	-0.41118	0.0584964
tr|B5APV0|B5APV0_PIG	10	0.144624	0.431013	-0.0538914	0.148544	0.205058	0.270266	-0.863022	-0.397623	-0.3095	0.17507	-0.32497	0.0593884
tr|F1S419|F1S419_PIG	1	-0.0471285	-0.375391	-0.229018	-0.0759902	0.0197192	0.410485	-0.0621074	-0.0120116	0.222643	-0.141562	0.139752	0.0601418
tr|I3LKU0|I3LKU0_PIG	1	-0.620063	-0.406693	-0.185648	-0.331905	-0.809989	1.15789	0.291095	-0.602505	0.307306	-0.47086	0.288446	0.0603404
tr|F1SMZ7|F1SMZ7_PIG	4	0.16864	-0.737444	-0.656841	-0.392034	0.104895	0.254474	0.595669	0.195576	-0.0661114	-0.302557	0.244902	0.0604864
tr|I3LLI8|I3LLI8_PIG	7	-0.345633	-0.10359	-0.592539	-0.31078	-0.373464	0.600374	0.861685	-0.128136	-0.335091	-0.345201	0.249708	0.0606718
tr|F2Z5Q8|F2Z5Q8_PIG	2	0.243547	-0.528468	-0.739958	-0.314415	-0.403777	0.657127	0.640111	-0.0645109	-0.197037	-0.348614	0.258923	0.0611596
tr|F1SSG6|F1SSG6_PIG	1	0.284857	0.689554	-0.362577	0.0423436	0.221766	0.114334	-0.574385	-0.46423	-0.481365	0.175189	-0.351411	0.062641
tr|F1SK81|F1SK81_PIG	2	-0.129972	0.435806	0.223227	0.275191	-0.124618	-0.114624	-0.590067	-0.0572365	-0.168606	0.135927	-0.232633	0.0626663
tr|F1SMB2|F1SMB2_PIG	1	-0.891402	-1.46963	-1.5381	-1.03165	-1.12562	2.20824	-0.0890013	-0.457353	-0.947788	-1.21128	0.178525	0.0632606
tr|C4MXZ1|C4MXZ1_PIG	2	-0.185821	-0.0825839	-0.386249	-0.377258	-0.302738	0.831283	0.323332	-0.0842055	-0.222683	-0.26693	0.211932	0.0642731
sp|P82460|THIO_PIG	6	-0.264635	-0.220561	-0.560113	-0.3339	-0.529778	1.18768	0.00155324	-0.0839028	-0.11619	-0.381797	0.247285	0.0645721
sp|O46374|TOP2A_PIG	3	0.162656	0.174355	0.131359	-0.0870494	0.0861776	-0.00532315	-0.096604	-0.455835	-0.00979729	0.0934996	-0.14189	0.06608
tr|F1SEY1|F1SEY1_PIG	3	-0.0872192	-0.285985	-0.212426	-0.221632	-0.0554827	0.592579	0.235198	-0.111682	-0.0815907	-0.172549	0.158626	0.0667617
tr|I3LAE9|I3LAE9_PIG	2	-0.204931	-0.172304	-0.704411	-0.868297	-0.129158	1.14094	-0.201435	0.129018	0.00095943	-0.41582	0.26737	0.0669707
tr|Q0PY11|Q0PY11_PIG	8	-0.11756	-0.506385	-0.891399	-0.663391	-0.274466	1.35118	-0.0283442	-0.0982731	-0.134262	-0.49064	0.272574	0.0671361
sp|Q6QAP7|RS17_PIG	2	0.148809	-0.265668	-0.948741	-0.704874	-0.0370158	0.791533	0.352953	-0.0564116	-0.0239377	-0.361498	0.266034	0.0673166
tr|F1SIP0|F1SIP0_PIG	5	-0.260113	-0.383374	-0.153532	-0.165185	-0.253508	0.850816	-0.188532	0.0192995	0.103173	-0.243142	0.196189	0.0688042
sp|A6M931|IF4A3_PIG	1	-0.205326	-0.51515	0.0222989	-0.298662	0.10231	0.0196757	-0.052712	0.249573	0.448007	-0.178906	0.166136	0.0693712
tr|F2Z5V3|F2Z5V3_PIG	2	-0.316338	-0.727057	-0.0011622	-0.0986604	-0.727385	0.602585	-0.439289	0.10085	0.788543	-0.374121	0.263172	0.0695661
sp|P00503|AATC_PIG	7	-0.00227783	-0.478771	-0.742883	-0.472717	-0.301891	0.287202	1.1032	0.0299201	-0.386242	-0.399708	0.25852	0.0701936
sp|P62895|CYC_PIG	2	0.115005	-0.590709	-0.920149	-0.898182	-0.138202	0.612933	1.04056	-0.1938	-0.2887	-0.486447	0.292749	0.0710099
tr|F1RYU7|F1RYU7_PIG	3	-0.103477	0.438548	-0.0123797	0.328945	0.116797	0.189841	-0.737738	-0.360059	-0.213154	0.153687	-0.280278	0.07108
tr|F1RWY7|F1RWY7_PIG	1	0.463729	0.378414	-0.00622698	-0.369715	0.369995	0.151496	-0.486155	-0.636702	-0.337918	0.167239	-0.32732	0.0711646
tr|Q68RU1|Q68RU1_PIG	1	-0.0611903	0.0510125	0.0488068	0.137892	0.105541	0.0350818	0.00351856	-0.152127	-0.204312	0.0564124	-0.0794596	0.0716295
tr|F2Z4Y1|F2Z4Y1_PIG	4	0.0480083	-0.429227	-0.549628	-0.480141	-0.0520099	0.536998	0.618548	0.155964	-0.399039	-0.292599	0.228118	0.0719261
sp|P67776|PP2AA_PIG	1	0.0181277	-0.713338	-2.84715	-0.681477	-0.803032	1.61454	0.163435	0.0452433	-0.272548	-1.00537	0.387668	0.0727746
tr|F1SSS1|F1SSS1_PIG	2	-0.112404	-0.115969	-0.167094	-0.0112874	0.0190218	0.214174	0.207411	-0.0108412	-0.0756555	-0.0775464	0.083772	0.0729875
tr|F1SFE3|F1SFE3_PIG	2	-0.158948	-0.111927	0.0443636	0.0433112	-0.331828	0.0961599	-0.0800189	0.178595	0.233871	-0.103006	0.107152	0.0732992
tr|F1RWJ5|F1RWJ5_PIG	3	-0.337103	-0.0566067	-0.403738	-0.0172001	-0.301598	0.656181	0.327565	-0.278758	0.0515099	-0.223249	0.189124	0.0733427
tr|F1SHH7|F1SHH7_PIG	3	-0.242231	-0.32102	-0.299128	-0.2683	-0.00010142	0.685768	-0.339898	0.291108	0.12281	-0.226156	0.189947	0.0735048
tr|F1RN76|F1RN76_PIG	8	-0.242342	-0.529469	-0.511759	-0.513908	-0.580245	1.3545	-0.157276	0.247016	-0.413636	-0.475545	0.257651	0.0739199
sp|P62831|RL23_PIG	1	0.161366	-0.376679	-0.325551	-0.500521	0.140703	0.0132088	0.120121	0.229968	0.304892	-0.180137	0.167048	0.07539
tr|F1SNF6|F1SNF6_PIG	4	0.0470386	0.164094	0.214945	-0.116334	0.0211513	-0.16803	0.0405217	-0.102903	-0.154027	0.066179	-0.0961097	0.0760457
tr|F1RGR0|F1RGR0_PIG	1	-0.398455	-0.455433	0.293103	-0.155999	-0.819283	0.202353	0.750559	0.0176134	-0.0332288	-0.307213	0.234324	0.0769048
tr|F1SMN5|F1SMN5_PIG	49	-0.114779	-0.104306	0.021436	-0.0258466	-0.214511	0.185562	-0.134068	0.0669267	0.252381	-0.0876013	0.0927004	0.0782356
tr|F1S087|F1S087_PIG	3	-1.52329	-1.75469	-1.54245	1.17724	-1.34958	0.785427	-0.188448	0.0556336	0.780867	-0.998553	0.35837	0.0784071
sp|P02189|MYG_PIG	7	1.64309	0.703276	-1.6407	0.729894	-0.78505	-1.29226	-1.07093	-1.19784	-1.4396	0.130101	-1.25016	0.0790425
tr|F1RQI1|F1RQI1_PIG	2	-0.315756	-0.36766	-0.461521	-0.636068	-0.318431	1.15586	0.498849	-0.159672	-0.487175	-0.419887	0.251965	0.0791902
tr|F1RQN5|F1RQN5_PIG	1	0.337056	-0.0337674	0.121826	0.323283	-0.150789	-0.413446	-0.406094	-0.0995865	0.112529	0.119522	-0.201649	0.0793343
tr|F2Z5N0|F2Z5N0_PIG	5	-0.421494	-0.0672964	0.102128	-0.127856	-0.354513	0.31892	-0.196412	0.0903248	0.426017	-0.173806	0.159713	0.0794626
tr|F1RMG0|F1RMG0_PIG	2	-0.630603	-0.154285	-0.677847	-0.371127	-0.368907	1.3243	-0.220018	-0.0387541	-0.0789981	-0.440554	0.246631	0.0797366
tr|F1S833|F1S833_PIG	1	-0.203428	0.00718574	-0.394381	-0.121126	-0.00562695	0.305912	-0.193279	0.0891173	0.35117	-0.143475	0.13823	0.0798481
tr|B8Y648|B8Y648_PIG	1	-0.0778236	-0.179429	-0.502736	-0.430002	-0.711225	1.06831	0.372986	-0.404461	-0.0542302	-0.380243	0.245651	0.0807194
tr|I3LSM7|I3LSM7_PIG	2	-0.0653866	0.366274	0.0265675	0.197276	0.212333	-0.273813	-0.835006	0.126825	-0.0709447	0.147413	-0.263235	0.0807748
tr|B5APU8|B5APU8_PIG	3	0.0111635	-0.266395	-0.456306	-0.15938	-0.053945	0.635675	-0.0475225	-0.0664328	0.133591	-0.184972	0.163828	0.0815226
tr|F2Z5G3|F2Z5G3_PIG	2	-0.178469	-0.191735	-0.21751	-0.0312597	-0.0331547	0.443416	0.0830804	-0.20683	0.188244	-0.130426	0.126978	0.0819535
tr|F1RFY1|F1RFY1_PIG	17	-0.255656	-0.45794	-0.093601	-0.324536	-0.466975	1.01933	-0.295529	-0.109194	0.270581	-0.319742	0.221297	0.0826565
tr|F1S458|F1S458_PIG	1	-0.0321603	0.262425	0.400216	0.344565	-0.232679	-0.327941	-0.756098	-0.0845033	0.070592	0.148473	-0.274487	0.0832571
tr|F1RT83|F1RT83_PIG	1	-0.222168	-0.284537	-0.605274	-0.304338	-0.00268548	0.778517	0.414223	0.0799014	-0.412106	-0.283801	0.215134	0.0839574
sp|Q5S3G4|COX5B_PIG	1	-0.704632	-2.40487	-3.28973	-2.41403	-1.28521	2.48253	-1.91146	0.169972	-0.949672	-2.01969	-0.0521571	0.0845082
tr|I3LJE2|I3LJE2_PIG	19	-0.184388	-0.0273266	-0.121203	-0.130706	-0.117974	0.45543	0.149191	-0.133096	-0.010942	-0.11632	0.115146	0.0849584
tr|Q9N0Y9|Q9N0Y9_PIG	4	0.00780437	-0.228441	-0.570659	-0.260286	-0.213879	0.868489	-0.0790382	0.0525253	-0.057309	-0.253092	0.196167	0.0854331
sp|P62279|RS13_PIG	1	0.149079	-0.194345	-0.436984	-0.196429	0.0495578	0.133777	0.0203843	0.26909	0.0764174	-0.125824	0.124917	0.0868973
tr|F1SIJ9|F1SIJ9_PIG	6	0.0476233	-0.191939	-0.676551	-0.275403	-0.367128	0.472339	0.794786	-0.156147	-0.244323	-0.292679	0.216664	0.0882899
sp|Q9GKX6|GALM_PIG	2	-0.144156	-0.152137	-0.667399	0.163729	-0.0649689	0.283817	0.277362	0.141551	-0.0635432	-0.172987	0.159797	0.0913283
tr|F1RS37|F1RS37_PIG	2	-0.109822	-0.881825	-0.721538	-0.426985	-0.142678	1.28834	-0.0374465	0.112961	-0.365462	-0.45657	0.249599	0.0914554
tr|I3LKQ2|I3LKQ2_PIG	1	0.0265504	-0.528029	-0.672156	0.370072	-0.843332	0.680517	0.0469152	0.0089664	0.224759	-0.329379	0.240289	0.0916081
tr|I3LBD5|I3LBD5_PIG	1	0.351795	0.264211	-0.227311	-0.206432	0.425321	-0.0235761	-0.199162	-0.403951	-0.237073	0.121517	-0.21594	0.0927754
tr|F1RS49|F1RS49_PIG	2	0.666779	1.0138	-0.230339	0.394688	-0.841437	-0.185022	-0.307424	-1.31396	-0.790499	0.200697	-0.649227	0.0933695
tr|F1S232|F1S232_PIG	7	-0.418429	-0.288047	-0.0240586	0.167586	-0.197037	0.340045	0.227736	-0.175111	0.177957	-0.151997	0.142657	0.0933876
tr|F1RMA3|F1RMA3_PIG	3	-0.204952	-0.472852	-0.0506089	0.131885	-0.359989	0.328137	-0.208668	0.0382002	0.509859	-0.191303	0.166882	0.0943204
tr|F1RQ91|F1RQ91_PIG	3	-0.133905	-0.0612905	-0.314708	0.0149417	-0.0165385	0.129341	-0.111846	0.0519497	0.346355	-0.1023	0.10395	0.094868
tr|F1S0J8|F1S0J8_PIG	2	0.116352	0.736319	-0.277156	0.240598	0.00670354	0.00390409	-0.470296	-0.0275858	-0.907396	0.164563	-0.350343	0.0951904
tr|F1S9H9|F1S9H9_PIG	1	-0.0816211	0.361227	0.00823715	0.175255	0.12785	-0.530889	-0.414567	-0.0290802	0.164162	0.11819	-0.202594	0.0955592
tr|D0G777|D0G777_PIG	2	-0.0220585	-0.772818	-0.506014	-0.709865	-0.123538	1.0965	-0.547911	-0.0222597	0.47444	-0.426859	0.250191	0.0967044
tr|I3LP11|I3LP11_PIG	1	-0.380513	-0.402199	-1.1925	-1.21413	-0.58369	1.62111	-0.961318	-0.189713	0.558584	-0.754606	0.257165	0.0967144
tr|Q31072|Q31072_PIG	1	-0.465965	-0.683892	0.229643	-0.178124	-0.191805	0.439877	-0.334839	0.196266	0.512514	-0.258029	0.203454	0.0987134
tr|F2Z5M3|F2Z5M3_PIG	6	-0.150628	-0.424981	-0.623673	-0.439323	-0.674433	1.409	0.00255523	-0.272487	-0.224273	-0.462608	0.228698	0.0999745
tr|I3LFA7|I3LFA7_PIG	1	0.382582	0.490649	0.279298	-0.402815	0.392386	-0.244547	-1.78892	-0.921635	0.430097	0.22842	-0.631252	0.100792
tr|F1S9Y8|F1S9Y8_PIG	4	-0.211969	-0.460209	0.0162622	0.0208917	-0.126395	0.470935	0.126992	0.153507	-0.188645	-0.152284	0.140697	0.101245
tr|F1SA98|F1SA98_PIG	5	0.119564	0.119016	-1.01063	-0.719467	-0.906342	1.15251	-0.0237442	0.228793	-0.300677	-0.479571	0.264221	0.101961
tr|I3LQS0|I3LQS0_PIG	10	-0.102359	-0.207968	-0.625493	-0.478399	-0.339923	1.12883	-0.212333	-0.27092	0.223952	-0.350828	0.217383	0.102848
tr|F1SK86|F1SK86_PIG	6	-0.0347382	0.0489461	-0.283409	-0.00570967	-0.124493	0.271975	-0.0184558	0.00603008	0.0776816	-0.0798806	0.0843078	0.103181
tr|F1SER8|F1SER8_PIG	1	0.29444	-0.141539	0.469125	0.163177	-0.223409	-0.362202	-0.0995259	-0.324711	-0.00476018	0.112359	-0.1978	0.10446
tr|F1S0M2|F1S0M2_PIG	2	-0.265682	0.175029	-0.58595	-0.0064537	-0.411786	0.462023	0.480473	-0.0770241	-0.143877	-0.218969	0.180399	0.104825
tr|K7GQL2|K7GQL2_PIG	7	0.27592	0.376615	0.109326	0.186731	-0.100904	0.0234648	-1.19866	-0.175517	0.00584698	0.169538	-0.336217	0.104857
tr|F1RJ25|F1RJ25_PIG	22	-0.0814786	-0.197452	-0.517356	0.00724867	-0.110177	0.211429	0.61316	-0.0707776	-0.131164	-0.179843	0.155662	0.10623
sp|P67937|TPM4_PIG	4	0.161459	-0.0024365	0.694219	-0.336994	0.149922	0.0428586	-0.449039	-0.44551	-0.205805	0.133234	-0.264374	0.107068
sp|P00172|CYB5_PIG	1	-0.177826	-0.0741158	0.198496	-0.0882522	-0.535524	0.0707075	-0.00566969	0.204713	0.249997	-0.135444	0.129937	0.107296
sp|P00571|KAD1_PIG	4	0.598374	0.305993	-0.499899	0.517876	0.0515713	-0.292639	0.370225	-0.885986	-1.23702	0.194783	-0.511356	0.107302
tr|F1S3P8|F1S3P8_PIG	1	-0.143486	0.725949	0.822904	0.209822	-0.24537	-0.195394	-2.99291	-0.60079	0.0189648	0.273964	-0.942532	0.107438
tr|I3LLP5|I3LLP5_PIG	4	-0.0114968	0.0302716	0.0740979	0.0951514	0.169671	-0.0643163	-0.397751	0.0884426	-0.055306	0.071539	-0.107233	0.107527
tr|I3LC73|I3LC73_PIG	2	-0.0413449	0.324335	0.132954	0.155646	-0.0826166	0.0279272	-0.525484	0.0121496	-0.154194	0.0977948	-0.1599	0.108949
tr|F1SQS2|F1SQS2_PIG	1	-0.0968758	-0.199693	-0.403279	-0.0728154	0.0408386	0.18928	0.521696	-0.0691971	-0.10536	-0.146365	0.134105	0.109263
sp|P00795|CATD_PIG	4	-0.685052	-0.480636	-0.733422	-0.560472	-0.620409	1.69477	-0.56974	-0.306258	0.0166039	-0.615998	0.208845	0.109767
tr|F1S814|F1S814_PIG	15	0.322888	-0.0253697	-0.104644	0.387127	-0.135333	-0.122112	-0.17171	-0.217967	-0.0711018	0.0889338	-0.145723	0.110371
tr|A5D9N3|A5D9N3_PIG	1	-0.174258	-1.94242	-2.26523	-4.50451	-1.53917	2.42551	-1.90222	-0.0979754	-0.549271	-2.08512	-0.0309886	0.110438
tr|F1SMW4|F1SMW4_PIG	1	-0.169375	-0.162131	-0.167342	0.245406	-0.384039	0.287175	0.0527914	-0.0762048	0.22503	-0.127496	0.122198	0.110853
tr|F1RQQ8|F1RQQ8_PIG	6	0.335588	-0.408791	-0.461616	0.988785	0.338571	-0.512307	-0.140241	-0.537811	-0.489277	0.158507	-0.419909	0.110983
tr|F1RJX8|F1RJX8_PIG	4	0.0332371	-0.252344	-0.0318245	-0.301241	-0.0110704	0.178861	0.0742363	-0.164506	0.353937	-0.112649	0.110632	0.111549
tr|F1S659|F1S659_PIG	3	1.71836	-0.242786	1.05329	-0.781496	-1.4084	-0.982401	-1.69315	-1.20383	-0.783339	0.067792	-1.16568	0.111713
tr|F1SH92|F1SH92_PIG	1	-0.328871	-0.320706	-0.16425	0.0582754	0.0687102	0.108477	0.47694	0.0146997	-0.0882659	-0.137368	0.127963	0.112868
sp|Q4GWZ2|RSSA_PIG	2	-0.0434963	-0.395058	-0.368176	-0.251123	0.0579916	0.60725	-0.313331	0.0224077	0.344185	-0.199972	0.165128	0.114138
tr|F1S8H8|F1S8H8_PIG	2	-0.540408	-1.08547	-1.94893	-1.70194	-1.83681	2.40936	-0.829762	-0.946209	-0.734885	-1.42271	-0.0253743	0.114408
tr|F1SMZ6|F1SMZ6_PIG	9	0.0206786	-0.140788	-0.269834	-0.241008	-0.130124	0.554624	0.261661	-0.197342	-0.0748849	-0.152215	0.136014	0.114884
tr|F1S300|F1S300_PIG	1	-0.355356	-0.293348	-0.156173	0.0687128	0.0798617	0.118225	0.441506	-0.00047192	-0.0647294	-0.13126	0.123632	0.115708
tr|I3LC64|I3LC64_PIG	2	-0.0204384	-0.434235	-0.523257	-0.208393	-0.232707	1.01832	-0.0897701	0.0492901	-0.214806	-0.283806	0.190758	0.118292
tr|F1RTY6|F1RTY6_PIG	4	-0.50265	-0.69838	0.681458	-0.474723	-0.550021	0.409104	0.092547	0.0371004	0.323531	-0.308863	0.215571	0.118465
tr|F1SE87|F1SE87_PIG	1	-0.574619	-0.543102	-0.739007	-0.630929	-0.183705	1.53909	-0.464119	-0.384647	0.163374	-0.534272	0.213424	0.118732
tr|F1S765|F1S765_PIG	1	-0.49314	-0.0524778	-0.621684	-0.437067	-0.603437	1.37497	-0.424135	0.0702369	-0.168596	-0.441561	0.21312	0.120525
sp|Q6RVA9|CAV1_PIG	1	0.0919852	-0.658766	-0.0843031	-0.284192	0.122064	0.14128	-0.0299263	0.125925	0.349876	-0.162642	0.146789	0.123445
tr|I3LS72|I3LS72_PIG	3	0.0234696	0.0367828	0.151672	0.159974	-0.06035	-0.0958932	-0.292085	-0.109258	0.125839	0.0623097	-0.0928493	0.12391
tr|A5GFX7|A5GFX7_PIG	6	0.194954	0.239595	0.0159756	-0.0944051	0.0761301	0.166085	-0.437611	-0.190312	-0.0955906	0.08645	-0.139357	0.124067
tr|F1RGA3|F1RGA3_PIG	1	-0.724085	-0.548961	0.645759	-0.275516	-0.911948	-0.0754822	0.157268	0.158726	0.685648	-0.362951	0.23154	0.12427
tr|F1RKU0|F1RKU0_PIG	4	-0.194515	0.251523	-0.583534	-0.18975	-0.234169	0.379671	-0.281	0.197857	0.345229	-0.190089	0.160439	0.125148
tr|F1S5Z3|F1S5Z3_PIG	4	0.198659	0.534792	0.0131534	0.0917445	-0.149074	0.26033	-0.778654	-0.495351	-0.0939747	0.137855	-0.276913	0.125216
tr|F1RS15|F1RS15_PIG	2	0.171775	-0.274873	-0.426388	-0.166754	-0.0866782	0.561163	-0.0724727	0.0323463	0.0303207	-0.156584	0.137839	0.12553
sp|P61288|TCTP_PIG	6	-0.150761	-0.1844	-0.471904	-0.178692	-0.299967	0.834064	0.416588	-0.444316	-0.0739664	-0.257145	0.183092	0.127474
tr|F1RIE0|F1RIE0_PIG	3	0.103075	0.334719	-0.0272554	0.197564	0.0503059	0.422225	-0.628279	-0.607177	-0.221189	0.131682	-0.258605	0.129203
tr|F1RPC8|F1RPC8_PIG	2	-0.734965	-0.358709	0.133034	-0.19213	-0.615989	0.60983	0.877339	-0.0930608	-0.526332	-0.353752	0.216944	0.129468
tr|F1SKN5|F1SKN5_PIG	2	-0.00944769	0.188365	-0.126443	0.0864573	0.436854	0.199069	-0.0581529	-0.373174	-0.610374	0.115157	-0.210658	0.129902
tr|F1RJ43|F1RJ43_PIG	1	-0.752696	-1.4746	0.78648	-0.388349	-0.94858	0.780299	-0.419531	0.347949	0.380466	-0.555549	0.272296	0.129906
tr|F1RHE6|F1RHE6_PIG	4	-0.0107961	-0.0862572	-0.334428	-0.0675108	-0.422995	0.735423	-0.0789893	-0.0303448	-0.0270231	-0.184397	0.149766	0.13042
tr|F1RX36|F1RX36_PIG	2	-0.0998605	-0.43846	-0.983107	-0.0134982	-0.416624	0.919634	-0.340105	-0.397038	0.715603	-0.39031	0.224523	0.13095
sp|Q5S1U1|HSPB1_PIG	6	-0.325219	-0.3194	-0.207058	-0.0436454	-0.512577	0.885203	-0.571482	0.155893	0.297354	-0.28158	0.191742	0.131405
tr|K7GQ48|K7GQ48_PIG	3	0.153705	0.429996	-0.180292	0.189124	0.301906	0.746435	-1.29273	-0.91969	-0.576612	0.178888	-0.510649	0.133719
tr|B5APU3|B5APU3_PIG	11	-0.0907569	-0.28319	-0.639115	-0.444889	-0.328649	1.24202	-0.220081	-0.0254374	-0.217883	-0.35732	0.194656	0.134142
tr|I3LM03|I3LM03_PIG	1	0.053996	-0.245928	-0.82382	-0.252182	-0.768905	0.644011	1.02589	-0.313833	-0.466387	-0.407368	0.22242	0.134279
tr|F1S8M9|F1S8M9_PIG	1	-0.0507904	-0.534515	0.0200124	-0.290346	0.145165	-0.141372	0.147344	0.215749	0.30004	-0.142095	0.13044	0.134375
tr|F1SGH5|F1SGH5_PIG	3	0.174768	0.490897	-0.349571	0.0563992	0.183099	0.0945223	-0.214345	-0.202294	-0.500059	0.111118	-0.205544	0.134698
sp|P62936|PPIA_PIG	4	-0.345778	-0.0699892	-0.790532	-0.9115	-0.425663	1.00934	0.866389	-1.02115	0.107559	-0.508693	0.240534	0.135014
tr|F1RGD9|F1RGD9_PIG	2	0.0711885	-0.788178	0.0383432	-0.352568	-0.0115928	0.555443	0.196152	-0.11488	0.0419537	-0.208561	0.169667	0.135377
tr|F1RUQ0|F1RUQ0_PIG	6	-1.43496	-2.00957	-2.83823	-2.50382	-1.63659	2.67897	-1.52637	-0.327164	-2.35239	-2.08464	-0.381739	0.136368
tr|F1ST73|F1ST73_PIG	2	0.311448	0.508354	-0.0308879	0.0720873	-0.0843626	0.584998	-0.496843	-0.719984	-0.868889	0.155328	-0.375179	0.13645
tr|I3LJ05|I3LJ05_PIG	7	0.132808	0.157865	-0.0318023	-0.0774343	0.0915744	0.00867322	0.0424889	-0.106126	-0.266265	0.0546021	-0.0803071	0.13847
tr|F1RJL1|F1RJL1_PIG	2	0.0591366	-0.379384	-0.23477	-0.515766	-0.0594648	0.657146	0.395079	0.0682309	-0.43416	-0.22605	0.171574	0.13848
tr|F1SFJ8|F1SFJ8_PIG	1	-0.0305564	0.264372	0.248382	0.264832	-0.0320996	-0.0188872	-0.995299	-0.450949	0.301343	0.142986	-0.290948	0.138484
sp|Q8SQ26|CRYL1_PIG	1	0.169586	0.0159494	-0.167074	0.53421	-0.0317865	-0.118675	-0.450826	0.137004	-0.331214	0.104177	-0.190928	0.139988
tr|I3LCX3|I3LCX3_PIG	1	-0.0712545	0.0840546	-0.421993	-0.195143	-0.308995	0.577231	0.288739	0.0969982	-0.362133	-0.182666	0.150209	0.140414
tr|F1SU52|F1SU52_PIG	1	0.0261376	-0.323419	0.189473	-0.232057	-0.251949	0.0391095	-0.124703	0.233541	0.299392	-0.118363	0.111835	0.141188
tr|I3L810|I3L810_PIG	2	-0.347039	-0.434487	-1.45733	-0.845858	-0.790045	1.89468	-0.407807	-0.193228	-0.670776	-0.774952	0.155717	0.141804
sp|P02540|DESM_PIG	1	0.0188685	-0.258239	-1.02772	-0.462469	0.19118	0.635504	0.461839	0.144618	-0.402418	-0.307676	0.209886	0.142218
tr|F1SV88|F1SV88_PIG	1	0.0524351	0.0811717	0.182649	0.112751	-0.00907421	0.213988	-0.470881	-0.250337	-0.0394704	0.0839865	-0.136675	0.142341
tr|E1CAJ6|E1CAJ6_PIG	5	-0.0266583	-0.281536	-0.300939	-0.222447	-0.0400112	0.699487	-0.28613	0.0692379	0.0853203	-0.174318	0.141979	0.143126
sp|Q2VL90|C163A_PIG	8	-0.210908	-0.338958	0.0527912	0.178445	-0.24	0.339035	0.0821453	0.0698343	-0.0639838	-0.111726	0.106758	0.14388
tr|F1SMX7|F1SMX7_PIG	1	-0.26799	-0.226033	-0.10241	0.140934	-0.43681	0.63564	0.226831	-0.0677533	-0.211449	-0.178462	0.145817	0.143987
tr|F1S0K7|F1S0K7_PIG	1	0.145597	0.123827	0.312056	0.563716	0.0403288	-0.253574	-2.56267	0.0126754	0.055739	0.237105	-0.686956	0.144345
sp|P79382|MGST1_PIG	1	-0.160821	0.190801	0.0193106	0.672694	-0.157892	-0.293477	-0.539054	-0.0905214	0.0241679	0.112818	-0.224721	0.145271
sp|Q7M2W6|CRYAB_PIG	2	-0.337645	-0.374519	0.234776	-0.29166	-0.0268302	0.289129	-0.115845	-0.0857779	0.459457	-0.159176	0.136741	0.145935
tr|F1SSG1|F1SSG1_PIG	1	-0.341973	-0.390517	-1.05907	-0.67372	-0.844621	1.65285	-1.07425	0.346845	-0.162839	-0.66198	0.190652	0.147054
tr|F2Z5U0|F2Z5U0_PIG	1	-0.126839	0.0564076	-0.21221	0.0617134	-0.19184	0.224689	0.139826	-0.171625	0.142407	-0.0825537	0.0838242	0.147588
tr|I3LQH7|I3LQH7_PIG	2	-0.048953	-0.26891	-1.11824	0.167505	-0.0718148	0.492451	0.442736	-0.0834497	-0.0613088	-0.268082	0.197607	0.150168
tr|F1RQW6|F1RQW6_PIG	2	-0.0349093	-0.0986649	0.104052	-0.0349021	0.587866	0.012745	-0.239907	-0.578631	0.0155405	0.104688	-0.197563	0.152137
tr|F1SUG3|F1SUG3_PIG	1	-0.208675	0.211622	0.327988	0.201033	0.182235	-0.541909	-1.0084	-0.0555677	0.368578	0.142841	-0.309324	0.152479
sp|P06867|PLMN_PIG	2	-0.038671	-0.506223	-0.919156	-0.371721	-0.47127	1.43256	-0.210079	-0.488113	0.0323415	-0.461408	0.191678	0.153317
tr|I3LQN4|I3LQN4_PIG	2	0.257252	-0.168002	-0.535113	-0.191106	0.0118754	0.0891434	0.138535	0.207162	0.0306628	-0.125019	0.116376	0.154634
tr|I3L6U3|I3L6U3_PIG	1	0.651756	-1.23733	-0.569691	-0.824841	-1.32895	1.25271	0.641886	-0.351881	-0.640305	-0.66181	0.225603	0.155963
tr|F1S940|F1S940_PIG	2	0.124285	-0.270084	-0.10778	-0.219338	-0.677369	0.236541	0.408254	-0.501372	0.542806	-0.230057	0.171557	0.155998
tr|F1SHA2|F1SHA2_PIG	2	0.404216	0.150642	-0.568244	0.378505	0.202833	-0.310717	-0.0322974	-0.167499	-0.383282	0.113591	-0.223449	0.15656
tr|I3LN38|I3LN38_PIG	2	0.0607028	0.448693	0.233574	0.214936	-0.311141	-0.425074	-0.774991	-0.293019	0.383427	0.129353	-0.277414	0.157114
tr|I3LFH1|I3LFH1_PIG	19	-1.89574	-1.89918	-2.25091	-2.11696	-1.82205	2.69467	-2.01021	-0.359005	-2.07256	-1.99697	-0.436777	0.157227
tr|F1S4D5|F1S4D5_PIG	2	0.0249398	-0.0728065	-0.0407414	0.244438	0.15698	0.0412736	-0.34436	-0.0157643	-0.0675959	0.0625621	-0.0966117	0.160726
tr|F2Z530|F2Z530_PIG	1	-0.771127	-1.8014	0.0673301	-0.530813	0.00983606	-0.852806	0.958667	0.946025	-0.0640345	-0.605234	0.246963	0.16091
sp|P80276|ALDR_PIG	8	0.0608348	0.024369	-0.082023	-0.135083	-0.420006	0.274122	0.277813	-0.189345	0.0545117	-0.110382	0.104276	0.161412
tr|F1SIX7|F1SIX7_PIG	1	-0.113571	-0.308454	-0.60021	-0.613636	-0.123859	1.20596	0.0880382	-0.506585	-0.0535885	-0.351946	0.183457	0.16228
sp|Q2EN81|ATPO_PIG	2	-0.427123	-0.815584	-0.642445	-0.138709	-0.325775	1.22631	-1.06257	0.37971	0.288903	-0.469927	0.208088	0.164609
tr|F1SGN8|F1SGN8_PIG	1	-0.0626957	0.0772246	0.407368	0.274081	-0.199372	-0.443881	-0.376819	-0.156264	0.236939	0.0993211	-0.185006	0.165296
tr|F1RST0|F1RST0_PIG	3	-0.73	-0.0475386	0.0729984	-0.680503	0.168691	0.558769	0.107846	-0.302575	0.342771	-0.24327	0.176703	0.165417
tr|I3L670|I3L670_PIG	1	-0.17913	-0.0188106	-0.199201	0.11403	-0.177864	0.399147	-0.037544	0.0738999	-0.078824	-0.0921951	0.0891698	0.166693
tr|F1SA35|F1SA35_PIG	4	-0.081862	-0.0509394	-0.22451	-0.0131644	0.0815088	0.0480632	0.147044	0.154356	-0.103411	-0.0577935	0.0615131	0.167004
tr|I3LVS7|I3LVS7_PIG	1	-0.164817	-0.636639	-1.53602	-1.40259	-0.684794	2.00503	-0.831386	-0.578975	-0.194032	-0.884972	0.10016	0.167188
tr|F1ST88|F1ST88_PIG	1	0.0899245	-0.469999	-0.343356	-0.524706	0.253223	0.324651	0.517956	0.00021342	-0.227503	-0.198983	0.153829	0.16806
tr|F1RTN3|F1RTN3_PIG	1	-0.193715	-0.108132	-0.67695	-0.260372	-0.275917	1.12603	0.0874303	-0.221338	-0.306219	-0.303017	0.171476	0.169488
tr|F1SSN5|F1SSN5_PIG	3	0.620709	0.705072	-0.367572	0.164681	-0.440783	0.256486	-0.422141	-0.811036	-0.538365	0.136421	-0.378764	0.169859
sp|Q29214|RLA0_PIG	5	0.0861885	-0.0877083	-0.975211	-0.565639	-0.398984	1.16916	-0.364161	-0.352846	0.317239	-0.388271	0.192348	0.172186
tr|F1RII5|F1RII5_PIG	1	0.286294	-0.16125	-0.683767	-0.592495	-0.205403	0.26629	0.194365	-0.491711	0.744252	-0.271324	0.178299	0.174608
tr|I3LK68|I3LK68_PIG	2	-0.271373	-0.414184	0.111783	0.0269749	-0.249509	0.519463	-0.288888	-0.017725	0.311111	-0.159261	0.13099	0.175073
tr|F1S0D9|F1S0D9_PIG	3	-0.0786967	-0.0963751	-0.280867	-0.144565	0.0720231	0.453505	0.0843381	-0.209754	0.0628393	-0.105696	0.0977323	0.177966
tr|F1SAD9|F1SAD9_PIG	13	-0.148958	-0.171754	-0.0116106	-0.224072	-0.260642	0.67125	-0.341413	-0.0518534	0.240098	-0.163407	0.129521	0.178445
tr|F1RGF9|F1RGF9_PIG	3	-0.758097	-0.609769	-0.47828	-0.516843	-0.973709	1.36331	-1.32226	1.07146	-0.408751	-0.66734	0.17594	0.179055
tr|Q2VTP6|Q2VTP6_PIG	1	-0.892644	-0.93405	0.989173	-0.350064	-1.01509	0.317382	0.25835	-0.112004	0.385278	-0.440534	0.212252	0.179382
tr|F2Z5E8|F2Z5E8_PIG	1	-0.049196	-0.0370557	-0.365213	-0.0386293	0.0595205	0.192677	0.151769	0.183004	-0.188081	-0.0861147	0.084842	0.180381
sp|A1E295|CATB_PIG	5	0.00758826	-0.0851139	-0.106149	0.0508406	-0.195845	0.297764	-0.115592	0.0433898	0.0443917	-0.0657358	0.0674884	0.181679
tr|F1RGJ2|F1RGJ2_PIG	1	-0.179207	0.0241303	0.269996	0.10142	0.180541	-0.448746	-0.256133	0.0511444	0.113577	0.079376	-0.135039	0.182433
tr|F1S994|F1S994_PIG	1	-0.200391	-0.0730556	-0.671366	-0.509048	-0.241173	1.24315	-0.287109	-0.255252	-0.0322661	-0.339007	0.16713	0.182618
sp|Q6SEG5|UCHL1_PIG	2	-0.0984617	-0.239428	-0.553024	-0.203624	-0.0407848	0.113946	0.903093	-0.0573624	-0.351934	-0.227064	0.151936	0.18269
tr|F1S146|F1S146_PIG	1	-0.00523992	-0.2042	-0.346075	-0.0921874	0.165755	0.127936	0.323556	0.0324121	-0.116893	-0.0963896	0.0917526	0.183729
sp|Q9MZ16|VDAC1_PIG	3	-0.650788	-0.432184	-0.270924	-0.841916	-0.565436	1.53417	-1.1294	0.199392	0.0812721	-0.55225	0.171358	0.183803
tr|I3LJW4|I3LJW4_PIG	5	-0.141663	-0.25508	-0.409791	-0.388975	-0.259353	1.17632	-0.142271	-0.26016	-0.147793	-0.290972	0.156525	0.185324
tr|F1SM99|F1SM99_PIG	1	0.122962	-0.344909	-0.648649	-0.320315	0.257977	0.0856774	0.514811	0.157085	-0.177757	-0.186587	0.144954	0.185811
tr|I3LNT6|I3LNT6_PIG	3	-0.535274	-0.720365	0.295593	-0.267463	-0.00612189	0.615678	0.300022	-0.441037	0.200439	-0.246726	0.168776	0.186117
tr|F1STB2|F1STB2_PIG	1	0.14218	-0.250123	-0.311167	-0.454676	0.261849	0.201114	0.0940165	0.101985	0.0436986	-0.122387	0.110204	0.186794
tr|C5H0C6|C5H0C6_PIG	2	-0.119888	0.128212	0.186217	0.340243	-0.0044885	-0.348913	-0.716362	-0.134085	0.357395	0.106059	-0.210491	0.186916
tr|F1SPG1|F1SPG1_PIG	1	0.0156158	0.0242972	-0.463816	0.150496	-0.2302	0.128907	0.0152167	0.245487	-0.00717568	-0.100721	0.0956087	0.187794
tr|F1S9Q3|F1S9Q3_PIG	7	-0.108536	-0.229018	0.167941	-0.216793	-0.227745	0.26312	-0.22267	-0.053839	0.444601	-0.12283	0.107803	0.18796
tr|I3LI44|I3LI44_PIG	8	-0.34948	-0.121652	-0.425269	-0.251588	-0.602084	1.18827	-0.718353	-0.033762	0.249843	-0.350014	0.171498	0.189634
tr|F1RQQ7|F1RQQ7_PIG	5	0.0945016	-0.107348	-0.164155	-0.246982	-0.0235283	0.0719208	0.412632	-0.08234	-0.0614115	-0.0895022	0.0852004	0.190377
tr|A8U4R4|A8U4R4_PIG	24	-0.193743	-0.32208	-0.51377	-0.545827	-0.496804	1.46807	-0.290135	-0.326693	-0.234507	-0.414445	0.154185	0.190744
tr|I3LFI3|I3LFI3_PIG	3	-0.209294	-0.138797	0.232984	-0.0173516	-0.279867	0.00598518	0.118774	-0.0211273	0.219534	-0.0824652	0.0807914	0.191781
tr|I3LM05|I3LM05_PIG	2	-0.236505	0.95471	-0.232087	0.452737	-0.241007	-0.866342	-1.47511	0.052464	0.264889	0.13957	-0.506024	0.19527
tr|F1RIP3|F1RIP3_PIG	6	-0.389407	-0.211329	-0.194656	-0.181532	-0.353549	1.08917	-0.151822	0.0759635	-0.409426	-0.266095	0.15097	0.196763
tr|C3S7K6|C3S7K6_PIG	6	-1.37013	-1.68239	-1.03132	-1.34159	-1.65184	2.52576	-1.21741	-1.24791	-1.03025	-1.41545	-0.242453	0.196937
sp|P46405|RS12_PIG	4	-0.0599035	0.213748	0.105904	0.179165	-0.0837536	-0.10199	-0.395183	-0.205702	0.226165	0.071032	-0.119177	0.197502
tr|F1RYZ0|F1RYZ0_PIG	4	0.0750052	-0.33346	0.0966787	-0.281696	-0.167007	0.512162	0.0264358	-0.147059	0.0322635	-0.122096	0.105951	0.197809
tr|F1SBE5|F1SBE5_PIG	2	-0.0051516	0.00119544	-0.120783	0.501756	-0.015002	0.0647634	-0.219168	-0.26364	-0.0900377	0.0724029	-0.12702	0.197856
tr|Q56P20|Q56P20_PIG	2	0.155322	-0.239486	-0.272167	-0.708125	0.171656	0.296761	0.190676	0.358973	-0.285342	-0.17856	0.140267	0.198287
tr|I3LCW1|I3LCW1_PIG	3	0.0194694	-0.196907	-0.0726689	-0.0592914	-0.147163	0.321411	-0.298148	0.121066	0.201597	-0.0913121	0.0864816	0.199903
tr|F1S0N2|F1S0N2_PIG	2	-0.445165	-0.410512	0.301383	-0.0692458	-0.424595	0.530557	-0.46629	0.147327	0.386047	-0.209627	0.14941	0.200325
tr|F1SMN6|F1SMN6_PIG	1	0.282535	0.319034	-0.229595	-0.0417536	0.21563	0.373953	-0.626978	-0.0704662	-0.610751	0.10917	-0.233561	0.200654
tr|I3L9C8|I3L9C8_PIG	2	-0.103462	-0.237208	-0.299628	-0.0893993	-0.274951	0.860876	-0.270754	-0.263319	0.218803	-0.20093	0.136401	0.202584
tr|F1RMZ8|F1RMZ8_PIG	1	-0.0937678	-0.368036	-0.652314	-0.32706	-0.230732	1.26561	-0.375351	-0.0125326	-0.258574	-0.334382	0.154788	0.202719
tr|F1SBF0|F1SBF0_PIG	2	-0.0939519	0.138256	0.198189	0.16748	0.155295	-0.719258	-0.667874	-0.110453	0.501139	0.113054	-0.249111	0.202888
sp|P01965|HBA_PIG	3	0.587611	-0.406814	-3.77892	-1.74953	-1.1282	0.442473	0.762746	-1.91347	1.37524	-1.29517	0.166749	0.204174
tr|F2Z5K2|F2Z5K2_PIG	5	0.120331	0.293326	0.0981564	0.182434	-0.0509903	0.654889	-1.11718	-0.565389	-0.311475	0.128651	-0.33479	0.204714
tr|F1SSD2|F1SSD2_PIG	2	-0.961282	-0.440197	0.821075	-0.276135	-1.37599	-0.145442	-0.0362025	0.15411	0.831471	-0.446505	0.200984	0.20505
tr|I3LEX0|I3LEX0_PIG	1	-0.0817081	-0.193005	-0.611064	-0.336762	0.241053	0.558509	0.429414	-0.302658	-0.117623	-0.196297	0.14191	0.206352
tr|F1S4Y8|F1S4Y8_PIG	2	-0.130842	-0.234608	0.0399651	-0.0890012	0.0184508	0.347817	-0.185328	0.0310365	0.113465	-0.079207	0.0767476	0.207573
tr|F2Z596|F2Z596_PIG	3	-0.048355	0.323333	0.101884	0.104663	-0.0773295	0.106844	-0.527334	-0.289638	0.133174	0.0808389	-0.144238	0.207897
sp|P35750|CAN1_PIG	4	0.186863	0.141389	-0.208997	0.0941251	0.245455	0.191619	0.126639	-0.43927	-0.579007	0.0917672	-0.175005	0.211004
sp|P28491|CALR_PIG	15	-0.00061759	-0.251909	-0.375785	-0.301356	-0.0936578	0.927884	-0.127073	-0.170421	-0.0976251	-0.204665	0.133191	0.211608
tr|F1S9K5|F1S9K5_PIG	4	-0.23103	-0.112615	0.0491661	-0.170515	-0.26361	0.565945	-0.416519	0.0612161	0.255729	-0.145721	0.116593	0.212701
sp|Q3YLA6|SRSF1_PIG	4	0.434921	0.711713	-0.886673	0.027811	0.351438	-0.399661	-0.777141	0.418085	-1.00999	0.127842	-0.442177	0.213614
tr|A0A075B7I7|A0A075B7I7_PIG	4	-0.808632	-0.97631	-1.82068	-1.37944	-1.08852	2.32678	-0.563709	-0.27178	-1.93569	-1.21472	-0.111099	0.213828
tr|F1SBC8|F1SBC8_PIG	2	0.109333	-0.519457	-0.212593	-0.347005	0.233344	-0.0738529	0.498125	0.0194481	0.0325724	-0.147275	0.119073	0.214307
sp|P10668|COF1_PIG	6	-0.101863	-0.3675	-1.17519	-0.948124	-0.397698	1.60787	0.394415	-0.830636	-0.625622	-0.598075	0.136507	0.216209
tr|F1RYY6|F1RYY6_PIG	8	0.0252315	-0.375564	-1.0545	-0.781333	-1.14514	1.82187	-0.47542	-0.381726	-0.569299	-0.666261	0.0988564	0.21636
tr|F1SFF8|F1SFF8_PIG	13	-0.262355	-0.296666	-0.00949699	-0.0735424	-0.50629	0.997355	-0.197695	-0.107898	-0.138992	-0.22967	0.138192	0.216941
sp|Q6QAT1|RS28_PIG	1	0.09112	0.622144	-0.41454	0.0355192	0.107216	-0.033998	-0.276379	-0.0602707	-0.355025	0.0882918	-0.181418	0.217597
tr|I3LV13|I3LV13_PIG	3	0.312285	-0.309866	-0.527258	-0.607188	-0.424899	1.0915	0.159051	-0.348517	-0.280195	-0.311385	0.155459	0.218562
tr|F1RNK3|F1RNK3_PIG	2	-0.0652387	-0.0594465	-0.502845	-0.198366	-0.0408742	0.685218	0.0830535	0.168131	-0.425735	-0.173354	0.127667	0.2187
tr|I3LLS7|I3LLS7_PIG	2	-7.1669e-05	-0.0624989	-0.474448	0.162421	-0.360142	0.533036	0.0458246	-0.261053	0.151508	-0.146948	0.117329	0.220164
sp|Q9MYT8|ATP5I_PIG	1	0.316188	-0.369028	-0.0554559	0.345504	0.228637	0.264128	-0.524102	-0.24985	-0.253669	0.0931691	-0.190873	0.220333
tr|F2Z572|F2Z572_PIG	1	0.383816	0.589533	-0.225713	0.202775	-0.412489	0.317961	-0.52628	-0.612204	-0.255086	0.107584	-0.268902	0.222102
tr|F1SNT8|F1SNT8_PIG	4	-0.305268	-0.338813	0.090259	-0.14166	-0.341422	0.808318	-0.447201	-0.121186	0.305273	-0.207381	0.136301	0.22239
tr|F1RS36|F1RS36_PIG	15	0.0208846	-0.0789879	-0.301095	-0.15272	-0.10826	0.634746	-0.109292	-0.111446	-0.00805057	-0.124036	0.101489	0.222559
tr|F1S3E3|F1S3E3_PIG	1	-2.96966	-3.13932	-3.2403	-3.75163	-2.90535	2.78557	-5.22056	0.440381	-2.58715	-3.20125	-1.14544	0.224858
tr|F1SQE6|F1SQE6_PIG	4	0.148144	-0.484347	-1.29671	-0.648219	-0.415088	1.59183	-0.122541	-0.510599	-0.420577	-0.539243	0.134528	0.22514
tr|D3K5N7|D3K5N7_PIG	2	-0.479632	-0.369801	0.65324	-0.201801	-0.757599	0.472493	0.00551904	0.0118827	0.105278	-0.231119	0.148793	0.22812
tr|I3LDC7|I3LDC7_PIG	5	0.112041	-0.537952	-0.447679	-0.377686	0.429978	0.278593	0.161959	0.11893	-0.0549263	-0.164259	0.126139	0.228213
tr|I3LQI3|I3LQI3_PIG	3	-0.109048	0.358692	0.271845	0.239813	-0.165013	-0.0468052	-1.18167	-0.210281	0.307007	0.119258	-0.282937	0.228466
tr|F1RGA9|F1RGA9_PIG	2	-0.108772	0.240506	0.544237	-0.00559595	-0.0696368	0.364659	-1.17128	-0.457672	0.0344936	0.120148	-0.307451	0.22883
tr|F1S2G5|F1S2G5_PIG	1	-0.131455	-0.111925	-0.0280718	-0.576911	-0.479583	0.753045	0.355216	-0.813261	0.333203	-0.265589	0.157051	0.230066
sp|P10775|RINI_PIG	10	-0.0821514	0.0155409	-0.266387	-0.134137	-0.0728181	0.578533	-0.0339238	-0.091755	-0.0851934	-0.10799	0.0919152	0.230638
tr|I3LTW2|I3LTW2_PIG	3	0.477716	-0.325618	-0.708897	-0.0530725	-0.520858	0.603083	0.0344541	0.230556	-0.285487	-0.226146	0.145652	0.234355
tr|F1SQW0|F1SQW0_PIG	1	-0.641789	-2.19797	-1.40891	-1.45095	-1.28234	2.42193	-2.32177	-0.465175	-0.505593	-1.39639	-0.217654	0.234406
tr|F1SG38|F1SG38_PIG	1	-0.384966	-0.133949	0.145415	0.175199	-0.549786	0.225455	-0.310196	0.224275	0.334238	-0.149617	0.118443	0.234727
tr|F1SBT6|F1SBT6_PIG	1	0.211991	0.284632	-0.491909	0.0946535	0.379948	-0.0112297	-0.514545	0.193646	-0.499162	0.0958629	-0.207823	0.236057
tr|F1RW08|F1RW08_PIG	1	-0.512723	-0.0253977	-0.00715402	-0.0673064	-0.561202	0.779506	-0.515126	0.451735	-0.143399	-0.234757	0.143179	0.23611
tr|I3LSI3|I3LSI3_PIG	2	0.148924	0.356447	-0.354144	0.0180303	0.188636	0.113769	-0.196671	-0.140078	-0.296351	0.0715788	-0.129833	0.236563
tr|F2Z5D4|F2Z5D4_PIG	4	0.101123	0.247387	-0.194336	0.0784104	0.155547	0.259119	-0.522564	-0.298487	-0.0135124	0.0776263	-0.143861	0.236895
tr|F1RPW8|F1RPW8_PIG	2	-0.173792	-0.0644675	0.0788054	-0.0417783	-0.109198	0.278941	0.116741	-0.179942	0.0316271	-0.0620861	0.0618416	0.239384
tr|F1RK02|F1RK02_PIG	13	0.0492331	-0.133888	-0.405888	-0.339386	-0.0186704	0.784438	-0.241255	0.0124707	-0.0823628	-0.16972	0.118323	0.239531
tr|F1SUG6|F1SUG6_PIG	1	0.118224	0.149178	-0.350739	0.0330482	0.382087	-0.247801	-0.141846	0.00395749	-0.0834472	0.0663598	-0.117284	0.239731
tr|F1SMX5|F1SMX5_PIG	2	0.0739948	0.155103	-0.109009	0.173457	-0.0070036	0.194643	-0.357824	-0.170668	-0.0431708	0.0573083	-0.0942549	0.239777
tr|K7GPK7|K7GPK7_PIG	1	-0.612107	-0.886568	-0.749748	0.953431	-0.519259	0.515178	-0.305598	0.0950555	0.344336	-0.36285	0.162243	0.241854
tr|I3LBA6|I3LBA6_PIG	2	-0.635728	-0.438948	-1.19596	-0.971061	-1.21924	2.12909	-1.31781	-0.323292	-0.582584	-0.892186	-0.0236488	0.242096
tr|F1RZZ1|F1RZZ1_PIG	1	1.38001	1.33519	-1.59153	-0.405179	-0.875262	0.0575326	-1.054	-1.43205	-1.51801	-0.031353	-0.986629	0.242722
tr|F1SS24|F1SS24_PIG	48	-0.0916128	-0.673122	-0.833991	-0.441015	-0.446535	1.6015	-0.602451	0.0855009	-0.624339	-0.497255	0.115052	0.242929
tr|F1S6S9|F1S6S9_PIG	1	-0.00586385	-0.0862489	0.391545	0.279902	-0.0674154	-0.27131	-0.957174	0.0451557	0.270715	0.102384	-0.228153	0.243544
tr|F1RX74|F1RX74_PIG	10	-0.182874	-0.0680332	0.116133	-0.301473	-0.24182	0.584641	-0.259	-0.154084	0.251147	-0.135613	0.105676	0.244096
tr|I3LR17|I3LR17_PIG	7	0.116885	-0.53356	-0.493769	-0.734823	-0.174486	1.34133	-0.238478	-0.340783	-0.223442	-0.36395	0.134657	0.244859
sp|A1XQU1|PSB7_PIG	3	0.452061	0.263728	-0.347351	-0.0606022	0.117563	-0.0508238	0.169989	-0.267405	-0.555562	0.0850799	-0.175951	0.246778
tr|I3LDM6|I3LDM6_PIG	1	-1.08583	-1.34207	-1.93088	-0.907569	-0.529667	1.64079	-0.771629	1.46409	-2.44729	-1.1592	-0.0285117	0.247783
tr|F1SME6|F1SME6_PIG	1	0.0612107	-0.0596924	-0.164158	-0.0991085	-0.130613	0.410474	-0.206298	0.0696713	0.0176792	-0.0784722	0.0728817	0.248869
tr|F1SP18|F1SP18_PIG	1	0.0701066	-0.115655	-0.0874793	0.0257798	-0.027796	-0.0131396	-0.0160258	0.0941145	0.0563508	-0.0270087	0.0303249	0.250098
tr|F1STC5|F1STC5_PIG	19	0.243306	-0.831335	-1.23913	-1.02484	-1.01559	1.89027	-0.665704	0.0622676	-1.11082	-0.773518	0.0440041	0.250447
tr|F2Z5B4|F2Z5B4_PIG	5	-0.153681	-0.137973	-0.138712	0.0557641	-0.0126421	-0.0267274	-0.171271	0.0701956	0.415405	-0.0774487	0.0719004	0.25144
sp|Q4FAT7|BGLR_PIG	6	-0.230636	-0.367354	-0.301178	0.0818342	-0.189963	0.656206	-0.640999	0.0419918	0.463855	-0.20146	0.130263	0.254149
tr|F1S0R4|F1S0R4_PIG	3	0.182566	0.0718967	-0.809791	-0.10471	-0.34002	0.424233	0.0987474	0.456722	-0.43754	-0.200012	0.135541	0.254546
tr|F1RVN1|F1RVN1_PIG	2	-0.105589	0.178929	-0.501619	-0.0639819	-0.316945	0.685594	-0.306821	0.0451052	0.0346189	-0.161841	0.114624	0.257695
tr|I3LD43|I3LD43_PIG	5	-0.159142	-0.185914	0.0521281	-0.115022	-0.250946	0.635184	-0.319344	-0.0954574	0.1818	-0.131779	0.100546	0.260054
tr|F1RRX1|F1RRX1_PIG	2	-1.20411	-1.81005	-3.42784	-3.09361	-2.57818	2.84099	-2.32037	-2.88154	-1.31388	-2.42276	-0.9187	0.260227
sp|Q9N0F1|ODO2_PIG	2	-0.0956127	0.250609	0.192004	0.086055	-0.0311975	0.376825	-0.597976	-0.363857	-0.0652953	0.0803714	-0.162576	0.261451
tr|I3LAR7|I3LAR7_PIG	2	-0.0051744	-0.276677	-0.796314	-0.350145	0.0823398	0.431767	0.918235	-0.363656	-0.428268	-0.269194	0.139519	0.261879
tr|F1S596|F1S596_PIG	3	0.418297	-0.137808	-0.832102	-0.613773	-0.352033	1.01316	0.0728387	-0.0666022	-0.451898	-0.303484	0.141875	0.263378
tr|I3LFZ8|I3LFZ8_PIG	2	0.431924	-0.258323	-1.03221	-0.374574	-0.298421	0.509413	0.79352	-0.140862	-0.561222	-0.306321	0.150212	0.265378
tr|I3LFC4|I3LFC4_PIG	1	-0.0485411	0.132059	-0.0770708	0.110903	0.201127	-0.532894	-0.0636947	0.17604	-0.0262148	0.0636954	-0.111691	0.266345
tr|F1SB62|F1SB62_PIG	2	-0.0893253	0.103744	-0.352449	-0.317249	0.199274	0.227909	0.135083	0.109756	-0.146933	-0.0912008	0.0814535	0.267128
tr|I3LQ79|I3LQ79_PIG	9	-0.0847223	0.00348142	-0.128039	0.058693	-0.310406	0.108088	-0.329952	0.269222	0.278682	-0.0921985	0.0815103	0.268525
tr|I3LUR7|I3LUR7_PIG	22	0.167837	-0.063682	-0.192863	-0.108209	-0.0582088	0.212843	0.0669034	-0.0549867	-0.0178465	-0.0510252	0.0517284	0.268907
sp|Q6UAQ8|ETFB_PIG	1	-0.942075	-0.951231	-0.260024	-1.50332	-2.12409	1.56589	-3.0625	0.67404	0.902475	-1.15615	0.0199781	0.270684
tr|F1S0K1|F1S0K1_PIG	1	-0.0764789	0.00136736	-0.348445	-0.198477	-0.0702841	0.499342	0.00733534	0.377389	-0.466582	-0.138464	0.104371	0.270771
tr|F2Z5U6|F2Z5U6_PIG	2	0.485317	-0.0778714	-1.06495	-0.56101	-0.32117	0.383113	0.801446	-0.081089	-0.506209	-0.307936	0.149315	0.27145
tr|F1RQU2|F1RQU2_PIG	11	-0.0996844	-0.108812	0.0589217	-0.127642	-0.18552	0.240432	-0.228945	-0.128817	0.4371	-0.0925474	0.0799426	0.271906
sp|P67985|RL22_PIG	3	-0.0214692	-0.105143	-0.179249	-0.0219362	-0.00095254	0.365092	-0.177309	-0.0322027	0.094108	-0.06575	0.062422	0.27416
tr|I3LD74|I3LD74_PIG	2	-0.0140656	-0.116318	0.0117827	-0.163436	0.0705372	0.139247	-0.02571	-0.0970838	0.160108	-0.0422999	0.0441402	0.277724
tr|F1S2I8|F1S2I8_PIG	3	0.0333302	-0.313738	-0.809269	-0.395947	-0.689283	1.46979	0.151092	-0.787756	-0.392569	-0.434981	0.11014	0.278508
tr|C1PIG4|C1PIG4_PIG	1	-0.352072	-0.155167	-0.39036	-0.74689	-0.696914	1.62952	-0.602237	-0.205209	-0.468826	-0.468281	0.088312	0.278774
tr|F1RIF8|F1RIF8_PIG	8	-0.160936	-0.329094	-0.936963	-0.54094	-0.575872	1.70141	-0.517833	-0.346239	-0.531666	-0.508761	0.0764167	0.279895
tr|F1SMC0|F1SMC0_PIG	7	-0.117415	-0.447845	-0.525575	-0.342528	-0.295638	1.39062	-0.199316	-0.553677	-0.196249	-0.3458	0.110344	0.280565
tr|F1SMY1|F1SMY1_PIG	2	-0.0586158	-0.312342	0.628487	0.290101	-0.0702653	-0.0100411	-1.0306	-0.125838	0.156146	0.095473	-0.252582	0.281911
sp|Q9BEC7|NPL_PIG	1	-0.0134684	-1.07018	-1.35133	-0.893008	-0.165092	1.7993	-0.109906	-0.132987	-1.35241	-0.698616	0.0510004	0.282228
tr|I3LV61|I3LV61_PIG	2	0.118009	-0.636556	-2.10799	-1.3537	-1.48481	2.02585	-1.31055	0.578292	-1.63313	-1.09301	-0.0848828	0.283551
tr|F1S3W0|F1S3W0_PIG	1	-0.0560409	-0.412971	-0.318514	-0.322575	0.088024	0.972086	-0.135005	-0.181028	-0.20397	-0.204415	0.113021	0.284001
tr|F1RT25|F1RT25_PIG	2	-0.25584	0.0135998	0.214515	-0.141997	-0.250747	0.0788265	-0.224304	0.226766	0.218615	-0.0840939	0.0749758	0.284138
tr|F1RS11|F1RS11_PIG	8	0.292077	-0.0549676	-0.807105	-0.562869	-0.545385	1.18205	0.124954	-0.294452	-0.505427	-0.33565	0.12678	0.284914
tr|I3LJP9|I3LJP9_PIG	2	0.3699	0.274318	-0.118079	-0.320898	0.0928932	-0.164469	-0.014509	-0.109288	-0.151159	0.0596269	-0.109856	0.285117
tr|I3LI59|I3LI59_PIG	2	0.157125	0.0740824	0.417254	-0.184267	-0.0571281	0.382012	-0.192061	-0.713264	-0.205664	0.0814135	-0.182244	0.285655
tr|F1RQE9|F1RQE9_PIG	2	0.0255634	0.174576	-0.668884	-0.472133	0.193658	0.27133	0.287635	0.0963419	-0.212028	-0.149444	0.11082	0.28568
tr|F1SSL6|F1SSL6_PIG	5	-0.0472188	-0.175248	-0.355473	-0.0450455	-0.164583	0.826913	-0.264607	-0.0616828	-0.0906977	-0.157514	0.102481	0.285979
tr|F1S5S4|F1S5S4_PIG	1	0.0944684	0.0614664	0.149726	-0.102492	0.191297	0.378739	-0.741646	-0.242194	-0.0551252	0.0788932	-0.165057	0.28706
tr|F1RZ71|F1RZ71_PIG	3	-0.489274	-0.0376294	-0.105262	-0.236749	-0.0321208	0.55256	-0.615834	0.02347	0.507362	-0.180207	0.116889	0.287115
tr|Q06AS6|Q06AS6_PIG	6	0.222978	0.328676	-0.332967	0.0491039	0.172221	0.545703	-0.445267	-0.264925	-0.748405	0.0880023	-0.228223	0.288619
tr|F1S0B4|F1S0B4_PIG	2	-1.51331	0.729539	0.919581	-0.964034	0.941812	-0.70274	-1.62995	-1.1066	0.338644	0.0227175	-0.775162	0.290271
tr|F1SGG3|F1SGG3_PIG	12	-0.0867926	-0.493629	-0.601351	-0.256549	0.014168	0.666185	0.844063	-0.157418	-0.827619	-0.284831	0.131303	0.291518
tr|F1S0V2|F1S0V2_PIG	2	0.156328	-0.169178	-0.949267	-0.892904	-0.0528044	1.06021	-0.702393	-0.455094	0.628974	-0.381565	0.132925	0.292305
tr|F1S4Y6|F1S4Y6_PIG	1	-0.876182	-1.37838	0.853002	-0.0986577	-0.712416	-0.0434665	-0.475781	0.0742765	0.983938	-0.442526	0.134742	0.295871
tr|A3EX84|A3EX84_PIG	8	0.10951	-0.24133	-0.187735	-0.0451641	-0.128479	0.550292	-0.179472	-0.0841007	0.0320091	-0.0986397	0.079682	0.298973
tr|F1SD96|F1SD96_PIG	1	0.0175578	0.0129042	-0.155051	0.175051	0.142847	0.105278	-0.222739	-0.109988	-0.0169078	0.038662	-0.0610891	0.304764
tr|F1S4D7|F1S4D7_PIG	5	-0.157702	-0.0663886	-0.334884	0.00469326	-0.235853	0.74675	-0.510557	0.0896162	0.0829564	-0.158027	0.102192	0.305946
tr|I3LDS3|I3LDS3_PIG	4	-0.214996	-0.190001	-0.26367	-0.0659869	0.0113933	0.635691	0.342423	-0.125319	-0.459393	-0.144652	0.0983507	0.308299
tr|K7GNZ3|K7GNZ3_PIG	2	0.192991	0.240077	-0.358062	-0.104662	0.318385	-0.101055	0.0386632	-0.100573	-0.274966	0.0577458	-0.109483	0.313076
tr|F1RUX1|F1RUX1_PIG	3	-0.295954	-0.377803	0.130489	0.0214543	-0.0640714	0.17816	-0.374913	0.0714786	0.481573	-0.117177	0.0890746	0.313366
tr|F1SSR4|F1SSR4_PIG	2	0.174667	0.530342	-0.446269	0.0320567	0.134116	0.0843892	0.33109	-0.517402	-0.845893	0.0849826	-0.236954	0.313822
tr|A0A075B7H9|A0A075B7H9_PIG	1	0.370751	-0.416381	-0.629555	-0.632781	-0.574006	1.11642	-0.290342	0.570764	-0.933712	-0.376394	0.115783	0.314043
tr|F1S0V3|F1S0V3_PIG	7	-0.676156	0.153199	1.04366	0.556223	-0.770809	-0.366938	-1.32477	-0.715559	0.44422	0.0612226	-0.490761	0.317422
sp|Q5G6V9|COF2_PIG	1	0.46026	-1.62408	-3.48837	-0.0213762	-0.120975	1.55607	0.280997	-0.780603	-0.81564	-0.958909	0.060206	0.321471
tr|F1SJX1|F1SJX1_PIG	2	0.0399927	0.0921882	-0.259794	-0.20742	-0.167101	0.527457	0.144997	-0.147938	-0.210347	-0.100427	0.0785422	0.32198
tr|I3LMJ1|I3LMJ1_PIG	1	0.226896	0.14655	-0.163007	-0.196969	0.383029	0.403932	-0.886987	-0.225407	-0.0985968	0.0792999	-0.201765	0.325887
tr|I3LHT9|I3LHT9_PIG	1	0.88423	0.721593	-1.08929	-0.0768082	-0.086729	0.127352	-0.209168	-0.774665	-0.728404	0.070599	-0.396221	0.326076
tr|F1RR69|F1RR69_PIG	5	-0.113744	-0.153379	-0.458392	-0.52291	-0.475747	1.41715	-0.611799	-0.26197	-0.192806	-0.344834	0.0876449	0.326081
tr|I3LDE1|I3LDE1_PIG	1	-1.37006	0.171073	-0.407245	0.132838	-0.562995	0.674137	-1.22794	0.401609	0.692672	-0.407278	0.135121	0.326257
tr|F1STC2|F1STC2_PIG	1	-1.4223	-0.860783	-1.31218	-1.33509	-1.17005	2.42513	-1.91155	-0.245461	-1.5038	-1.22008	-0.30892	0.327756
sp|P00339|LDHA_PIG	16	0.393085	0.0300745	-0.518585	0.303368	0.184355	0.56893	-0.573951	-0.610184	-0.345494	0.0784597	-0.240175	0.328792
tr|B8XH67|B8XH67_PIG	2	-0.295811	-0.120327	-0.12361	-0.0767462	0.0469463	0.507011	-0.424068	-0.0443762	0.298795	-0.113909	0.0843405	0.330885
sp|Q8WNW3|PLAK_PIG	1	-0.135152	-0.608193	-1.12426	-0.724598	-0.29399	1.82246	-0.350708	-0.585172	-0.820474	-0.577239	0.0165266	0.332298
tr|I3LII3|I3LII3_PIG	15	0.120567	-0.0913864	-0.399831	-0.152129	-0.075812	0.650209	-0.06491	0.00039093	-0.24833	-0.119718	0.0843399	0.333418
tr|F1RIP4|F1RIP4_PIG	2	0.0349129	-0.092241	0.114439	0.0338775	0.11272	-0.172945	0.148624	-0.31678	0.0723942	0.0407416	-0.0671766	0.333486
sp|P00506|AATM_PIG	4	-0.282203	0.38182	0.204311	0.354524	-0.316059	0.0575439	-0.614648	-0.0527673	-0.0249526	0.0684786	-0.158706	0.336169
tr|F1SV22|F1SV22_PIG	3	0.00589144	-0.0137666	0.170386	0.179835	-0.105462	0.139958	-0.245107	-0.34992	0.121055	0.0473768	-0.0835035	0.336562
tr|F1SLX4|F1SLX4_PIG	1	-0.0941399	0.229686	0.015608	0.0489297	-0.0570795	-0.10005	-0.0883678	0.0474166	-0.0335589	0.0286009	-0.0436399	0.338687
tr|F1SFQ4|F1SFQ4_PIG	1	0.0076457	-0.0864357	-0.353946	-0.0822611	-0.0215306	0.44858	0.262463	0.0584541	-0.444055	-0.107306	0.0813604	0.339338
tr|F1RFQ7|F1RFQ7_PIG	1	0.0166774	-0.146929	-0.416518	-0.315431	-0.434619	1.15441	0.00798875	-0.664346	-0.104691	-0.259364	0.0983415	0.339389
tr|F1SML4|F1SML4_PIG	3	0.0332953	-0.196227	0.239748	0.0897081	0.140145	0.161702	-0.627537	-0.151961	0.125589	0.0613339	-0.123052	0.339851
tr|A6M930|A6M930_PIG	1	-0.146385	0.349523	-0.880244	-0.547303	-0.0706032	0.727826	0.579357	-0.532663	-0.320245	-0.259003	0.113569	0.343003
tr|F1RTJ0|F1RTJ0_PIG	1	-0.412752	-0.127669	0.378819	-0.15837	-0.321189	-0.0224083	0.133268	-0.274494	0.514677	-0.128232	0.0877606	0.343727
tr|I3LFQ0|I3LFQ0_PIG	2	-0.511065	-0.124778	0.583274	0.590141	-0.15996	-0.35644	-1.42098	-0.241215	0.567429	0.0755224	-0.362801	0.34861
tr|I3L6Y6|I3L6Y6_PIG	3	0.0624668	-0.21364	-0.420002	-0.430453	-0.117159	0.923987	0.356197	-0.158205	-0.716908	-0.223757	0.101268	0.351973
tr|F1SBR6|F1SBR6_PIG	1	-0.0749427	0.0646385	-0.596078	-0.386321	0.0326895	-0.24828	0.933949	-0.040678	-0.267678	-0.192003	0.0943284	0.35541
sp|O02668|ITIH2_PIG	1	0.0524882	0.223708	-0.768232	-0.187684	-0.419994	0.794638	0.348498	-0.589292	-0.135913	-0.219943	0.104483	0.357465
tr|I3LKP0|I3LKP0_PIG	3	-0.356414	0.00641262	-0.0452642	-0.0305435	-0.062982	0.416419	0.290563	-0.0126629	-0.395919	-0.0977582	0.0746	0.358583
tr|F1SLE3|F1SLE3_PIG	1	-0.183458	-0.0158056	0.0667645	0.163462	-0.258058	0.0115014	0.0903156	-0.0128682	0.0881814	-0.045419	0.0442826	0.358734
sp|P79303|UGPA_PIG	3	-0.300926	0.165751	0.464632	0.137509	-0.092759	-0.173352	-1.0141	-0.0136639	0.352003	0.0748414	-0.212278	0.359814
sp|Q2XQV4|ALDH2_PIG	5	0.708173	-0.101623	-0.740115	-0.635766	-0.297523	0.397132	0.360776	-0.247439	-0.0970407	-0.213371	0.103357	0.361896
sp|A5GFS8|VAPB_PIG	2	-0.490339	-0.434954	-0.649139	-0.474323	-0.68967	1.84525	-0.936386	-0.324556	-0.606632	-0.547685	-0.00558106	0.361946
tr|F2Z5E6|F2Z5E6_PIG	1	0.0955423	0.314145	-0.324716	0.0815049	0.0674036	0.0124204	-0.334476	-0.0335372	0.00735575	0.046776	-0.0870592	0.36456
tr|F1SKM0|F1SKM0_PIG	3	-0.17743	0.0273948	-0.332783	-0.3333	0.113713	0.461996	-0.619966	0.172949	0.346337	-0.140481	0.0903289	0.365024
sp|P03974|TERA_PIG	2	-0.048722	-0.0199032	-0.343008	-0.183187	-0.201965	0.904468	-0.28893	-0.198679	-0.0790483	-0.159357	0.0844525	0.365227
tr|F1SNL7|F1SNL7_PIG	5	0.270064	0.432717	-0.124114	0.0973361	-0.354957	0.40917	-0.501301	-0.454006	-0.134943	0.0642091	-0.17027	0.366472
sp|Q29561|KCY_PIG	1	0.118652	0.206381	-0.59499	-0.391392	0.0535698	0.258658	0.28618	0.100889	-0.303988	-0.121556	0.0854348	0.366488
tr|F1SFQ0|F1SFQ0_PIG	1	-0.326416	-0.503051	-0.94041	0.67869	-0.222449	0.384239	-0.598425	0.00224402	0.633003	-0.262727	0.105265	0.367586
tr|I3LUC8|I3LUC8_PIG	2	-0.0584855	0.127892	-0.403904	-0.00269521	0.00161281	0.08504	0.0255923	0.290507	-0.16766	-0.0671159	0.0583697	0.370199
tr|F1SQ11|F1SQ11_PIG	1	-0.6904	-0.613105	-0.614984	-0.294636	-0.06561	1.31847	0.554834	0.00873788	-1.58346	-0.455747	0.0746452	0.372162
tr|F1RI15|F1RI15_PIG	10	-0.0671176	0.052345	-0.214364	-0.0931364	-0.00791339	0.454502	-0.112386	-0.0680821	-0.050954	-0.0660373	0.0557699	0.372329
tr|F1RGI7|F1RGI7_PIG	2	-0.0628187	-0.0253562	0.14456	0.0771582	-0.00810974	-0.1562	-0.119844	0.0701888	0.0534966	0.0250867	-0.0380895	0.374769
tr|F1SFA7|F1SFA7_PIG	2	-0.0929461	-0.643471	-0.0752672	-0.160664	-0.0851225	0.600552	-0.677	-0.276493	0.73845	-0.211494	0.0963772	0.374802
tr|F1SDJ3|F1SDJ3_PIG	1	-0.043487	0.220847	0.00554147	0.457984	-0.356971	-0.0563218	-0.488927	-0.154197	0.18028	0.0567829	-0.129791	0.374828
sp|Q9XSD9|PGS2_PIG	1	-2.00419	-1.50135	-1.69911	1.82951	-0.891406	0.0325135	-0.745756	-0.208982	0.596441	-0.85331	-0.0814458	0.380658
sp|P54612|2AAA_PIG	2	-0.0664599	0.0368083	-0.00178893	0.0447497	0.0799872	-0.0695881	0.0914684	-0.0105886	-0.118955	0.0186593	-0.0269157	0.381213
tr|F2Z5H6|F2Z5H6_PIG	3	-0.21029	-0.257873	0.686628	0.139679	-0.0668598	-0.298091	-0.509503	-0.193334	0.313886	0.0582568	-0.171761	0.384257
tr|F2Z5K5|F2Z5K5_PIG	2	0.121198	-0.28274	-0.107758	-0.447659	0.224835	-0.0683973	0.457525	0.0413458	-0.144848	-0.0984248	0.0714065	0.386038
sp|O02772|FABPH_PIG	4	1.61971	0.437339	-1.33911	-0.509767	-0.446839	-0.533472	0.0311308	-0.863556	-1.06127	-0.0477338	-0.606791	0.388052
tr|I3LLD0|I3LLD0_PIG	2	0.285788	-1.01923	-0.211592	-0.409333	0.265943	-0.610548	0.143524	0.44629	0.429201	-0.217685	0.102117	0.390792
tr|F1RLB6|F1RLB6_PIG	3	0.0223452	0.535447	-0.397961	0.301727	-0.14491	0.505532	-0.899144	-0.171938	-0.330041	0.0633296	-0.223898	0.391602
tr|F1SIK9|F1SIK9_PIG	9	0.0147602	-0.0407621	-0.281406	0.0394897	-0.254417	0.654027	-0.210015	-0.145172	-0.0198189	-0.104467	0.0697552	0.391688
sp|P12309|GLRX1_PIG	2	-0.165771	-0.408947	-0.7301	-0.162551	-0.212848	1.4345	-0.694853	-0.280896	-0.23023	-0.336043	0.0571304	0.392343
tr|Q6IM70|Q6IM70_PIG	2	-0.30133	0.121209	0.324135	0.253529	-0.0896705	-0.213589	-0.78312	0.0545194	0.304591	0.0615746	-0.1594	0.393
tr|F1RI41|F1RI41_PIG	1	-0.0456934	-0.380544	-0.109701	0.130404	0.0783017	0.182847	-0.184949	-0.0216721	0.246081	-0.0654466	0.0555768	0.394565
tr|Q9XSH0|Q9XSH0_PIG	2	-0.0938538	-0.452175	-0.295284	-0.290349	-0.0803842	1.22158	-0.396203	-0.196131	-0.342172	-0.242409	0.0717694	0.396362
tr|F1SRB9|F1SRB9_PIG	4	-0.0908856	0.311833	0.254667	0.0197733	-0.210185	0.190915	-0.708201	-0.168881	0.144544	0.0570405	-0.135406	0.398489
tr|F1RR78|F1RR78_PIG	54	-0.0356682	-0.112656	-0.0421989	-0.0501936	0.0153465	0.252501	-0.242196	0.00715914	0.150767	-0.045074	0.0420577	0.399041
tr|F1SQ09|F1SQ09_PIG	11	-0.0255407	-0.0318501	0.00632383	0.159762	0.0688063	-0.0237407	-0.339632	-0.0969475	0.214258	0.0355002	-0.0615155	0.399249
tr|E1CAJ5|E1CAJ5_PIG	26	-0.154574	0.0318582	-0.0115652	-0.0794631	-0.279956	0.449911	-0.485193	0.0506432	0.264416	-0.0987401	0.0699441	0.400172
tr|F1SUW3|F1SUW3_PIG	2	0.00823604	0.673892	-0.367129	-0.271689	-0.0123794	1.23127	-1.35706	-0.907124	-0.909362	0.00618619	-0.48557	0.401982
tr|F1SC07|F1SC07_PIG	1	-0.111025	-0.629709	0.557676	0.186647	0.0872041	-0.676637	-2.2886	-0.38675	1.11123	0.0181586	-0.56019	0.403577
sp|P62272|RS18_PIG	2	-0.121019	0.371764	-0.169225	-0.147392	-0.24856	-0.0126608	0.103972	0.140261	-0.0225456	-0.062886	0.0522566	0.407333
tr|F1SLU8|F1SLU8_PIG	1	-0.392769	-0.123946	0.378397	-0.195226	-0.373227	0.550437	-0.372242	-0.21793	0.354299	-0.141354	0.078641	0.409871
sp|Q29307|ATIF1_PIG	2	-0.52359	-0.597142	-1.47484	-0.402782	-0.908945	2.02006	-2.00285	-0.172749	-0.31852	-0.781459	-0.118515	0.410056
sp|P26234|VINC_PIG	19	-0.0467598	-0.0683258	-0.107591	-0.0281287	-0.0263181	0.410271	-0.18637	-0.103157	0.0685381	-0.0554246	0.0473204	0.410082
tr|F1ST81|F1ST81_PIG	2	-0.14507	-0.172841	-0.0186639	0.0792512	-0.276996	0.352007	-0.534916	0.0456526	0.423269	-0.106864	0.0715031	0.411144
tr|F1SNX3|F1SNX3_PIG	1	-0.30028	0.128641	0.604981	0.153801	-0.316712	-0.346642	-0.565488	0.0178751	0.243284	0.0540858	-0.162743	0.415269
tr|I3L677|I3L677_PIG	9	-0.227524	-0.182086	-0.275783	-0.195137	-0.477684	1.29733	0.0061589	-0.573229	-0.488576	-0.271643	0.0604207	0.415856
tr|A0A075B7I6|A0A075B7I6_PIG	2	-1.16899	0.31851	-0.556799	-1.19017	-0.664144	1.71118	-1.85621	-0.215405	0.198257	-0.652319	-0.0405436	0.420755
sp|P80928|MIF_PIG	3	-0.32001	0.238736	-0.268432	0.177841	-0.176859	0.135325	-0.134721	0.0223372	0.199311	-0.0697447	0.0555628	0.421017
tr|C3VMK7|C3VMK7_PIG	3	-0.258272	-0.0299045	0.0901192	-0.284526	0.120089	0.0664665	-0.274858	0.0618979	0.372547	-0.0724989	0.0565134	0.421132
tr|F1RHJ2|F1RHJ2_PIG	2	-0.0604096	-0.00753966	-0.475882	-0.140618	-0.1471	0.960665	-0.119401	-0.22834	-0.328061	-0.16631	0.0712157	0.422566
tr|Q2EN74|Q2EN74_PIG	10	-0.154211	-0.0181165	-0.114916	-0.0471347	-0.169944	0.709312	-0.181895	-0.0968497	-0.181077	-0.100864	0.0623725	0.425991
tr|F1SQW1|F1SQW1_PIG	2	-0.0995346	-0.0883368	-0.037345	-0.170201	0.0301985	0.51744	-0.165325	-0.20979	0.0757899	-0.0730438	0.0545286	0.426475
tr|F1SJF9|F1SJF9_PIG	1	-0.204291	0.0134102	-0.524528	-0.228659	0.40937	0.232306	0.0757735	0.267306	-0.297287	-0.10694	0.0695245	0.426546
tr|D0G0B3|D0G0B3_PIG	1	0.959666	0.734643	-0.792278	-0.366373	-0.385439	-0.0742148	0.0807166	-0.705632	-0.61734	0.0300435	-0.329117	0.427152
tr|F1SCI9|F1SCI9_PIG	1	-0.441242	-0.627052	-0.223094	0.00887732	-0.497023	1.50367	-0.472088	-0.730106	-0.176042	-0.355907	0.031358	0.427936
tr|F6PUK1|F6PUK1_PIG	3	-0.0631233	-0.236669	-0.171539	-0.398019	-0.272391	1.18647	-0.559768	-0.324174	-0.0495382	-0.228348	0.0632478	0.428592
tr|F1SIG7|F1SIG7_PIG	2	-0.177693	0.100635	-0.105862	0.107486	-0.180047	-0.0312415	0.312393	0.0582543	-0.163562	-0.0510963	0.0439608	0.43476
tr|F1SMW8|F1SMW8_PIG	5	-0.147114	-0.143394	-0.116674	0.0607459	-0.396704	0.784482	-0.601914	-0.0965986	0.201711	-0.148628	0.0719203	0.436929
tr|F1RGG1|F1RGG1_PIG	1	0.137009	-0.242647	-0.23517	-0.319749	0.293118	-0.0592892	0.30546	-0.0505714	0.0257377	-0.0734877	0.0553344	0.43809
sp|P01025|CO3_PIG	15	-0.286797	0.0497589	-0.537716	0.60032	-0.825636	0.675847	-0.157583	-0.319776	0.112084	-0.200014	0.0776428	0.439816
tr|F1SNX6|F1SNX6_PIG	1	0.206049	-0.382802	-0.150663	-0.261694	0.235094	-0.0969194	0.225843	0.0798853	0.00888711	-0.0708031	0.0544239	0.440804
sp|Q07717|B2MG_PIG	4	-0.219218	-0.213492	-0.54895	-0.422943	-0.49519	1.61008	-0.655115	-0.436573	-0.487945	-0.379959	0.00761104	0.443732
sp|Q0Z8U2|RS3_PIG	6	-0.142714	-0.249275	0.264645	-0.0150943	-0.453757	0.301535	-0.418279	-0.140674	0.53	-0.119239	0.0681454	0.445402
tr|F1SGG1|F1SGG1_PIG	1	-0.203196	-0.532995	-0.421601	-0.221553	0.0234197	0.638638	0.97223	-0.271516	-1.08169	-0.271185	0.0644161	0.452195
tr|I3LQ17|I3LQ17_PIG	11	0.247155	-0.312579	-0.56871	-0.0587112	-0.360866	1.01821	-0.355999	-0.547977	0.142972	-0.210742	0.0643029	0.452675
tr|F1SFI5|F1SFI5_PIG	5	-0.0161561	-0.453901	-0.869999	-0.38133	-0.587109	1.73676	-0.819115	-0.631378	-0.404874	-0.461699	-0.029651	0.454577
tr|I3LSZ1|I3LSZ1_PIG	2	0.0562395	0.304502	-0.445748	0.130851	0.148719	0.0826841	-0.148888	-0.165578	-0.0969234	0.0389128	-0.0821763	0.455206
tr|F1S018|F1S018_PIG	2	-0.0489614	-0.127953	-0.679443	-0.255396	0.0870485	0.909808	0.273577	-0.0963291	-0.808753	-0.204941	0.0695756	0.456769
tr|F1RRS8|F1RRS8_PIG	1	0.689345	-0.1764	-0.345844	-0.513633	-0.542446	0.595642	0.183147	-0.315922	-0.186408	-0.177796	0.0691147	0.456894
tr|F1S0P3|F1S0P3_PIG	15	0.402127	0.37607	-0.403916	0.211635	-0.338514	0.310116	-0.8839	0.0316741	-0.197305	0.0494805	-0.184854	0.459426
tr|F1SRL9|F1SRL9_PIG	3	-0.129026	-0.116849	0.0114115	-0.0299926	0.0505963	0.111715	-0.240234	-0.00279155	0.281082	-0.0427721	0.0374429	0.465885
tr|F1RZ28|F1RZ28_PIG	4	-0.0494875	0.356411	0.0533982	-0.0839632	-0.102765	0.261569	-0.224878	-0.2263	-0.101917	0.0347189	-0.0728815	0.466128
tr|F1S3U9|F1S3U9_PIG	7	-0.0716456	-0.183642	-0.0990089	-0.200912	-0.394979	1.09531	-0.33983	-0.459453	-0.0742827	-0.190038	0.0554352	0.466898
tr|F1RQW2|F1RQW2_PIG	11	-0.154151	-0.0463167	-0.147383	-0.314173	-0.847476	1.38164	-0.690012	-0.355385	-0.212847	-0.3019	0.0308478	0.47062
tr|F1SPG0|F1SPG0_PIG	2	-0.00159515	0.544445	-0.369694	-0.055124	0.0986201	0.526697	-0.73638	-0.250725	-0.227533	0.0433303	-0.171985	0.472734
tr|I3LUR1|I3LUR1_PIG	6	-0.0570062	0.0130384	-0.164811	-0.130124	-0.0984304	0.302664	0.494982	-0.436396	-0.139052	-0.0874666	0.0555496	0.472901
tr|F1RQR0|F1RQR0_PIG	1	-0.0152934	0.464392	-0.221364	0.167383	-0.208256	0.110642	-0.2787	0.0228117	-0.210108	0.0373723	-0.0888384	0.473711
tr|F1RYS5|F1RYS5_PIG	2	0.0965672	0.271824	-0.345003	0.0682577	0.124958	0.40223	-0.575635	-0.26844	-0.0373369	0.0433208	-0.119796	0.473776
tr|F1SGG6|F1SGG6_PIG	4	-0.306862	-0.282914	0.224596	0.217165	-0.276959	0.0887511	-0.217441	-0.0723484	0.420961	-0.0849947	0.0549806	0.476155
tr|I3LBQ4|I3LBQ4_PIG	2	0.209396	-0.204279	0.0838394	0.0684516	-0.544542	0.0250124	-0.113143	-0.0282224	0.332395	-0.0774269	0.0540104	0.477316
tr|F1S420|F1S420_PIG	1	0.154791	0.29307	0.219697	-0.00778398	-0.461874	0.605824	-1.83121	-0.379596	0.268812	0.0395799	-0.334042	0.477352
tr|I3LD72|I3LD72_PIG	7	0.377441	-0.0418672	-0.589699	-0.33085	-0.103955	0.542734	0.360727	-0.287455	-0.359582	-0.137786	0.064106	0.479621
tr|F2Z522|F2Z522_PIG	2	0.38671	-0.159314	-2.52012	-2.51236	-0.152595	1.69057	-1.88175	-1.43192	0.746815	-0.991536	-0.219072	0.480999
sp|P27917|APOC3_PIG	4	-0.620128	-0.490277	-1.20234	0.105077	-0.564673	1.8519	-1.13277	-0.652973	-0.415986	-0.554469	-0.087458	0.481642
tr|I3L5L1|I3L5L1_PIG	2	-0.157855	0.0493657	-0.0125264	-0.243862	0.565169	0.564676	-1.05315	-0.58063	0.168374	0.0400585	-0.225181	0.482372
tr|F1RFI1|F1RFI1_PIG	4	0.180427	0.132809	-0.198882	-0.092575	0.139976	0.0443468	-0.357573	0.172184	-0.118822	0.032351	-0.064966	0.483653
tr|F2Z5E2|F2Z5E2_PIG	4	0.0933475	-0.0410234	-0.44511	-0.0153558	-0.126814	0.71485	-0.0898361	-0.233708	-0.168105	-0.106991	0.0558002	0.484574
tr|F1SLI3|F1SLI3_PIG	2	-0.209335	-0.291871	1.04286	-0.0240804	-0.385157	-0.45424	-0.243304	-0.304337	0.168968	0.0264833	-0.208228	0.484761
tr|F1SM98|F1SM98_PIG	3	0.276945	-0.0592149	-0.00909157	-0.287105	0.268334	-0.329633	0.22611	0.111255	-0.385857	0.0379737	-0.0945313	0.489216
sp|O62680|CD59_PIG	2	0.525142	-0.868298	-1.27198	-1.06044	-0.762892	1.95536	-0.968767	-0.644283	-0.996097	-0.687694	-0.163446	0.48986
sp|Q56P28|PRAF3_PIG	1	0.10792	0.0202588	-0.529188	-0.164451	0.120486	0.192903	0.380622	0.0423392	-0.393795	-0.0889948	0.0555173	0.49286
tr|F2Z560|F2Z560_PIG	1	-0.143382	0.0246715	-0.370528	0.12735	-0.201051	0.0450584	-0.582609	0.165852	0.604402	-0.112588	0.0581758	0.494248
tr|I3LKZ4|I3LKZ4_PIG	1	0.208258	0.195791	-0.317696	-0.0311837	0.0885554	0.0265675	-0.152338	0.0173337	-0.113069	0.028745	-0.0553763	0.494573
tr|I3L5D5|I3L5D5_PIG	34	-0.113634	-0.0880522	-0.0699882	0.0996594	-0.21735	0.561693	-0.309825	-0.154643	0.0969982	-0.0778729	0.0485558	0.498366
tr|F1SI13|F1SI13_PIG	1	0.184868	-0.289325	-0.641225	0.215941	-0.337458	0.525784	0.472138	-0.829801	0.0860385	-0.17344	0.06354	0.498909
tr|F1S4V8|F1S4V8_PIG	1	-0.236052	-1.01254	-0.141339	-0.397326	-0.063283	1.21788	-1.03526	-0.890094	0.747333	-0.370109	0.00996461	0.501852
sp|P60662|MYL6_PIG	10	-0.0351116	-0.304097	-1.03023	-0.611275	-0.0726886	1.63896	-0.773858	-0.578126	-0.41528	-0.41068	-0.032075	0.503224
tr|F1SSI2|F1SSI2_PIG	2	-0.0832997	-0.0977609	-0.0927219	-0.0956358	0.121463	0.332189	0.0363866	0.0936884	-0.306477	-0.049591	0.0389466	0.503309
tr|F1RPY1|F1RPY1_PIG	3	-0.169339	0.165173	-0.123748	0.144801	0.183945	0.442072	0.188684	-0.66027	-0.516538	0.0401665	-0.136513	0.503648
tr|F1S530|F1S530_PIG	2	0.211724	-0.0356401	0.129615	-0.190185	0.0372127	-0.0578094	-0.411543	0.101881	0.116355	0.0305454	-0.062779	0.506637
tr|I3L9T6|I3L9T6_PIG	2	-0.502627	-0.187532	0.102394	0.258923	-0.333521	0.190322	-0.696376	0.279542	0.465075	-0.132473	0.0596408	0.509736
tr|I3LVF5|I3LVF5_PIG	2	0.820279	-0.217681	-0.197294	-0.38764	0.0934023	-0.272714	0.630965	-0.635528	-0.61973	0.0222133	-0.224252	0.511409
sp|P16469|LOX15_PIG	19	-0.650215	-0.649287	-1.1324	-0.526769	-0.773439	2.1847	-1.06672	-1.19961	-0.913709	-0.746421	-0.248835	0.514024
tr|F1SVB0|F1SVB0_PIG	7	0.826064	0.375425	-0.650874	0.0088397	-0.458798	0.411778	-0.0288245	-0.797957	-0.570042	0.0201315	-0.246262	0.514719
tr|F1SAJ9|F1SAJ9_PIG	3	-0.328842	-0.712668	0.605671	-0.181284	-0.575879	-0.234847	-0.705296	0.126116	0.974316	-0.238601	0.0400723	0.515345
tr|I3LLM9|I3LLM9_PIG	2	-0.342442	-0.0590345	0.0415285	0.0322191	-0.228306	0.282893	-0.610649	-0.0487396	0.592301	-0.111207	0.0539515	0.516273
tr|F1SHD6|F1SHD6_PIG	1	-0.0321168	-0.0998838	-0.290375	-0.266713	-0.283804	0.963186	-1.00016	0.0906306	0.142993	-0.194579	0.049163	0.518974
sp|P00355|G3P_PIG	24	0.250334	-0.318963	-0.474565	0.234088	0.472355	0.52115	-0.139124	-0.551514	-0.514201	0.0326497	-0.170922	0.519907
tr|F2Z5Q6|F2Z5Q6_PIG	1	0.118363	-0.125444	-0.0850736	-0.145204	-0.0769531	0.464645	-0.246011	-0.203428	0.151916	-0.0628625	0.0417804	0.523633
sp|P79263|ITIH4_PIG	1	-0.0404711	-0.22632	-0.624432	-0.284263	0.0899503	1.1759	-0.446882	-0.531977	-0.0677836	-0.217107	0.0323154	0.524902
tr|F1SL54|F1SL54_PIG	3	-0.00476137	0.01105	0.192364	-0.113934	0.10041	0.313975	-0.755837	-0.0409565	0.0696857	0.0370256	-0.103283	0.525775
tr|F1RR44|F1RR44_PIG	3	0.738851	0.670596	-1.04371	-1.00063	-1.0078	0.634798	0.230234	-0.461989	-0.311988	-0.328539	0.0227636	0.526682
tr|F1S8G6|F1S8G6_PIG	1	0.538454	-0.906438	-1.38209	-1.28688	-0.960738	2.08812	-1.2553	-0.80718	-1.10644	-0.799538	-0.270198	0.528721
tr|F1S935|F1S935_PIG	1	0.355773	0.438569	-0.557389	-0.153941	-0.032257	0.745401	-1.04803	-1.08749	0.236597	0.0101509	-0.28838	0.532308
sp|Q8MJ14|GPX1_PIG	7	0.110192	-0.367229	0.038873	-0.218703	0.0256899	0.451002	-0.394616	-0.135924	0.266607	-0.0822353	0.046767	0.533303
sp|Q06AA4|SNRPA_PIG	2	0.222912	-0.272676	-0.563077	-0.723622	-0.0168098	1.16872	-0.988259	-0.362589	0.268199	-0.270655	0.0215184	0.536426
sp|P20305|GELS_PIG	23	-0.00313613	-0.14813	-0.288339	-0.0636456	-0.189906	0.912249	-0.507824	-0.307203	0.0757863	-0.138631	0.043252	0.538665
tr|I3LP78|I3LP78_PIG	2	0.0610268	0.247773	-0.71641	-0.011711	0.00742309	0.26846	-0.0791237	0.133003	-0.126568	-0.0823795	0.0489426	0.54017
tr|F1SFF3|F1SFF3_PIG	1	-0.463808	-0.629222	0.263195	0.179026	-0.182529	-0.378564	-0.387977	0.065151	0.876093	-0.166668	0.0436756	0.540722
tr|F1S0L1|F1S0L1_PIG	8	0.0856644	-0.195453	-0.677149	-0.145031	-0.116195	0.954982	0.290228	-0.0555442	-1.03054	-0.209632	0.039781	0.543489
tr|F1SEH4|F1SEH4_PIG	1	-0.424517	0.393247	-0.0278156	0.292284	-0.0621246	-0.0404285	-0.842289	0.207279	0.129083	0.0342149	-0.136589	0.543815
tr|F1SDX9|F1SDX9_PIG	5	0.244862	0.0697673	-0.239561	-0.199459	-0.155591	0.185354	0.0530265	-0.304467	0.221014	-0.0559964	0.0387318	0.543953
tr|F1SBS1|F1SBS1_PIG	1	-0.81367	-0.437483	0.70263	0.23756	-0.612329	0.0337499	-0.379563	-0.00653333	0.530288	-0.184658	0.0444855	0.54571
tr|F1RM24|F1RM24_PIG	1	-1.3677	-1.18228	1.45304	-0.168493	-1.7994	0.0495462	-0.938399	-0.667539	1.05005	-0.612968	-0.126585	0.545792
tr|F1SEV8|F1SEV8_PIG	1	0.0836193	-0.296646	0.305644	-0.444263	0.0451921	-0.0517557	-0.0313097	0.0614453	0.184763	-0.0612908	0.0407857	0.546581
tr|I3LPU8|I3LPU8_PIG	4	0.145328	0.0625235	-0.649322	-0.56667	0.0441889	1.0111	-0.521489	-0.391895	0.0449375	-0.19279	0.0356642	0.547088
tr|B6E241|B6E241_PIG	6	0.188254	0.0846351	-0.395349	-0.0714914	-0.094349	0.372659	-0.0449377	0.00978307	-0.183328	-0.05766	0.0385443	0.54988
tr|I3LG46|I3LG46_PIG	1	-0.295495	0.254482	0.0322952	0.116308	0.0187772	0.746591	-0.843697	-0.364739	-0.215986	0.0252734	-0.169458	0.550218
tr|F2Z5B2|F2Z5B2_PIG	2	0.00193443	0.13724	-0.544871	-0.196492	0.115413	0.131123	0.444735	0.152924	-0.536542	-0.0973552	0.04806	0.550685
tr|I3LLF7|I3LLF7_PIG	1	-1.04982	-0.941892	0.819944	-0.444726	-1.25689	1.45837	-1.96956	0.196905	-0.107232	-0.574677	-0.105379	0.552436
sp|P62197|PRS8_PIG	1	-0.120027	0.291681	0.0323205	0.0522788	-0.0950196	0.252489	-0.717465	0.042914	0.0431054	0.0322467	-0.0947392	0.555145
tr|I3LTB8|I3LTB8_PIG	1	-0.273016	-0.518236	1.16625	-0.448386	-1.68267	0.649829	-0.444099	-0.368119	0.146303	-0.351212	-0.00402157	0.555578
tr|F1RMM0|F1RMM0_PIG	1	-0.38179	-0.0876999	0.429318	0.217439	-0.0415077	-0.235969	-0.599799	-0.220294	0.52931	0.0271518	-0.131688	0.561698
tr|F1RG07|F1RG07_PIG	3	-0.0478871	-0.122406	0.0413052	0.155463	-0.258461	-0.0947509	0.384508	-0.0899999	-0.0682121	-0.0463971	0.0328863	0.562336
tr|F1SKJ1|F1SKJ1_PIG	45	-0.0588027	-0.0758995	-0.17987	-0.279095	-0.268917	1.09696	-0.580657	-0.357217	-0.0499247	-0.172517	0.0272914	0.565816
tr|F1SRC8|F1SRC8_PIG	3	0.0537244	-0.129912	-0.265041	-0.284926	-0.404458	1.21078	-0.619026	-0.393251	-0.132024	-0.206122	0.0166186	0.567298
tr|I3LBB2|I3LBB2_PIG	3	-0.061585	0.0272061	-0.126059	-0.0449266	-0.0288094	0.399362	-0.270604	-0.128372	0.129736	-0.0468348	0.0325303	0.568746
tr|F1SPG9|F1SPG9_PIG	4	0.00079665	0.0764799	-0.352692	-0.127136	-0.105193	0.740689	-0.457396	0.0222182	-0.149178	-0.101549	0.0390832	0.57301
tr|I3LGD4|I3LGD4_PIG	13	0.0149819	0.222927	-0.0355207	-0.129496	0.0333576	0.175908	-0.281984	0.0547179	-0.122726	0.02125	-0.0435211	0.574003
tr|F2Z5D2|F2Z5D2_PIG	8	0.0536009	-0.0718759	-0.531208	-0.168809	-0.191705	1.07503	-0.73389	-0.232432	-0.00813446	-0.182	0.025144	0.575504
tr|I3LCB2|I3LCB2_PIG	1	-0.380394	0.0609243	0.548124	0.0149733	-0.906762	-0.0294201	-0.12753	-0.117529	0.449604	-0.132627	0.0437813	0.57615
tr|F1RL80|F1RL80_PIG	2	0.0257824	0.154325	-0.564351	-0.0431326	-0.0297999	0.54952	0.0994447	-0.0445777	-0.437967	-0.0914353	0.0416048	0.576478
tr|I3L8X6|I3L8X6_PIG	1	-0.0794003	-0.0145285	0.167796	0.180047	-0.161219	0.056907	-0.205972	-0.0227807	0.0307119	0.0185392	-0.0352834	0.579475
tr|F1SI88|F1SI88_PIG	1	0.0635069	0.151869	-0.658446	0.154228	-0.34722	0.587581	-0.601176	0.288774	-0.107861	-0.127212	0.0418294	0.579734
tr|F1RXC2|F1RXC2_PIG	4	-0.247716	-0.912854	0.578314	-0.056638	0.0380216	-0.0242855	0.211464	-0.168879	0.156557	-0.120174	0.0437141	0.581613
tr|F1RKM1|F1RKM1_PIG	3	-0.116565	0.172115	-0.18541	0.120582	-0.228126	0.365782	-0.174998	-0.0311057	-0.0327189	-0.0474809	0.0317397	0.583324
sp|P62802|H4_PIG	2	-0.626664	0.303359	0.114518	0.227458	-0.753681	-0.321981	-0.396557	0.417619	0.460983	-0.147002	0.0400162	0.583898
tr|F2Z528|F2Z528_PIG	3	0.129423	0.0571288	-0.422313	-0.110189	-0.0762601	0.661109	-0.196311	-0.127667	-0.192386	-0.0844423	0.0361861	0.588496
sp|P63221|RS21_PIG	4	0.0133693	-0.14248	0.0748323	-0.103896	0.00500137	0.314401	-0.0795295	-0.106171	-0.0312253	-0.0306345	0.0243689	0.5895
tr|I3L5T8|I3L5T8_PIG	1	-0.187868	-0.274125	-0.68131	-0.386757	-0.669678	1.6013	-1.77841	-0.442241	0.282602	-0.439948	-0.084186	0.590051
tr|Q6QAS5|Q6QAS5_PIG	1	0.679694	0.267865	-0.722226	-0.25168	-0.398562	1.29058	-1.34843	-0.752963	-0.843933	-0.0849817	-0.413687	0.591596
tr|F2Z5C7|F2Z5C7_PIG	2	-0.0674749	-0.132259	0.107755	-0.0292571	-0.0246214	0.0197679	-0.209741	0.0270901	0.257366	-0.0291716	0.0236208	0.595197
tr|F1RN44|F1RN44_PIG	2	0.195425	0.392665	-0.611063	-0.095344	0.229041	0.42325	-0.231565	-0.154349	-0.539289	0.022145	-0.125488	0.597574
tr|I3LR51|I3LR51_PIG	2	0.0691096	-0.068403	-0.226164	-0.046388	0.0154188	0.464324	-0.108895	-0.269955	0.038319	-0.0512854	0.0309482	0.599456
tr|A5GFT5|A5GFT5_PIG	1	-0.0882927	-0.119452	-0.601798	-0.0530795	-0.0948507	0.70605	0.714564	-0.272551	-1.06047	-0.191495	0.0218987	0.605182
tr|F1RYS9|F1RYS9_PIG	1	-0.0637104	-0.824668	-0.34158	-0.588251	-0.169471	1.26185	-2.07101	0.526355	0.0824022	-0.397536	-0.0500995	0.608685
tr|F1RG16|F1RG16_PIG	3	0.149846	-0.052841	-0.298118	-0.0188794	0.0213519	0.292439	-0.231361	0.0602995	-0.0114876	-0.0397281	0.0274725	0.610221
tr|F1SQN1|F1SQN1_PIG	3	-0.00046468	0.124105	-0.0772975	-0.0232668	0.0378081	0.117739	-0.148482	-0.0580088	0.00616561	0.0121768	-0.0206466	0.614102
tr|F6Q4Y6|F6Q4Y6_PIG	4	0.39909	0.190646	0.0433751	-0.20711	-0.323867	0.414277	-0.0743803	-0.285778	-0.431187	0.0204267	-0.0942668	0.618105
sp|O11780|BGH3_PIG	2	0.457165	0.182573	-0.562494	-0.0238688	0.0326801	0.184397	0.357349	-0.405145	-0.652795	0.0172111	-0.129048	0.62099
tr|F1S2Q3|F1S2Q3_PIG	1	-0.115377	0.274858	-0.380974	0.0668629	-0.0386193	0.107962	0.0574368	-0.000739	-0.0585423	-0.0386498	0.0265294	0.621651
tr|F1SQW8|F1SQW8_PIG	10	-0.381947	-0.103833	0.45887	-0.158892	-0.774542	0.923372	-0.694722	-0.451051	0.264728	-0.192069	0.0105815	0.622954
tr|F1RIP6|F1RIP6_PIG	1	-0.218172	0.367547	-0.704225	-0.0344779	-0.0671209	0.527723	-0.784779	0.181888	0.200416	-0.13129	0.0313123	0.623634
tr|F1SHW1|F1SHW1_PIG	1	0.0330883	-0.0258338	-0.399148	-0.0662548	0.00441001	0.266122	-0.733443	0.18698	0.417541	-0.0907477	0.0343001	0.626185
tr|F1SCC6|F1SCC6_PIG	5	-0.872634	-0.730023	-0.825808	0.346025	-0.721265	1.93529	-1.08332	-1.00613	-0.701801	-0.560741	-0.213992	0.627933
tr|F1SAC1|F1SAC1_PIG	1	-0.102931	-0.153387	0.128081	0.0380306	0.193858	-0.1783	-0.465808	0.184716	0.216551	0.0207305	-0.0607104	0.62818
tr|F1SJY6|F1SJY6_PIG	1	-0.762698	-0.739472	0.908249	-0.127901	-0.79507	0.863893	-1.14289	-0.302732	0.443496	-0.303378	-0.0345592	0.631714
sp|O46560|PDXK_PIG	1	0.398411	-0.0262919	-0.67219	-0.645972	-0.199232	1.08509	-0.197445	0.105854	-1.02138	-0.229055	-0.00697098	0.632824
tr|F1SFE6|F1SFE6_PIG	2	-0.153871	0.0771566	0.190168	0.0451648	-0.0743112	0.00994059	-0.291674	-0.0413544	0.173926	0.0168616	-0.0372905	0.633358
tr|I3LN42|I3LN42_PIG	9	0.371316	0.143082	-0.42781	0.182519	-0.360978	0.987671	-0.774013	-0.570738	-0.505788	-0.0183742	-0.215717	0.635819
tr|F1SAP4|F1SAP4_PIG	5	-0.0874796	-0.0871393	-0.193682	0.0416839	-0.0572358	0.70093	-0.352477	-0.209958	-0.0301714	-0.0767705	0.027081	0.636049
tr|F1SHL9|F1SHL9_PIG	26	-0.0053464	-0.211679	-0.264128	0.291746	-0.070187	0.378399	-0.101789	-0.239638	0.0732669	-0.0519189	0.0275599	0.637173
tr|F1STR1|F1STR1_PIG	4	-0.197834	0.0843174	-0.312962	-0.033634	-0.0685486	0.764158	-0.676879	0.00200604	0.0102471	-0.105732	0.0248831	0.643302
tr|F1SGG2|F1SGG2_PIG	1	0.279625	-0.05739	-0.665407	-0.235478	0.665896	0.438674	0.0734264	-0.203807	-1.05043	-0.00255072	-0.185534	0.643509
tr|F1RZJ3|F1RZJ3_PIG	1	-0.111757	0.0420701	-0.270973	0.0481256	0.386307	-0.454058	0.0469861	0.0756313	0.0817651	0.0187545	-0.0624189	0.64506
tr|F1S543|F1S543_PIG	2	0.798861	0.611584	-1.34713	-0.814179	0.342707	-0.667845	-1.27301	-0.159322	0.644975	-0.0816323	-0.363801	0.651091
tr|F1RSG9|F1RSG9_PIG	3	-0.211672	0.179065	0.118774	0.364435	-0.373852	0.163912	-0.872256	0.0143026	0.242243	0.0153499	-0.11295	0.652477
tr|F1SUM3|F1SUM3_PIG	7	0.0824153	0.125761	-0.0329691	-0.120561	-0.0003715	0.0563639	-0.068659	0.0615323	-0.126251	0.010855	-0.0192535	0.652491
tr|I3LVT1|I3LVT1_PIG	1	-0.00299188	-0.549004	-0.242817	-0.194617	0.0112282	1.1801	-0.865037	-0.303131	-0.0492761	-0.19564	-0.00933636	0.652495
tr|I3LJ87|I3LJ87_PIG	2	-0.127007	-0.162969	0.207258	-0.173374	-0.127502	0.0505971	-0.619967	0.179262	0.501545	-0.0767188	0.0278593	0.652622
tr|F1RNN0|F1RNN0_PIG	3	0.875673	-0.320219	-0.624404	0.137526	-0.087811	0.158491	0.148794	-0.281032	-0.673991	-0.00384721	-0.161934	0.652782
tr|I3LSZ5|I3LSZ5_PIG	15	0.0118215	-0.0421409	-0.354639	-0.211909	-0.00952121	0.935567	-0.541938	-0.126442	-0.207394	-0.121278	0.0149482	0.654997
tr|F1S8L9|F1S8L9_PIG	14	-0.101211	0.0741778	-0.222698	-0.0425446	-0.173336	0.696745	-0.586159	-0.231263	0.215927	-0.0931223	0.0238125	0.655566
sp|P02550|TBA1A_PIG	2	-0.0632164	0.0168438	-0.256339	0.127417	0.0469894	0.217908	-0.112347	-0.041349	0.012357	-0.0256611	0.0191423	0.657393
tr|F2Z5L7|F2Z5L7_PIG	4	0.0218413	0.238602	-0.259777	0.181506	-0.0933763	0.304395	-0.587612	0.0470955	-0.0517589	0.0177592	-0.0719702	0.658185
tr|F1SK12|F1SK12_PIG	7	0.170854	0.020008	-0.255088	-0.240295	0.0114232	0.534504	-0.00962478	-0.172565	-0.253612	-0.0586195	0.0246756	0.660309
tr|F1SLF6|F1SLF6_PIG	5	-0.173743	-0.0720151	0.0647028	-0.0587023	-0.182119	0.529064	-0.688799	-0.062746	0.326475	-0.0843755	0.0259984	0.660715
tr|F1SBI1|F1SBI1_PIG	1	2.3789	0.903808	-3.15561	-3.11042	-2.79525	-0.304341	-1.0458	-2.69402	-3.22676	-1.15571	-1.81773	0.662661
tr|F1S418|F1S418_PIG	5	-0.0402613	0.0765101	-0.0471712	0.043225	0.0538054	0.246697	-0.552237	-0.123317	0.201994	0.0172216	-0.0567158	0.667052
tr|F1RKX9|F1RKX9_PIG	1	-0.329774	-0.0190833	0.525115	-0.0339687	-0.0745059	-0.262508	-0.143011	-0.0316581	0.182024	0.0135566	-0.0637884	0.678506
tr|I3L5C4|I3L5C4_PIG	1	-0.735503	0.122307	-1.1561	0.283588	-0.167732	0.973455	-0.214376	0.701693	-1.72326	-0.330687	-0.0656213	0.67966
tr|F1RIF3|F1RIF3_PIG	2	0.835349	0.00140331	-1.09957	0.617065	-0.566552	-0.00993902	0.187834	-1.0557	-0.111151	-0.0424601	-0.247238	0.679675
tr|F1SKQ9|F1SKQ9_PIG	1	0.544563	0.0129055	-0.589901	-0.119429	0.206334	-0.0947446	0.174134	-0.039091	-0.404019	0.0108945	-0.0909302	0.680063
tr|I3LUJ7|I3LUJ7_PIG	1	-0.0237441	0.0327402	-0.47875	0.255835	0.266017	-0.624091	-0.148119	0.45687	-0.0657536	0.0104196	-0.0952736	0.682457
tr|F1SGF1|F1SGF1_PIG	1	0.0748475	-0.068652	-0.0351486	0.0413434	0.0111166	0.58185	-1.06962	-0.223114	0.202334	0.00470136	-0.127138	0.686041
tr|I3LLD8|I3LLD8_PIG	1	-0.320504	0.0784057	0.67825	0.0818848	-0.487966	-0.272938	-0.00481172	-0.229683	0.130412	0.00601422	-0.0942549	0.692807
tr|I3LJT3|I3LJT3_PIG	1	-0.00925568	0.0389442	0.00113386	0.00101799	-0.162844	-0.0392576	0.340768	-0.164205	-0.0705538	-0.0262008	0.016688	0.696532
tr|F1SCC9|F1SCC9_PIG	1	0.0796212	0.0858031	-0.916128	0.357504	-1.31192	1.84982	-1.8969	-1.44526	-1.2251	-0.341023	-0.67936	0.697934
tr|F1SB42|F1SB42_PIG	3	-0.00806852	0.121361	-0.0396115	-0.00430303	-0.0131217	0.493236	-0.575823	-0.294805	0.0884766	0.0112513	-0.0722288	0.698369
sp|P41367|ACADM_PIG	4	0.304017	0.0704057	-0.637042	-0.15838	0.00582053	0.597622	-0.10343	-0.123529	-0.303418	-0.0830356	0.0168113	0.700884
sp|Q6Q2C2|HYES_PIG	1	-0.325793	0.103947	-0.0268998	0.345567	-0.503007	-0.032194	-0.548489	0.248532	0.400486	-0.0812369	0.0170837	0.706913
tr|I3L6Q5|I3L6Q5_PIG	4	0.448097	0.12376	-1.20742	-0.778316	-0.443394	1.49999	-0.701544	-1.19379	-0.129384	-0.371454	-0.131181	0.708069
tr|I3LVG4|I3LVG4_PIG	1	0.0911609	0.101748	-0.316382	-0.0928177	0.0785164	-0.0698247	-0.132174	0.223314	0.045969	-0.0275548	0.016821	0.709183
tr|F1SB63|F1SB63_PIG	5	0.10236	-0.00381169	0.157899	0.15455	-0.376847	0.504242	-0.611462	-0.298042	0.0621062	0.00683018	-0.0857889	0.710484
tr|I3LRH2|I3LRH2_PIG	4	0.297755	0.0576153	-0.749136	-0.466972	0.251185	0.7589	-0.217223	-0.138978	-0.394377	-0.12191	0.00208056	0.715361
tr|F1SPH1|F1SPH1_PIG	4	0.103806	-0.0030177	-0.198527	-0.435906	-0.0896674	0.799844	-0.664767	-0.524594	0.389807	-0.124662	7.2527e-05	0.715476
tr|F1SU28|F1SU28_PIG	1	0.268792	0.0860859	-1.10696	0.0921769	0.0937223	0.453502	-0.119441	-0.434862	0.146235	-0.113237	0.0113585	0.716475
sp|Q29201|RS16_PIG	2	0.288761	-0.111231	-2.98382	-0.758898	0.927955	1.07445	-1.20483	-0.827239	0.175465	-0.527447	-0.195538	0.719061
tr|F1SII4|F1SII4_PIG	2	0.17056	0.202271	-0.232585	-0.221961	-0.228183	0.400213	0.0501571	0.168197	-0.549945	-0.0619797	0.0171556	0.719862
tr|F1SQ01|F1SQ01_PIG	1	-0.0182689	-0.0773541	-0.0602835	0.0893615	0.00984634	0.858344	-0.597554	-0.670904	-0.100016	-0.0113397	-0.127532	0.719905
tr|F1SUF2|F1SUF2_PIG	7	0.317249	0.205743	-0.364289	-0.327559	-0.165434	0.278648	-0.488475	0.00693443	0.268695	-0.0668578	0.0164505	0.720092
sp|Q7SIB7|PGK1_PIG	1	0.921167	-0.13733	-3.95429	0.265488	-1.01019	1.43654	-0.652131	-0.264731	-1.95052	-0.783031	-0.35771	0.7212
tr|F1RP44|F1RP44_PIG	1	0.219678	0.242095	-0.488215	0.0172883	0.0672991	-0.0483642	-0.0236246	-0.0431343	-0.0607466	0.0116291	-0.0439674	0.721898
tr|F1RU22|F1RU22_PIG	1	0.165218	-0.090476	-0.60887	-0.234639	0.38066	0.44777	0.12165	-0.117732	-0.399042	-0.0776213	0.0131617	0.726084
tr|F1RJ74|F1RJ74_PIG	1	-0.875236	-0.364341	1.29542	-0.229003	-0.466668	-0.589106	-0.790016	-0.79161	0.868586	-0.127965	-0.325537	0.729694
tr|F2Z5G5|F2Z5G5_PIG	2	-0.700959	0.214519	0.100726	0.0214869	0.0895289	0.717946	-1.58602	-0.548814	0.497402	-0.0549397	-0.229871	0.737381
tr|I3LT81|I3LT81_PIG	2	0.59971	0.266151	-0.840513	-0.161102	-0.304114	1.13568	-0.871194	-0.801009	-0.511676	-0.0879737	-0.26205	0.738131
tr|B6CVL5|B6CVL5_PIG	2	0.430789	0.0779082	-0.670719	-0.557324	-0.0928922	0.620377	-0.52329	-0.817362	0.632834	-0.162447	-0.0218604	0.738827
tr|I3LNE4|I3LNE4_PIG	2	-0.0609781	-0.336958	-0.937349	-0.330512	-0.613797	1.84281	-1.54368	-0.903826	-0.296539	-0.455919	-0.225309	0.739743
tr|F1SA50|F1SA50_PIG	2	-0.242055	0.0573645	0.267417	-0.0462726	0.00999842	0.127748	-0.504998	0.00091108	0.185201	0.00929054	-0.0477842	0.741955
tr|F1SRQ7|F1SRQ7_PIG	1	-0.0844121	-0.0393665	-0.870205	-0.645867	-0.413132	1.63626	-1.93889	0.124574	-0.541627	-0.410596	-0.179922	0.743257
tr|F1S1B9|F1S1B9_PIG	1	-0.119909	-0.357489	0.171444	0.0654971	0.057634	-0.0164492	-0.315709	0.120604	0.27087	-0.0365645	0.014829	0.745218
tr|I3LVK2|I3LVK2_PIG	2	-0.050216	-0.013304	-0.0940029	0.0495297	0.0680014	0.0753959	0.0486856	-0.0750634	-0.0203342	-0.00799834	0.00717095	0.74855
tr|F1ST98|F1ST98_PIG	2	-0.0830978	0.166992	-0.0679183	0.156279	-0.144708	0.467909	-0.472421	-0.237104	0.0114489	0.00550932	-0.0575418	0.751471
tr|F2Z5G7|F2Z5G7_PIG	1	-0.983889	-0.631413	1.08576	-0.137396	-1.48711	-0.394901	-1.16333	-0.639711	1.38493	-0.43081	-0.203252	0.753011
tr|F1RUV6|F1RUV6_PIG	1	0.187172	0.2412	-0.487287	-0.275681	0.220719	0.296509	-0.855335	-0.618476	0.625261	-0.0227753	-0.13801	0.755515
tr|I3LL97|I3LL97_PIG	4	0.128726	-0.0155487	-0.180528	-0.139151	0.23779	-0.183733	0.425385	-0.0955354	-0.342823	0.00625744	-0.0491767	0.755778
sp|P62844|RS15_PIG	1	0.166603	-0.0327287	-0.273691	-0.0648268	0.155476	0.470068	-0.913062	-0.365719	0.390287	-0.00983342	-0.104606	0.763594
tr|F1SB81|F1SB81_PIG	1	0.0422497	0.172116	-0.938607	-0.0622332	0.0535559	0.933249	-0.415115	0.0732471	-0.702228	-0.146584	-0.0277119	0.768644
tr|F1RP05|F1RP05_PIG	1	-1.27389	-0.964323	1.60745	-0.147031	-1.23156	-0.185006	-0.811904	-0.357719	0.554019	-0.40187	-0.200152	0.769747
tr|F1S187|F1S187_PIG	1	-0.428027	0.368044	0.0494821	0.287233	-0.319093	-0.155498	-0.671931	-0.0382472	0.495726	-0.0084722	-0.0924876	0.77049
tr|Q8HXL4|Q8HXL4_PIG	1	-1.43462	-0.299514	1.1033	0.547411	-1.91583	-0.904071	-0.729536	0.118596	0.781942	-0.399851	-0.183267	0.776444
tr|F1SUE3|F1SUE3_PIG	4	0.0523481	-0.742788	0.434203	-0.0509274	0.186307	-0.188796	-0.819493	-0.105596	0.62081	-0.0241715	-0.123269	0.780451
tr|F2Z5H8|F2Z5H8_PIG	2	0.0671169	-0.072756	0.126724	-0.0155964	-0.0839414	0.244417	-0.605988	-0.10815	0.272156	0.00430942	-0.0493913	0.780741
tr|F1SC20|F1SC20_PIG	7	-0.201678	-0.278181	-0.553774	0.0566905	-0.74219	1.70647	-0.909149	-0.905309	-0.606769	-0.343826	-0.17869	0.783162
tr|F1RU33|F1RU33_PIG	2	0.017419	0.0538968	-0.177437	0.0519761	-0.00796375	0.680909	-0.816994	-0.348104	0.108286	-0.0124219	-0.0939755	0.7832
tr|F1SKQ0|F1SKQ0_PIG	6	0.155275	0.184818	-0.297463	-0.171267	0.122682	0.54092	-0.275432	-0.180371	-0.329863	-0.00119093	-0.0611865	0.783375
tr|F1SEN1|F1SEN1_PIG	2	-1.09435	-0.566559	0.385712	0.992752	-0.885161	0.0497629	-0.873163	-0.109791	0.595266	-0.23352	-0.0844812	0.784199
tr|D0G0C8|D0G0C8_PIG	4	-0.00651657	-0.126585	0.347535	-0.0693578	-0.125007	-0.00742387	-0.407643	-0.068862	0.314931	0.00401361	-0.0422494	0.786485
tr|F1RI39|F1RI39_PIG	18	0.288164	0.0858688	-0.356487	-0.0557074	0.0650566	0.195487	-0.0111577	-0.097774	-0.223652	0.00537908	-0.0342742	0.789503
tr|F1RHM8|F1RHM8_PIG	2	-0.490443	-0.987676	-1.15655	2.06558	-1.33781	-0.172778	-0.295389	-0.780452	-1.09075	-0.381381	-0.584841	0.790243
sp|P80310|S10AC_PIG	2	-0.0653362	-1.31885	-1.13001	-1.39251	-2.29756	2.58639	-4.16969	-3.87664	-1.08124	-1.24085	-1.6353	0.791614
tr|I3LNE5|I3LNE5_PIG	3	0.0255086	0.0453422	-0.238211	-0.129648	0.272704	0.558252	-0.543945	-0.30861	0.020793	-0.00486069	-0.0683776	0.791883
tr|F1RVY7|F1RVY7_PIG	1	1.55121	0.561774	-2.57465	-1.55739	-0.882432	0.52203	0.785917	-2.01575	-2.88094	-0.580297	-0.897186	0.792469
tr|F1S8J6|F1S8J6_PIG	1	0.0713532	0.00749303	-0.0909723	-0.235935	0.277868	0.00254013	0.0578265	0.0279521	-0.182062	0.00596147	-0.0234359	0.793192
tr|F1SEH2|F1SEH2_PIG	1	-0.00267844	0.151754	0.00403875	-0.303079	0.00746714	0.909681	-0.498819	-0.55234	-0.314385	-0.0284995	-0.113966	0.793691
tr|F1RX35|F1RX35_PIG	9	0.120263	-0.028516	-0.0319145	0.0079108	-0.0426939	0.286723	-0.399473	-0.192714	0.170206	0.00500979	-0.0338145	0.794867
tr|Q2XVP5|Q2XVP5_PIG	4	0.0904546	0.160448	-0.135684	-0.222173	0.00181247	0.259895	-0.121992	0.0226409	-0.125376	-0.0210284	0.00879199	0.79907
tr|I3LHZ6|I3LHZ6_PIG	4	-0.360654	0.0276753	0.365425	0.0846032	-0.156684	0.0326109	-0.544899	-0.267732	0.502996	-0.00792695	-0.0692561	0.805996
tr|F2Z5J9|F2Z5J9_PIG	1	0.631589	-0.264129	-0.345723	-0.362565	0.0551097	0.222604	-0.00531988	-0.0984481	-0.124689	-0.0571436	-0.0014632	0.810903
tr|F1SGI4|F1SGI4_PIG	1	-0.06717	0.263769	-0.194801	0.0419909	-0.0354041	0.318412	-0.430066	-0.115636	0.0755124	0.00167696	-0.0379447	0.81522
tr|Q5XLD2|Q5XLD2_PIG	2	-0.288322	-1.30132	-0.826554	-0.289657	1.69109	-0.200489	-0.314931	-0.310429	-0.548214	-0.202953	-0.343516	0.815952
tr|E0YLM4|E0YLM4_PIG	4	0.598967	0.1968	-0.600021	-0.58893	-0.0913759	0.53928	-0.327566	-0.367739	0.0716032	-0.0969119	-0.0211052	0.820049
tr|F1SJB5|F1SJB5_PIG	2	-0.825999	-0.964445	-0.381257	-0.998561	-1.85771	2.3648	-3.73023	-0.96469	-0.642261	-1.00559	-0.743095	0.822636
tr|F1S2G3|F1S2G3_PIG	2	-0.348613	0.472273	-0.115445	0.115375	-0.164128	0.118233	-0.607534	-0.026031	0.268679	-0.00810746	-0.0616631	0.824171
tr|I3LN54|I3LN54_PIG	1	0.515337	0.0212177	-0.259665	0.291885	-1.1724	0.606429	0.602995	-1.74853	-0.486621	-0.120724	-0.256432	0.825726
tr|F1SN47|F1SN47_PIG	2	-0.11738	0.0991044	-0.19373	-0.0820101	-0.0397852	0.656642	-0.759019	-0.00561552	0.0727597	-0.0667601	-0.00880821	0.830607
tr|Q06A94|Q06A94_PIG	6	0.0391399	0.17306	-0.0597883	0.224324	-0.400571	0.385706	-0.488544	-0.17883	0.0802428	-0.00476697	-0.0503563	0.831336
tr|F1S9H7|F1S9H7_PIG	2	-2.85445	-2.53486	-2.85555	-2.19528	-2.54865	2.9852	-3.3337	-5.62056	-3.01288	-2.59776	-2.24549	0.834061
tr|A0A075B7H6|A0A075B7H6_PIG	3	0.284057	-0.144651	0.0757275	-0.262313	0.046949	-0.0954573	-0.35296	0.0381477	0.276581	-4.5965e-05	-0.0334221	0.838144
tr|I3L9F5|I3L9F5_PIG	1	0.273442	-0.914605	-1.86481	0.346472	-1.22253	1.59957	-3.56885	-0.227869	0.397891	-0.676406	-0.449813	0.840945
sp|P79274|ACADL_PIG	4	-0.0821118	-0.0225439	0.194148	-0.0292117	-0.0441532	-0.0877081	-0.0836221	-0.129731	0.236663	0.00322545	-0.0160994	0.841098
tr|I3LMX2|I3LMX2_PIG	1	-0.207864	-0.0955676	0.399879	0.254825	-0.494322	0.135098	-1.02464	0.360831	0.14003	-0.02861	-0.0971699	0.8415
tr|I3LS80|I3LS80_PIG	1	-1.26791	-1.04084	-0.304182	-0.0995432	0.0857173	1.64667	-2.3359	-1.36845	0.657895	-0.525353	-0.349948	0.843514
tr|F1SCD0|F1SCD0_PIG	11	0.0535735	0.08498	-0.780236	0.143967	-0.716877	1.6578	-1.15774	-0.950873	-1.04398	-0.242919	-0.373697	0.844033
sp|Q9TSX9|PRDX6_PIG	7	-0.0119962	0.492143	-0.695993	-0.406213	0.133404	0.721725	-0.198199	-0.516029	-0.131474	-0.097731	-0.030994	0.845831
tr|F1SS01|F1SS01_PIG	7	0.128624	0.13847	-0.20832	0.0482006	-0.130332	0.501041	-0.366127	-0.168843	-0.132546	-0.00467154	-0.041619	0.845973
tr|F1RHL9|F1RHL9_PIG	1	0.451271	-0.240441	-0.96786	-0.323042	0.484707	0.191564	0.417192	0.046947	-0.821336	-0.119073	-0.0414083	0.847218
sp|Q2YGT9|RL6_PIG	2	0.381086	-0.0719201	-0.286564	0.00053065	-0.215148	0.411891	0.0260673	-0.156271	-0.288724	-0.0384031	-0.00175895	0.850961
sp|Q95JC8|ARGI1_PIG	4	-0.970536	-1.0051	1.40148	-1.02858	-1.54464	0.94326	-4.25947	-1.25659	1.08619	-0.629474	-0.87165	0.851356
sp|Q95250|PGRC1_PIG	1	-0.406064	-0.895728	0.535153	-0.170538	-0.347483	-0.431466	-1.40662	-0.0892685	1.33662	-0.256932	-0.147684	0.851869
tr|F1S847|F1S847_PIG	4	0.142302	-0.316403	-0.607824	-0.537074	-0.423175	1.50417	-2.27691	0.155262	-0.242035	-0.348435	-0.214878	0.854785
tr|A0A0C3SG01|A0A0C3SG01_PIG	2	-0.00142237	0.0950764	-0.325779	0.0383716	0.0156955	0.87192	-0.66004	-0.270979	-0.312244	-0.0356115	-0.0928356	0.856293
tr|I3LK71|I3LK71_PIG	2	-0.0396048	0.117025	0.110002	-0.387353	0.0537682	0.33928	-0.324505	-0.0928458	0.0833564	-0.0292325	0.00132151	0.856405
sp|Q767L7|TBB5_PIG	1	-0.093266	-0.0755845	-0.0226431	-0.0980208	0.296939	-0.0468848	-0.050382	-0.191375	0.210254	0.00148493	-0.0195968	0.856614
tr|F1RP17|F1RP17_PIG	7	-0.20412	-0.0934895	0.368167	-0.304185	0.0793358	0.114	-0.266387	-0.096677	0.249418	-0.0308583	8.8538e-05	0.858514
tr|F1S393|F1S393_PIG	2	0.261084	0.148617	-0.452673	-0.143046	0.0150023	0.740183	-0.162103	-0.139305	-0.800115	-0.0342032	-0.0903351	0.86218
tr|F2Z554|F2Z554_PIG	3	-0.0423586	0.264632	-0.343996	-0.179834	0.0893657	0.315091	-0.553633	-0.0347812	0.252741	-0.0424381	-0.00514542	0.864687
sp|Q29052|ITIH1_PIG	2	0.118847	0.0563733	-0.0232644	-0.141989	-0.0424621	0.520548	-0.36735	-0.252438	-0.0531441	-0.00649909	-0.0380958	0.865924
tr|F1S3H1|F1S3H1_PIG	3	0.78299	0.386491	-0.792391	-0.326869	-0.31454	0.23714	0.203363	-0.481392	-0.420784	-0.0528638	-0.115418	0.867594
sp|Q29238|CLIC1_PIG	1	-0.618311	-0.663056	-2.33873	-2.19098	-1.31948	2.52238	-5.52845	-1.03422	-0.633912	-1.42611	-1.16855	0.869625
tr|I3LRS8|I3LRS8_PIG	2	-0.269788	-0.379524	0.290869	0.213816	-0.0377962	-0.170307	-0.83055	-0.0740903	0.716937	-0.0364848	-0.0895027	0.871292
sp|Q29092|ENPL_PIG	5	-0.988697	0.1249	0.533648	-0.534479	0.298393	0.445875	-1.30327	-0.638075	0.703057	-0.113247	-0.198102	0.875337
tr|F1S8H5|F1S8H5_PIG	2	-0.2138	0.0135129	0.0524737	0.103149	0.0427764	-0.073494	-0.295513	-0.0104545	0.297695	-0.0003776	-0.0204415	0.87647
tr|F1RWI5|F1RWI5_PIG	1	1.52914	0.645184	-2.70412	-0.752581	-1.21511	0.659427	0.276345	-1.98276	-1.60558	-0.499498	-0.663141	0.876843
tr|F1RMT5|F1RMT5_PIG	1	-0.143849	-0.0691451	0.118599	-0.0191018	-0.3754	1.09244	-1.38383	0.0982842	-0.489564	-0.0977795	-0.170668	0.880057
tr|F1SF64|F1SF64_PIG	1	-0.300629	-0.147935	0.287976	0.291922	-0.2121	0.0445328	-0.649964	0.0343502	0.361031	-0.0161531	-0.0525126	0.882084
tr|F1S1R4|F1S1R4_PIG	2	-0.107443	0.520825	-0.244412	0.00662972	-0.301663	0.584379	-0.11003	-0.370829	-0.362882	-0.0252125	-0.0648406	0.882315
tr|F1SR70|F1SR70_PIG	1	-0.203846	-0.318064	0.40115	0.175949	-0.134153	-0.337868	-0.433179	0.287292	0.282102	-0.015793	-0.0504134	0.88334
tr|F2Z5C1|F2Z5C1_PIG	9	0.164794	-0.0498466	-0.21086	-0.147381	0.232422	0.279929	-0.0505629	-0.0953643	-0.225145	-0.0021742	-0.022786	0.883957
tr|I3L813|I3L813_PIG	3	-0.134146	-0.431152	-0.117353	0.443127	-0.113048	0.696327	-0.266524	-0.549899	0.0090625	-0.0705145	-0.0277583	0.884695
tr|I3LFW6|I3LFW6_PIG	5	0.198773	0.121303	-0.301578	-0.199283	0.00358714	0.492591	-0.245773	-0.293123	0.019001	-0.0354394	-0.00682631	0.885171
tr|F1RXF3|F1RXF3_PIG	1	-0.145251	0.700244	-0.715104	-0.0131265	-0.391584	0.621584	-0.872112	-0.0963275	0.122051	-0.112964	-0.0562011	0.886091
tr|F1SFZ8|F1SFZ8_PIG	30	-0.150294	0.0257844	0.107338	-0.0025181	-0.253539	0.618692	-0.650964	-0.237235	0.196434	-0.0546457	-0.0182684	0.889086
sp|P02543|VIME_PIG	99	-0.0616983	-0.00063974	0.0772767	-0.0138755	-0.055971	0.108031	-0.256826	-0.0479511	0.205287	-0.0109816	0.00213515	0.891817
tr|F1RRK9|F1RRK9_PIG	1	-0.00134692	0.956457	-0.461	-0.552283	-0.506734	0.26682	0.266007	-0.186091	-0.591731	-0.112981	-0.0612489	0.892928
tr|F1SAI8|F1SAI8_PIG	6	0.161245	0.110202	-0.312845	-0.184637	0.0792714	0.458551	-0.236496	-0.0809486	-0.163978	-0.0293527	-0.00571801	0.895848
tr|F1S3C7|F1S3C7_PIG	1	-0.294997	-0.33949	0.161192	-0.0207632	-0.101707	0.254683	-1.1788	-0.248763	0.91253	-0.119153	-0.0650879	0.89652
tr|F1RLG5|F1RLG5_PIG	1	-0.225998	-0.0771447	0.129557	0.106497	-0.0511271	0.345866	-0.952162	0.0833307	0.279866	-0.023643	-0.0607749	0.896624
tr|F1S7J6|F1S7J6_PIG	1	-0.0151194	-0.139386	0.0560766	0.126988	-0.0665909	-0.132085	-0.0530201	0.0694918	0.124602	-0.00760645	0.00224729	0.896899
tr|F1RKM0|F1RKM0_PIG	14	0.36445	-0.136955	-0.503209	0.249181	-0.291485	0.808446	-1.00894	-0.293339	0.0395595	-0.0636039	-0.113569	0.898932
tr|I3LQ84|I3LQ84_PIG	10	0.178439	-0.13941	-0.230796	0.221019	-0.0336706	-0.0437837	0.0924785	-0.150134	0.0402947	-0.00088376	-0.0152861	0.899513
tr|Q9GMA6|Q9GMA6_PIG	2	-0.130536	0.0326893	-0.211395	-0.0113827	-0.0555645	0.919074	-0.540968	-0.323319	-0.204084	-0.0752377	-0.0373243	0.899944
sp|P50390|TTHY_PIG	4	0.13461	0.357675	-0.185778	-0.134599	-0.45731	0.901282	-0.610223	-0.46798	-0.223296	-0.0570802	-0.100054	0.903156
tr|F1RR06|F1RR06_PIG	1	0.0978075	-0.334656	0.0538825	-0.0620765	0.137675	-0.335178	-0.0019573	0.315349	0.00743662	-0.0214736	-0.00358741	0.909302
tr|F1RNS7|F1RNS7_PIG	5	0.0718273	0.0639764	-0.133487	-0.0879957	-0.0387476	0.725129	-0.454654	-0.32491	-0.157504	-0.0248853	-0.052985	0.909523
tr|I3L8I5|I3L8I5_PIG	2	0.741272	0.234622	-1.20209	-0.23496	-0.19904	0.563511	0.189689	-0.506623	-0.569133	-0.132039	-0.0806392	0.909592
tr|F1SIF2|F1SIF2_PIG	2	-0.0269539	0.162021	-0.299145	0.00918561	0.150607	0.11386	-0.112064	-0.0390825	-0.0147317	-0.00085679	-0.0130045	0.909644
tr|I3LMD6|I3LMD6_PIG	1	-0.29112	-0.12327	0.593598	-0.0967154	-0.455834	-0.396144	-0.338279	-0.134404	0.704391	-0.0746681	-0.0411089	0.914688
tr|F2Z5V2|F2Z5V2_PIG	1	0.0332691	-0.0315221	-0.145151	-0.226364	0.247284	0.417145	-0.213344	-0.250674	0.0199456	-0.0244969	-0.00673195	0.916456
tr|F1SLR1|F1SLR1_PIG	1	0.12357	-0.161803	-0.15281	-0.20601	0.320114	-0.0325358	-0.0843084	-0.0568051	0.162829	-0.0153878	-0.00270512	0.922559
tr|F1RTW7|F1RTW7_PIG	2	0.00951466	0.524825	-0.0961747	-0.447281	-0.170117	0.630421	-0.308185	-0.247967	-0.323439	-0.0358466	-0.0622923	0.925255
tr|F1SDW7|F1SDW7_PIG	1	0.0652005	0.0603664	-0.473768	-0.302941	0.314388	0.0100433	0.742588	-0.466319	-0.448299	-0.0673509	-0.0404967	0.930273
tr|F1SDX6|F1SDX6_PIG	16	-0.046166	0.152813	0.0430862	0.180653	-0.427356	0.453915	-0.393604	-0.347633	0.131684	-0.0193938	-0.0389095	0.930921
tr|F1RPV1|F1RPV1_PIG	2	0.121831	0.140291	-0.409932	-0.0145539	0.0427675	0.603729	-0.0801675	-0.336249	-0.359633	-0.0239194	-0.04308	0.935339
tr|I3LU89|I3LU89_PIG	1	-0.0342942	0.135732	-0.254628	-0.00926596	0.0851686	0.301774	0.0216845	-0.0405088	-0.30025	-0.0154575	-0.00432488	0.93548
tr|I3LEF8|I3LEF8_PIG	1	-0.362485	0.382629	-0.595196	0.215656	-0.162314	0.925951	-0.76606	-0.0230718	-0.454839	-0.104342	-0.0795049	0.950053
tr|F1SQR8|F1SQR8_PIG	4	-0.0657945	0.690291	-0.336279	0.020538	-0.865707	0.837392	-0.516026	-0.413002	-0.253939	-0.11139	-0.0863935	0.951582
tr|F1S7E0|F1S7E0_PIG	1	0.572958	-0.281466	-0.416429	-0.406116	0.330399	-0.0576133	0.236997	0.144756	-0.549089	-0.0401308	-0.0562372	0.955676
tr|F1S6M7|F1S6M7_PIG	2	-0.26144	-0.128774	0.113164	0.457016	-0.240696	-0.181589	0.0314191	-0.00971991	0.075148	-0.0121461	-0.0211854	0.956714
tr|F1RYT3|F1RYT3_PIG	3	0.331605	0.0892552	-0.527677	0.150224	-0.162125	0.0287573	0.0836402	0.0910031	-0.258919	-0.0237434	-0.0138796	0.958672
tr|I3LR32|I3LR32_PIG	4	-0.0555493	0.121477	-0.113033	0.0907006	-0.237651	0.617814	-0.6106	-0.0690442	-0.0446448	-0.0388113	-0.0266189	0.959771
tr|F1RJH2|F1RJH2_PIG	1	-0.121286	-0.230925	0.121888	0.398244	-0.253217	-0.214323	-0.127981	-0.145581	0.381153	-0.0170593	-0.0266828	0.95988
tr|F1STR6|F1STR6_PIG	4	0.0688257	0.130355	-0.089021	-0.152515	0.0277598	0.1724	-0.200071	-0.0391691	0.0379459	-0.00291919	-0.00722359	0.963213
tr|I3LGC2|I3LGC2_PIG	10	0.311863	0.0719466	-0.217938	-0.367105	0.105543	-0.0421568	-0.260065	-0.218129	0.412071	-0.0191379	-0.02707	0.968322
tr|F1S4R5|F1S4R5_PIG	2	0.182281	0.24467	-0.636981	-0.0320113	0.109443	0.115463	-0.33097	0.028977	0.113652	-0.0265195	-0.0182194	0.968591
tr|F1RIU3|F1RIU3_PIG	2	0.0535692	-0.643331	-0.274363	0.50125	0.223871	-0.204784	0.0208297	-0.0351014	0.0753897	-0.0278008	-0.0359165	0.973013
tr|I3L916|I3L916_PIG	1	0.0704185	0.208713	0.00992435	-0.0703049	-0.519951	0.850049	-0.0977319	-0.622616	-0.413055	-0.0602401	-0.0708382	0.974369
tr|I3LDA8|I3LDA8_PIG	14	-0.54573	0.0111641	0.369092	-0.0749569	-0.0669187	0.557843	-0.621624	-0.500497	0.359221	-0.0614698	-0.0512644	0.974632
tr|F1SDN2|F1SDN2_PIG	4	-0.0498014	-0.0565179	-0.0200827	0.096374	-0.0435734	0.122458	-0.545912	-0.0197275	0.363872	-0.0147203	-0.0198273	0.977147
tr|F1S6V0|F1S6V0_PIG	2	0.0562711	0.0233341	-0.190845	-0.105978	0.172414	0.260113	-0.205509	0.00861112	-0.0878581	-0.0089609	-0.00616073	0.980902
tr|I3LNM3|I3LNM3_PIG	2	-0.346736	-0.0105144	0.700609	-0.00649201	-0.752172	-0.241961	-0.430839	-0.445514	0.752528	-0.083061	-0.0914465	0.982504
tr|F1RHU6|F1RHU6_PIG	2	0.100134	0.351883	-0.675137	-0.0202931	0.0705326	0.322911	0.239536	-0.293071	-0.430773	-0.0345762	-0.040349	0.982606
tr|F1RRT3|F1RRT3_PIG	3	0.0197615	0.00311639	-0.146619	-0.0217263	-0.0767122	0.574194	-0.857096	-0.265756	0.350203	-0.0444359	-0.0496137	0.986027
tr|I3LR69|I3LR69_PIG	1	-0.0625305	-0.605328	0.397701	0.0490134	-0.21238	0.607305	-1.08946	-0.264323	0.426621	-0.0867047	-0.079965	0.986564
tr|I3LLD2|I3LLD2_PIG	1	-0.252983	-0.333478	0.218584	-0.0806531	-0.221484	-0.375055	-1.38783	0.172242	1.08426	-0.134003	-0.126595	0.987795
tr|A1X898|A1X898_PIG	4	0.223187	-0.0630782	-0.314696	-0.121398	0.228025	-0.00054419	0.0531673	0.0297308	-0.115693	-0.00959201	-0.00833477	0.992139
sp|P09571|TRFE_PIG	1	-0.41349	0.228631	-0.692673	0.0130222	-0.478375	1.62068	-1.39371	-0.481261	-0.837054	-0.268577	-0.272837	0.994616
tr|F2Z4Y8|F2Z4Y8_PIG	2	0.0672013	-0.0348878	0.0174991	-0.0896439	-0.00865489	0.0836414	-0.390324	-0.0124499	0.282354	-0.00969725	-0.00919447	0.996962
tr|F1S6B3|F1S6B3_PIG	1	-2.11456	-0.420852	-2.05149	-0.968437	-1.61802	2.16321	0	0.969752	-0.981645	-1.43467	0.53783	0.0253453
tr|F1RZ02|F1RZ02_PIG	1	-0.546122	-0.645726	-1.02478	0	0	2.24464	0	0.360686	0.215704	-0.443325	0.705257	0.0580973
tr|F1RKW8|F1RKW8_PIG	1	-0.100443	-0.238481	-1.02713	-0.292884	-0.353989	1.73813	0	-0.415859	0.0630132	-0.402585	0.346321	0.14486
tr|I3LDQ9|I3LDQ9_PIG	1	-1.76594	-1.74344	-3.1217	-3.59181	-0.475479	2.33524	0	0.805477	-0.522476	-2.13968	0.654561	0.0121944
tr|F1RQJ4|F1RQJ4_PIG	1	0	-10.3958	0	0	-0.265934	2.51395	0	0.3711	0.217177	-2.13236	0.775556	0.26474
tr|F1RLQ2|F1RLQ2_PIG	1	-0.161438	0.0716638	-0.750228	-0.613848	-0.594835	1.57814	0	-0.080384	0.278824	-0.409737	0.444145	0.0605403
tr|D9U8D1|D9U8D1_PIG	1	-1.32483	0	-2.0514	-2.07324	-2.24507	1.73096	0.360557	1.0681	0.276081	-1.53891	0.858926	0.00359793
tr|Q53DY5|Q53DY5_PIG	1	0.864711	0.451344	0	-4.67392	0.333298	1.30812	-4.10752	-4.20598	0.944306	-0.604914	-1.51527	0.623994
tr|F1RMJ4|F1RMJ4_PIG	1	-0.515242	-0.509222	0	-1.02352	0.662522	2.19601	0	-1.52427	-0.753438	-0.277092	-0.0204243	0.750151
sp|P08059|G6PI_PIG	1	-0.894952	0	0	-0.946631	-1.28389	2.28229	-0.187644	-0.123676	-0.197046	-0.625095	0.44348	0.126396
tr|F1SHC0|F1SHC0_PIG	1	0.0991853	0.151444	0.642842	-1.4712	-0.146818	0.579234	0	0.582383	0.00209161	-0.14491	0.290927	0.343503
tr|F2Z5K3|F2Z5K3_PIG	1	-0.471294	-1.15027	-3.1885	-2.08894	-2.01208	2.36073	0	0.0438604	0.0953503	-1.78222	0.624984	0.0130735
sp|Q29551|SCOT1_PIG	1	0.0749572	0.121005	-2.32728	-3.63787	-0.455262	1.91615	0	-0.493322	0.449623	-1.24489	0.468112	0.117901
tr|I3LP02|I3LP02_PIG	1	0.505628	-1.8124	0	-1.73493	0.0272692	1.75449	-0.84738	-0.770969	0.54612	-0.602887	0.170565	0.350631
tr|F1S2A8|F1S2A8_PIG	1	-9.93245	0	-8.29053	-2.4035	0	2.653	0	0.855511	-0.4989	-4.12529	0.752402	0.0873976
tr|F1RQB6|F1RQB6_PIG	1	0	-10.1503	-1.62912	0	-2.86977	2.75618	0	0.0756426	-0.455683	-2.92984	0.594034	0.158164
tr|F1SDC7|F1SDC7_PIG	1	0	-10.1866	0	0	0.104373	2.72184	0	0.408156	0	-2.01644	0.782498	0.279173
tr|I3LSU1|I3LSU1_PIG	1	-1.11076	-0.434902	-1.73624	-3.21664	-0.0367795	2.30698	0	-1.67405	0.205154	-1.30707	0.209521	0.156897
sp|P29412|EF1B_PIG	1	-0.334446	-0.139694	-1.30294	-1.0997	-0.623461	2.12412	0	-0.65164	-0.354327	-0.700049	0.27954	0.150443
tr|I3LJX2|I3LJX2_PIG	1	0	-11.3479	-0.276536	0	-1.08763	1.55648	0	-0.0761011	1.93113	-2.54242	0.852878	0.224367
tr|Q85ZW4|Q85ZW4_PIG	1	-0.245054	-10.2899	0	0	0	2.6157	0	-0.424885	0.357624	-2.10699	0.63711	0.28966
sp|Q58D68|ENPP6_PIG	1	-0.0418452	0.394931	-0.641868	0.0971994	-0.449045	1.53631	0	-1.12124	-0.135456	-0.128125	0.0699047	0.718054
tr|I3LUM8|I3LUM8_PIG	1	-1.49088	-2.2998	-3.23145	-3.82762	-0.804627	2.45458	0	0.0802252	0.205374	-2.33088	0.685045	0.00756214
tr|F2Z546|F2Z546_PIG	1	0.376689	-0.259655	-3.44516	0	-0.364269	1.89422	-3.03098	-1.18152	0.780091	-0.73848	-0.384547	0.782489
tr|F1RRD6|F1RRD6_PIG	1	-0.451708	-0.61489	0	-0.307744	-0.668048	2.13211	-0.267474	-1.19327	-0.92433	-0.408478	-0.0632426	0.626693
tr|F1RZA6|F1RZA6_PIG	1	-0.271997	-0.568373	0	-1.54923	-1.50961	2.43787	0	-0.993508	-0.178058	-0.779842	0.316576	0.183742
