# Supplementary material for: Quantitative multiplexed proteomics of Taenia solium cysts obtained from the skeletal muscle and central nervous system of pigs
Source: PLoS Negl Trop Dis. 2017 Sep 25;11(9):e0005962. doi: 10.1371/journal.pntd.0005962 (PMC5634658; doi:10.1371/journal.pntd.0005962)
Supplement: S3 Data — (XLSX) [file pntd.0005962.s010.xlsx]

## Sheet: Peptidos proteoma tsol 9 chanel
ProteinId	GeneSymbol	Description	GroupId	Class	SearchId	PeptideId	Redundancy	Unique/Razor	PeptideSequence	Collapsed?	rq_126_sn	rq_127n_sn	rq_127c_sn	rq_128n_sn	rq_128c_sn	rq_129n_sn	rq_129c_sn	rq_130n_sn	rq_130c_sn	rq_131_sn	IsolationSpecificity	FirstScanNumber
##sp|O46374|TOP2A_PIG			3885	default	180116	6200	0	U	K.VVDVLK.A	C	192.564	253.328	218.747	172.825	154.274	421.235	592.286	284.962	231.299	224.383	0.75946	21260
##sp|Q29087|PO3F3_PIG			3754	default	180116	12395	0	U	K.M*RRQTF.-	C	74.799	66.122	141.95	80.4652	77.3176	90.7245	144.777	89.2342	48.6335	162.615	0.988858	33126
##sp|Q29108|ZPBP1_PIG			4206	default	180115	10960	1	R	R.YAYIIYK.L	C	215.258	123.09	87.4154	86.0791	103.112	453.695	53.0456	45.1772	408.6	83.1992	0.818524	30270
##tr|F1REW5|F1REW5_PIG			3480	default	180110	5423	0	U	R.LADLDSLK.E	C	125.434	99.4792	146.248	103.425	114.959	195.611	176.738	120.285	121.319	138.303	1	19704
##tr|F1REW5|F1REW5_PIG			3480	default	180110	3855	0	U	R.LNEIESK.G	C	720.102	713.324	927.044	567.253	879.654	665.454	672.862	726.08	1265.79	812.573	0.943091	16707
##tr|F1RJM7|F1RJM7_PIG			2227	default	180118	4897	0	U	R.DSPCM*WRSSSNSFVTDTM.-	C	62.9771	53.9352	14.0033	41.4144	17.5646	67.994	72.6843	15.1254	13.3297	24.729	1	1870
##tr|F1RV79|F1RV79_PIG			3615	default	180109	15030	0	U	K.LLPIIVR.A	C	123.331	139.292	150.995	128.347	133.107	110.786	130.644	118.242	75.9425	117.838	0.665921	38300
##tr|F1RXS1|F1RXS1_PIG			2879	default	180117	11193	0	U	K.FLFHSYYK.F	C	113.293	87.132	98.5921	74.3385	134.329	101.603	145.953	116.035	159.64	113.066	1	30735
##tr|F1RXW6|F1RXW6_PIG			915	default	180111	4279	0	U	R.ALAEPLK.L	C	662.792	561.957	947.199	572.889	612.375	364.595	351.922	675.454	334.736	746.06	0.836484	17559
##tr|F1RY03|F1RY03_PIG			3960	default	180118	12072	0	U	R.SGPM*ITR.K	C	361.477	258.013	287.512	221.485	417.013	337.902	1193.1	308.072	262.195	313.926	0.95131	3247
##tr|F1RYA3|F1RYA3_PIG			65	default	180113	5027	0	U	R.AAEDSISLISR.Y	C	177.236	164.511	246.76	306.698	174.057	265.422	203.805	252.692	438.279	325.187	1	19306
##tr|F1S0B8|F1S0B8_PIG			3903	default	180118	11845	0	U	K.QVESVNYHGPGPIAK.E	C	419.973	220.64	38.6885	98.2866	88.126	280.355	284.357	62.4615	70.6685	46.4969	0.883843	32039
##tr|F1S0B8|F1S0B8_PIG			3903	default	180116	11509	0	U	K.QVESVNYHGPGPIAK.E	C	62.9661	38.1356	5.46618	17.2499	13.853	39.241	34.791	5.87776	8.20744	9.06757	0.964528	31428
##tr|F1S5N9|F1S5N9_PIG			3541	default	180114	7466	0	U	R.LFAVM*EM*LGAAK.Q	C	253.778	97.3672	109.442	113.599	172.199	341.421	378.168	320.909	506.706	210.238	0.65565	23843
##tr|F1S9N2|F1S9N2_PIG			4036	default	180117	7965	0	U	R.TDGCSLR.L	C	1133.13	886.016	999.36	1170.49	737.394	1211.69	1118.18	727.104	908.943	1081.64	0.886823	2457
##tr|F1SA41|F1SA41_PIG			4139	default	180113	18159	0	U	K.VHIVTEK.A	C	748.954	458.394	450.079	442.069	662.889	773.503	814.304	704.64	717.858	585.719	0.995382	8947
##tr|F1SA41|F1SA41_PIG			4139	default	180111	19018	0	U	K.VHIVTEK.A	C	164.008	137.254	115.894	143.306	172.334	260.304	191.556	225.974	324.954	177.179	0.837635	8669
##tr|F1SAI8|F1SAI8_PIG			3929	default	180118	13930	0	U	R.RVM*AAM*.-	C	88.404	107.139	95.1879	107.812	90.7884	75.2182	56.5934	79.4395	47.6369	69.9354	0.644935	36023
##tr|F1SHF7|F1SHF7_PIG			273	default	180118	3398	0	R	K.DIEQLK.E	C	311.584	297.958	262.682	317.517	331.558	444.9	439.726	387.55	349.671	250.719	1	15829
##tr|F1SHF7|F1SHF7_PIG			273	default	180116	10990	0	U	K.LAPSSAMVSK.F	C	180.659	77.2729	62.0531	58.5432	71.4473	565.556	87.1677	292.887	238.625	79.5669	0.974106	30425
##tr|F1SHN7|F1SHN7_PIG			741	default	180120	12439	0	U	R.EQPNEKLCK.K	C	260.92	208.123	406.246	197.119	257.816	274.242	285.828	266.039	168.898	477.056	0.963528	33191
##tr|F1SHN7|F1SHN7_PIG			741	default	180116	17378	0	U	R.GSYSLK.H	C	25.0818	8.06299	8.9476	8.7522	9.76666	50.8022	14.9694	13.9345	345.32	14.4942	0.799443	7851
##tr|F1SJF7|F1SJF7_PIG			49	default	180119	13484	0	U	K.AADLIILNEK.W	C	389.918	350.993	565.65	383.643	308.657	341.914	312.893	305.887	446.273	464.034	0.971492	35122
##tr|F1SKN5|F1SKN5_PIG			3863	default	180116	3818	0	U	K.QDILDSVTK.H	C	35.9824	73.7145	41.4981	69.5817	45.5274	29.6476	6.61068	40.5895	17.1802	65.8149	1	16645
##tr|F1SKX8|F1SKX8_PIG			3978	default	180113	1058	0	U	K.SLLDSGK.E	C	473.358	533.597	368.118	440.872	416.54	597.126	417.842	586.511	582.938	1585.55	0.966476	11401
##tr|F1SNE3|F1SNE3_PIG			2085	default	180120	7907	0	U	K.DLEEQLNMK.Q	C	38.352	51.6382	45.9535	37.8513	38.486	32.2671	24.0353	32.3676	310.359	32.5134	0.915385	24523
##tr|F1SNE3|F1SNE3_PIG			2085	default	180113	8944	0	U	K.TRQYM*QEYQSK.E	C	677.059	660.911	879.254	623.341	603.055	939.816	2214.47	1047.22	760.729	712.537	0.986774	26796
##tr|F1SRC9|F1SRC9_PIG			3208	default	180110	4075	1	R	K.HARVDWIFTR.N	C	352.43	272.256	89.6541	77.4788	87.8996	193.025	128.985	54.361	32.672	72.1195	0.978353	17127
##tr|I3L675|I3L675_PIG			3736	default	180112	16343	0	U	R.MADAAQHLK.S	C	254.538	215.907	454.62	489.525	301.919	550.746	225.672	488.045	295.682	1154.78	0.930636	5394
##tr|I3LIE7|I3LIE7_PIG			3874	default	180116	1012	0	U	K.QIHALEK.T	C	306.014	185.601	293.965	216.179	290.437	370.276	401.791	337.52	393.67	334.571	0.982182	11288
##tr|I3LM81|I3LM81_PIG			1124	default	180114	12706	0	U	K.AM*NNSM*.-	C	118.96	83.4706	80.4196	86.727	121.677	89.805	119.409	110.337	130.599	117.197	1	33870
##tr|I3LNF2|I3LNF2_PIG			3076	default	180115	18670	0	U	R.GGYNIEGATYK.L	C	264.948	302.037	263.591	219.521	300.63	385.942	335.79	462.299	257.57	207.104	1	8686
##tr|I3LNF2|I3LNF2_PIG			3076	default	180114	18021	0	U	R.GGYNIEGATYK.L	C	99.2968	115.958	86.092	86.2924	101.272	190.718	107.362	180.949	2038.1	90.6638	0.979518	8620
##tr|I3LNH1|I3LNH1_PIG			3912	default	180118	606	0	U	R.RDLLDSDK.L	C	869.038	1029.48	801.275	643.704	789.53	489.865	543.613	446.944	406.209	575.894	0.984935	10494
##tr|I3LU56|I3LU56_PIG			225	default	180118	16363	0	U	R.AARADTHSR.H	C	256.293	196.89	191.781	183.934	315.524	301.32	340.355	292.672	520.391	279.708	1	5160
##TsM_000054000			1323	default	180109	4275	0	U	R.QFLSLR.S	C	79.1263	110.691	157.931	84.7839	115.164	156.719	163.567	118.64	134.447	197.691	0.877168	17568
##TsM_000054000			1323	default	180117	12526	0	U	R.ASLPFLYRMLRTYR.F	C	97.2279	123.591	148.474	141.778	120.681	93.355	59.1469	83.7944	235.44	133.145	0.955176	33283
##TsM_000075500			3027	default	180118	5025	0	U	R.GDQSEFFFSLK.V	C	105	112.796	79.0993	96.7223	141.86	147.648	113.333	124.139	117.982	80.5231	0.993001	18944
##TsM_000128600			3828	default	180117	18080	0	U	R.PCGTINEDAGGVAGR.R	C	1.94781	0.000722329	0	0	0	6.67984	4.51862	0	406.321	2.35992	1	6357
##TsM_000256400			1020	default	180113	14851	0	U	K.ALLLVLR.Y	C	43.7625	38.2778	55.692	44.5708	48.2707	35.4271	21.1693	42.7095	17.1066	42.8645	0.714364	38093
##TsM_000256400			1020	default	180111	15030	0	U	K.ALLLVLR.Y	C	192.723	82.247	138.42	121.448	203.818	156.122	39.071	179.92	46.6945	175.173	0.689484	38116
##TsM_000287500			1958	default	180118	5872	0	U	R.DFVINK.E	C	392.741	386.713	543.956	355.415	507.433	313.325	373.554	323.26	890.654	419.793	0.70312	20562
##TsM_000431300			4163	default	180120	12919	0	U	K.VNFVVM.-	C	54.0899	46.0341	82.6052	40.1396	60.7652	61.4855	53.614	80.3607	46.1835	126.283	1	34110
##TsM_000505400			4060	default	180118	5642	0	U	R.TGIASELSTM*K.C	C	219.743	358.399	356.57	308.763	267.69	79.8889	73.7263	142.62	52.8599	193.413	1	20126
##TsM_000525200			2481	default	180113	1056	0	U	K.EGTHTRIHAR.L	C	322.185	300.39	256.529	297.852	293.195	373.146	294.293	398.926	361.706	913.571	0.904345	11399
##TsM_000574300			3761	default	180117	17552	0	U	R.NAGGDDGDGSIAR.Q	C	155.252	152.572	182.951	148.696	165.262	200.122	167.063	154.868	381.637	172.184	0.633804	5247
##TsM_000574300			3761	default	180117	17937	0	U	R.NAGGDDGDGSIAR.Q	C	22.5584	38.4186	49.2647	41.8681	32.395	32.6934	46.0865	38.6984	26.5721	53.9263	0.979077	6060
##TsM_000574300			3761	default	180115	12999	0	U	R.NAGGDDGDGSIAR.Q	C	52.5937	130.455	87.2939	69.144	64.3338	12.5931	7.55582	26.4162	1.59544	29.8248	0.889991	3418
##TsM_000574300			3761	default	180114	13197	0	U	R.NAGGDDGDGSIAR.Q	C	119.848	159.272	119.543	123.761	96.1003	71.1159	64.8362	67.2367	54.3477	82.628	0.919123	3481
##TsM_000620700			552	default	180120	14183	0	U	R.AEQLLEEIFR.E	C	53.4738	50.0068	48.7748	39.725	47.2499	65.5091	43.3096	62.497	370.786	46.8739	0.963809	36528
##TsM_000713300			3122	default	180119	18952	0	U	R.GM*DGDFGR.D	C	115.294	106.829	258.745	139.127	89.848	354.248	442.215	187.581	127.14	254.466	0.988779	5068
##TsM_000720900			3924	default	180113	16028	0	U	R.RQEFYVSR.A	C	136.804	130.153	174.776	123.418	134.43	97.9098	77.0942	96.8264	390.081	117.157	0.87418	4466
##TsM_000810600			4160	default	180113	17486	0	U	R.VM*CESNR.E	C	110.553	80.8137	222.459	86.9029	111.69	109.544	115.042	119.117	91.6027	137.734	0.851084	7536
##TsM_000873800			3288	default	180120	11009	0	U	R.LLNGLALR.A	C	254.348	218.212	303.435	243.561	212.632	175.782	192.535	197.079	250.93	208.825	0.943048	30459
##TsM_000873800			3288	default	180119	9168	0	U	R.LLNGLALR.A	C	250.918	233.789	337.782	271.977	218.593	180.091	208.544	220.769	227.491	253.444	0.975847	26876
##TsM_000886900			3482	default	180120	4581	1	R	K.LAELAK.Q	C	400.348	805.931	769.035	626.189	398.501	219.628	96.6643	292.353	60.6077	419.911	0.953465	18138
##TsM_000886900			3482	default	180113	2162	1	R	K.LAELAK.Q	C	303.918	375.849	429.87	378.771	303.682	308.898	245.134	384.393	170.462	338.483	0.97964	13513
##TsM_000886900			3482	default	180113	4388	1	R	K.LAELAK.Q	C	1021.4	1246.71	1668.34	1218.59	914.274	639.333	505.113	1133.9	167.676	980.537	0.994824	18081
##TsM_000886900			3482	default	180118	4807	1	R	K.LAELAK.Q	C	482.619	723.028	1041.01	790.156	417.946	688.011	460.311	744.349	379.275	923.599	0.973951	18528
##TsM_000886900			3482	default	180116	4679	1	R	K.LAELAK.Q	C	314.152	362.158	432.534	328.371	317.581	189.375	144.972	296.887	81.588	307.405	0.962362	18288
##TsM_000907600			4065	default	180111	9586	0	U	K.TIALELESK.S	C	687.391	688.543	1012.44	608.806	856.469	505.965	712.221	625.757	682.257	823.577	0.986308	27701
##TsM_001085300			4083	default	180111	17115	0	U	R.TRLFPTPHK.F	C	88.8411	78.9079	91.5892	84.1811	98.69	148.067	170.453	105.846	103.039	108.905	0.98292	4671
##TsM_001119700			2327	default	180114	14838	0	U	K.EADIEAR.L	C	103.131	122.576	91.3002	89.064	107.756	75.0263	60.5846	85.6653	38.4248	67.7479	1	3798
##TsM_001217600			2134	default	180110	7322	0	U	K.DLVAIEAK.L	C	65.6161	47.7407	33.3682	33.0669	55.2478	324.687	305.604	69.7123	5559.99	101.895	1	23435
sp|A0PFK7|CAPZB_PIG			2310	default	180120	4273	2	R	K.DYLLCDYNR.D	C	143.588	118.284	47.2349	55.3317	88.8377	154.605	140.901	78.6342	107.153	50.0623	1	17552
sp|A0PFK7|CAPZB_PIG			2310	default	180120	8741	2	R	K.GCWDSIHVVEVQEK.S	C	4.06805	3.11459	2.71788	1.12537	1.59486	85.8156	8.12617	3.85737	387.925	14.2539	0.748814	26122
sp|A0PFK7|CAPZB_PIG			2310	default	180120	1762	2	R	K.SGSGTMNLGGSLTR.Q	C	66.9372	68.6499	50.8059	45.599	75.9881	56.853	45.6037	54.0375	126.279	49.9636	0.991031	12745
sp|A0PFK7|CAPZB_PIG			2310	default	180109	8148	2	R	K.LEVEANNAFDQYR.D	C	173.916	187.399	141.337	163.013	174.755	246.538	144.272	148.065	1164.36	118.376	0.850215	25146
sp|A0PFK7|CAPZB_PIG			2310	default	180111	4507	2	R	R.LVEDMENK.I	C	119.868	107.027	158.018	140.72	132.679	367.936	132.629	166.017	1482.26	207.796	0.949203	17993
sp|A0PFK7|CAPZB_PIG			2310	default	180118	4417	2	R	K.DYLLCDYNR.D	C	117.819	94.971	96.832	88.4945	126.332	304.831	142.468	130.314	1848.24	137.2	0.778732	17781
sp|A0PFK7|CAPZB_PIG			2310	default	180117	7863	2	R	R.KLEVEANNAFDQYR.D	C	139.732	165.586	246.345	180.386	173.769	334.356	125.226	202.026	1398.35	318.539	0.977373	24371
sp|A0PFK7|CAPZB_PIG			2310	default	180110	8695	2	R	K.GCWDSIHVVEVQEK.S	C	44.082	26.9044	39.9502	39.2973	45.4588	94.8034	62.3599	44.6255	509.878	57.3411	0.974482	26059
sp|A0PFK7|CAPZB_PIG			2310	default	180110	1872	2	R	K.SGSGTMNLGGSLTR.Q	C	70.527	96.1769	94.3445	65.9392	65.6019	54.9958	34.8675	62.3327	48.2777	66.3438	1	12917
sp|A0PFK7|CAPZB_PIG			2310	default	180115	11146	2	R	R.STLNEIYFGK.T	C	89.7135	47.3666	6.71976	18.4464	42.6497	567.628	64.515	33.9878	4860.37	69.2955	0.993227	30621
sp|A0PFK7|CAPZB_PIG			2310	default	180114	10839	2	R	R.STLNEIYFGK.T	C	59.694	57.4727	74.0564	50.6765	55.0924	272.08	45.2065	91.8244	298.676	70.4659	0.844014	30292
sp|A1E295|CATB_PIG			2180	default	180113	13615	0	U	R.DQGSCGSCWAFGAVEAISDR.I	C	78.8048	90.2097	81.9012	86.3619	65.7078	58.058	51.3625	57.3315	82.9609	73.3869	0.814176	35725
sp|A1E295|CATB_PIG			2180	default	180117	11255	0	U	K.EIMAEIYK.N	C	218.024	166.293	199.492	187.693	199.773	253.141	259.272	260.037	836.421	225.705	0.801007	30852
sp|A1E295|CATB_PIG			2180	default	180110	1337	0	U	K.SGVYQHVTGDLM*GGHAIR.I	C	14.9009	12.4437	41.2104	25.4248	11.2743	30.1008	19.8356	24.9217	185.477	43.3058	0.806665	11896
sp|A1E295|CATB_PIG			2180	default	180115	6636	0	U	R.EQWPNCPTIK.E	C	10.6015	10.8311	8.50863	10.4818	15.0366	70.0386	0	21.3267	1886.72	12.6339	0.93408	22000
sp|A1E295|CATB_PIG			2180	default	180119	5119	0	U	K.ICEPGYTPSYK.E	C	9.65102	9.26948	8.25092	1.08743	10.8738	42.4014	0	8.1911	1250.79	3.91401	0.778653	19140
sp|A1XQR9|RUXE_PIG			3024	default	180120	9760	1	R	K.GDNITLLQSVSN.-	C	65.9013	59.2043	55.3491	55.639	65.2909	83.2895	65.6389	69.0298	287.813	66.9714	0.983246	28070
sp|A1XQT2|COX6C_PIG			718	default	180110	1838	1	R	K.AYADFYR.N	C	100.746	83.3074	152.09	111.958	103.737	232.603	68.4209	122.62	962.685	198.723	1	12851
sp|A1XQT2|COX6C_PIG			718	default	180116	4054	1	R	K.AGIFQSAK.-	C	16.1575	9.52583	10.0679	7.86135	15.0638	116.991	0	25.1207	648.727	19.8728	0.879316	17097
sp|A1XQU1|PSB7_PIG			1985	default	180109	1492	0	U	K.DGIVLGADTR.A	C	122.459	163.614	168.044	112.299	110.488	128.873	48.6996	86.3389	267.57	89.4186	1	12230
sp|A1XQU1|PSB7_PIG			1985	default	180111	12946	0	U	K.LDFLRPYSVPNK.K	C	598.988	419.452	276.127	330.83	477.665	403.531	587.587	363.519	822.217	255.534	0.791043	34134
sp|A1XQU1|PSB7_PIG			1985	default	180112	2014	0	U	K.GTTAVLTEK.V	C	38.7199	36.3405	38.9447	41.3513	44.698	67.2034	41.5051	54.5193	193.763	53.5395	1	13190
sp|A1XQU3|RL14_PIG			1086	default	180116	1285	3	R	R.ALVDGPCTQVR.R	C	3.94795	3.98567	0	0	4.14233	15.9769	0	0	145.425	8.69717	1	11809
sp|A5GFS8|VAPB_PIG			3136	default	180109	12708	0	U	R.GPFTDVVTTNLK.L	C	40.2031	39.5845	37.0674	29.8141	36.1036	347.346	25.9018	53.6827	648.116	36.4315	0.842631	33860
sp|A5GFS8|VAPB_PIG			3136	default	180119	10291	0	U	K.VEQVLSLEPQHELK.F	C	33.5897	31.6099	36.0464	38.0328	31.3641	68.9835	32.8253	36.7544	671.949	35.3218	0.758621	29019
sp|A5GFY8|SERA_PIG			438	default	180113	7044	0	U	R.GGIVDEGALLR.A	C	67.7587	133.925	251.092	124.772	79.9892	59.9713	35.5786	52.3932	262.735	204.898	0.78653	23162
sp|A5GFY8|SERA_PIG			438	default	180117	5107	1	R	R.ADVNLVNAK.L	C	243.797	98.2129	77.0047	64.7927	80.1915	281.412	228.17	117.372	793.473	149.525	0.810979	19113
sp|A5GFY8|SERA_PIG			438	default	180117	10309	0	U	K.VLISDSLDPCCR.E	C	140.312	285.507	170.712	209.083	169.078	114.509	74.8523	86.5056	430.105	104.497	1	29046
sp|A6M931|IF4A3_PIG			579	default	180120	5893	1	R	R.ETQALILAPTR.E	C	265.676	165.189	184.701	170.312	292.355	265.897	338.893	286.068	711.098	242.071	0.957944	20650
sp|A6M931|IF4A3_PIG			579	default	180117	10315	3	R	R.GIYAYGFEK.P	C	211.396	169.571	227.939	226.391	215.841	274.291	147.145	215.947	1752.8	327.506	0.952602	29057
sp|A6M931|IF4A3_PIG			579	default	180110	17315	0	U	R.DVIAQSQSGTGK.T	C	365.56	273.812	473.446	311.57	474.954	477.565	440.554	547.424	769.549	605.994	0.877319	8404
sp|A6M931|IF4A3_PIG			579	default	180114	892	1	R	K.LDYGQHVVAGTPGR.V	C	70.5406	63.6918	63.4985	64.5956	68.6027	128.168	81.3454	91.8746	790.564	97.1805	0.976835	11006
sp|A6M931|IF4A3_PIG			579	default	180112	10314	4	R	K.VDWLTEK.M	C	50.3757	50.8903	38.4696	43.651	53.0862	42.3596	33.8847	39.9561	329.964	33.9191	0.922013	29147
sp|B3SP85|GILT_PIG			3787	default	180120	12492	0	U	K.NLEPCLQIYAPK.V	C	146.009	122.237	125.374	112.405	126.226	320.86	227.164	162.55	287.612	165.436	1	33296
sp|B3SP85|GILT_PIG			3787	default	180115	8584	0	U	K.VEACLLDK.L	C	14.0913	8.04542	2.04829	5.53089	10.9303	62.7399	0	9.14213	1712.98	11.929	0.944631	25726
sp|B3SP85|GILT_PIG			3787	default	180114	8276	0	U	K.VEACLLDK.L	C	13.2495	8.24832	6.53754	7.94016	10.175	80.714	0	8.76233	1831.01	14.027	0.947762	25392
sp|B6CVD7|ERO1A_PIG			1622	default	180109	12504	0	U	R.CFCQVSGYLDDCTCDVETIDR.F	C	49.4287	49.6433	65.3142	55.0479	69.3507	110.357	78.1306	93.8217	175.438	77.0485	0.948031	33471
sp|B6CVD7|ERO1A_PIG			1622	default	180109	8120	0	U	R.LGAVDESLSEETQK.A	C	12.2878	12.4481	12.0271	8.29064	13.5324	52.1048	0	19.5126	1235.58	12.9746	0.897995	25096
sp|B6CVD7|ERO1A_PIG			1622	default	180109	8408	1	R	K.LQTQGLGTALK.I	C	106.136	80.8231	114.164	97.4354	97.8132	188.431	183.648	130.408	1109.43	106.985	0.952465	25645
sp|B6CVD7|ERO1A_PIG			1622	default	180118	8870	0	U	R.FDGILTEGEGPR.R	C	2.51616	2.35371	2.60442	1.60226	2.66294	13.2809	0	7.70367	662.936	2.72775	0.954134	26352
sp|B6CVD7|ERO1A_PIG			1622	default	180110	17957	0	U	R.ISTSVK.E	C	117.075	89.0167	196.326	90.5443	122.276	181.721	127.03	151.968	801.48	184.573	0.946822	9754
sp|B6CVD7|ERO1A_PIG			1622	default	180116	3635	0	U	R.NLLQNIH.-	C	12.0561	10.7836	13.1989	13.2277	10.4907	30.856	0.0415191	18.0538	903.957	14.2978	0.858319	16292
sp|B6CVD7|ERO1A_PIG			1622	default	180115	10371	0	U	R.IMDCVGCLK.C	C	1.50304	2.46935	1.26518	1.33157	1.26602	23.4285	0	5.57143	1491.4	6.28123	0.982831	29139
sp|B6CVD7|ERO1A_PIG			1622	default	180115	3603	0	U	R.QQPSETAAQR.C	C	2.46914	2.21678	0	1.51929	0	10.0361	0	1.75761	361.675	0	1	1621
sp|B6CVD7|ERO1A_PIG			1622	default	180115	967	0	U	K.RPLNPLASGQGK.S	C	58.7991	56.2536	39.1391	50.283	80.0413	132.871	26.5232	61.1801	3599.58	46.8261	0.735564	11136
sp|B6CVD7|ERO1A_PIG			1622	default	180114	9801	0	U	R.IMDCVGCLK.C	C	606.577	789.954	744.973	924.539	650.365	349.356	214.284	473.294	1546.24	531.213	0.73202	28307
sp|D2SW95|COPB_PIG			2970	default	180110	8179	1	R	R.VLSTPDLEVR.K	C	324.073	338.197	186.191	246.153	325.609	302.769	179.722	252.847	905.185	147.25	1	25072
sp|D2SW95|COPB_PIG			2970	default	180114	13095	1	R	R.FVLPLQDHTIK.K	C	19.2751	13.013	16.2649	14.7575	19.5069	30.7445	21.5263	18.0789	282.155	19.5949	0.96899	34618
sp|O02668|ITIH2_PIG			461	default	180109	8599	1	R	R.ALDMENFK.T	C	136.97	115.162	116.108	118.064	133.908	198.351	139.298	143.783	443.42	140.737	0.67569	26010
sp|O02668|ITIH2_PIG			461	default	180109	3133	0	U	R.IYGNQDTASQLK.K	C	40.3882	42.2237	25.292	31.092	30.557	75.5101	53.7602	28.2804	523.713	37.3573	0.705674	15368
sp|O02668|ITIH2_PIG			461	default	180113	9761	1	R	R.AEDQFSLVDFNHNIR.T	C	155.671	219.878	135.318	223.313	123.23	114.182	118.485	118.977	118.665	146.887	0.605209	28355
sp|O02668|ITIH2_PIG			461	default	180118	396	1	R	K.AHVAFKPTVAQQR.K	C	268.496	359.291	323.745	410.204	201.125	625.608	111.856	299.159	2484.03	449.107	0.992331	10095
sp|O02668|ITIH2_PIG			461	default	180116	15851	1	R	K.VQSTITSR.M	C	62.2964	36.178	9.41031	18.8754	21.0944	198.844	24.706	31.386	576.759	43.9183	0.969777	4634
sp|O02668|ITIH2_PIG			461	default	180114	8543	1	R	K.IQPSGGTNINEALLR.A	C	990.278	906.621	1069.25	774.015	958.665	685.381	789.553	918.32	749.523	810.057	0.749175	25900
sp|O02668|ITIH2_PIG			461	default	180112	1003	1	R	R.NDLVSATK.T	C	78.4675	99.4184	66.2396	84.151	56.5804	187.62	43.8402	85.1437	359.724	88.8419	0.694935	11262
sp|O02705|HS90A_PIG			400	default	180120	13539	1	R	K.ADLINNLGTIAK.S	C	64.8827	53.8068	50.4784	51.4681	65.1889	102.538	61.4263	62.198	1087.53	61.4717	0.700404	35298
sp|O02705|HS90A_PIG			400	default	180109	11164	0	U	K.ELHINLIPNK.Q	C	389.778	321.407	154.768	267.025	361.976	789.911	774.955	628.931	4194.53	210.52	0.799156	30906
sp|O02705|HS90A_PIG			400	default	180109	11342	0	R	R.TLTIVDTGIGM*TK.A	C	90.5466	102.402	70.178	91.8556	60.81	255.629	58.1164	81.3823	309.508	63.9724	0.805627	31248
sp|O02705|HS90A_PIG			400	default	180109	14068	0	R	R.TLTIVDTGIGMTK.A	C	35.8556	20.8544	14.4788	13.1497	27.7139	106.088	21.696	35.4613	1162.38	27.8755	0.889615	36457
sp|O02705|HS90A_PIG			400	default	180109	3487	1	R	K.YIDQEELNK.T	C	42.2853	39.0487	50.4027	34.7775	51.5132	61.8536	32.6217	47.2397	681.702	45.546	1	16054
sp|O02705|HS90A_PIG			400	default	180109	3755	1	R	K.YIDQEELNK.T	C	114.713	42.7701	40.9967	25.096	33.8342	181.834	50.5782	46.8741	637.945	44.397	1	16576
sp|O02705|HS90A_PIG			400	default	180113	6151	0	U	R.ELISNSSDALDK.I	C	124.969	60.7275	40.3231	36.8067	77.9397	666.696	183.833	76.1628	7714.92	102.093	1	21457
sp|O02705|HS90A_PIG			400	default	180113	3423	1	R	K.IRYESLTDPSK.L	C	61.3827	40.2634	40.8705	37.8609	60.3866	171.081	95.3292	70.86	1700.75	98.7141	0.952143	16236
sp|O02705|HS90A_PIG			400	default	180113	15090	0	U	K.LGIHEDSQNR.K	C	39.4721	9.52197	7.24608	8.80253	13.8874	318.203	65.6774	47.0051	5094.77	37.2095	0.999604	3855
sp|O02705|HS90A_PIG			400	default	180113	14123	0	R	R.TLTIVDTGIGMTK.A	C	15.5173	14.943	14.5089	12.6702	15.269	37.3991	21.1321	19.0353	190.693	17.1733	0.801184	36698
sp|O02705|HS90A_PIG			400	default	180113	3992	1	R	K.TLVSVTK.E	C	302.662	199.82	237.059	229.682	194.832	351.507	297.95	250.885	2218.96	257.516	0.741288	17326
sp|O02705|HS90A_PIG			400	default	180111	15285	1	R	R.LVTSPCCIVTSTYGWTANM*ER.I	C	19.3831	17.6181	26.1642	21.0792	17.8682	38.6702	31.0785	29.6475	49.7751	28.5567	1	38605
sp|O02705|HS90A_PIG			400	default	180111	14482	0	R	R.TLTIVDTGIGMTK.A	C	297.123	207.495	255.568	215.912	308.55	257.433	245.301	315.913	1360.68	259.498	0.853657	37066
sp|O02705|HS90A_PIG			400	default	180111	3665	1	R	K.YIDQEELNK.T	C	163.058	150.906	127.121	125.274	153.011	150.874	149.867	148.508	539.68	139.102	1	16387
sp|O02705|HS90A_PIG			400	default	180118	14174	1	R	K.ADLINNLGTIAK.S	C	88.7755	42.8232	54.7605	29.9641	62.1923	421.039	210.601	113.894	6268.42	105.003	0.999415	36486
sp|O02705|HS90A_PIG			400	default	180118	2491	1	R	R.YESLTDPSK.L	C	156.443	127.424	206.169	164.273	180.165	231.452	133.216	137.27	2555.84	265.639	0.956793	14095
sp|O02705|HS90A_PIG			400	default	180117	19077	1	R	R.EMLQQSK.I	C	451.819	427.013	389.82	324.484	531.184	448.106	337.861	323.627	3018.3	348.398	0.990013	8454
sp|O02705|HS90A_PIG			400	default	180117	5804	1	R	K.HNDDEQYAWESSAGGSFTVR.T	C	54.457	96.3738	59.4612	66.2066	57.7325	41.8695	36.0573	47.3096	26.3593	46.8426	1	20444
sp|O02705|HS90A_PIG			400	default	180117	10141	0	U	R.NPDDITNEEYGEFYK.S	C	137.492	155.774	103.053	126.953	106.401	98.8867	93.2745	54.8218	370.662	64.7643	0.977021	28726
sp|O02705|HS90A_PIG			400	default	180117	9855	0	U	R.YYTSASGDEMVSLK.D	C	559.538	436.064	730.616	458.446	631.337	493.953	581.042	511.604	2016.74	799.839	0.972273	28178
sp|O02705|HS90A_PIG			400	default	180110	3704	2	R	K.FENLCK.I	C	95.9147	74.8877	59.0343	58.5143	77.3332	277.826	151.865	89.9467	3181.52	106.294	0.911795	16416
sp|O02705|HS90A_PIG			400	default	180110	8713	1	R	K.HLEINPDHSIIETLR.Q	C	22.746	7.29465	5.46314	3.9576	8.67942	125.444	45.2644	31.5499	2431.26	22.5138	0.997515	26096
sp|O02705|HS90A_PIG			400	default	180110	9361	1	R	K.SLTNDWEDHLAVK.H	C	424.269	420.42	475.991	289.421	579.62	755.132	509.371	376.516	5503.54	500.701	0.996849	27333
sp|O02705|HS90A_PIG			400	default	180116	2324	1	R	R.YESLTDPSK.L	C	23.3188	12.3672	1.64363	9.3848	9.92192	317.973	74.1939	50.0012	4537.31	28.8712	0.981211	13791
sp|O02705|HS90A_PIG			400	default	180115	10087	0	U	R.TDTGEPMGR.G	C	8.61174	2.63314	0.873047	1.26588	5.73255	57.1312	11.3121	13.9661	853.57	6.70452	0.997591	2860
sp|O02705|HS90A_PIG			400	default	180112	2429	1	R	R.DNSTMGYMAAK.K	C	110.94	132.086	129.192	120.288	90.6048	153.664	131.253	114.081	269.486	114.878	0.876592	13981
sp|O02705|HS90A_PIG			400	default	180112	17083	1	R	K.EDQTEYLEER.R	C	458.596	205.39	245.354	270.081	560.848	428.564	610.382	349.42	1949.95	345.321	1	6948
sp|O02705|HS90A_PIG			400	default	180112	3553	0	U	K.ESEDKPEIEDVGSDEEEEEK.K	C	33.5401	22.3839	30.795	20.646	21.5527	33.8181	18.5693	22.3574	57.3994	25.8649	1	16212
sp|O02705|HS90A_PIG			400	default	180112	3118	0	U	K.HIYYITGETK.D	C	73.5944	47.1998	52.322	40.609	89.6797	173.399	141.06	112.414	1667.04	85.3027	0.763546	15377
sp|O02705|HS90A_PIG			400	default	180112	8699	1	R	K.HLEINPDHSIIETLR.Q	C	63.2105	57.5053	98.6716	69.2669	70.858	63.1642	61.684	86.9598	183.199	98.1653	0.790532	26060
sp|O02705|HS90A_PIG			400	default	180112	9413	1	R	K.SLTNDWEDHLAVK.H	C	71.2491	70.2151	65.8858	62.904	74.5379	125.685	76.9598	82.3254	1348.98	75.6477	0.939851	27422
sp|O02705|HS90A_PIG			400	default	180112	9430	1	R	K.SLTNDWEDHLAVK.H	C	109.766	124.851	125.216	119.421	121.166	176.763	134.355	134.453	1164.64	138.969	0.969649	27456
sp|O02772|FABPH_PIG			995	default	180109	6179	0	U	K.LGVEFDETTADDRK.V	C	258.588	141.929	78.7343	86.4354	80.9632	100.482	94.5089	89.4453	221.31	78.442	1	21389
sp|O02772|FABPH_PIG			995	default	180109	3065	1	R	K.STEISFK.L	C	206.796	85.2879	1.01884	19.4041	21.0174	40.9533	70.8653	16.7778	229.611	2.67833	1	15234
sp|O02772|FABPH_PIG			995	default	180109	16820	4	R	K.TQSTFK.S	C	186.636	80.771	2.27825	16.6233	26.8578	415.347	1342.96	392.483	980.112	123.134	0.99772	6132
sp|O02772|FABPH_PIG			995	default	180111	5594	0	U	K.LGVEFDETTADDRK.V	C	208.783	159.763	122.413	139.411	193.748	117.924	114.571	131.144	124.602	101.287	1	20075
sp|O02772|FABPH_PIG			995	default	180111	17770	4	R	K.TQSTFK.S	C	119.06	36.1064	4.91106	10.5751	21.2296	202.903	931.685	194.901	756.361	74.8761	0.951568	6046
sp|O02772|FABPH_PIG			995	default	180118	5439	0	U	K.SIVTLDGGK.L	C	1776.25	641.882	132.845	260.181	314.173	365.617	595.843	237.856	1620.65	209.387	0.986079	19734
sp|O02772|FABPH_PIG			995	default	180116	3502	2	R	K.SIGVGFATR.Q	C	126.69	58.7643	9.20494	19.6252	30.2902	27.88	40.074	14.6045	108.067	17.5212	0.989403	16040
sp|O02772|FABPH_PIG			995	default	180115	5567	0	U	K.NFDDYMK.S	C	224.401	66.0953	17.1166	26.8398	29.6184	36.1553	84.762	23.7662	291.04	16.5133	0.718115	19964
sp|O02772|FABPH_PIG			995	default	180112	4437	0	U	K.NFDDYM*K.S	C	193.766	183.76	176.108	149.816	207.672	157.747	189.059	188.909	158.472	203.261	0.940529	17900
sp|O11780|BGH3_PIG			3372	default	180120	1010	1	R	K.IPAETLNR.I	C	30.0753	24.8855	39.5369	32.6215	12.329	44.9376	37.6133	42.1778	284.2	30.9585	0.964672	11298
sp|O11780|BGH3_PIG			3372	default	180118	2914	0	U	R.NSLCIENSCIAAHDK.R	C	395.279	336.478	181.763	254.746	258.674	246.242	174.6	180.743	2012.84	210.878	1	14902
sp|O11780|BGH3_PIG			3372	default	180118	5602	1	R	K.STVISYECCPGYEK.V	C	78.0968	90.9202	87.7291	118.86	53.63	159.624	9.80155	73.419	1320.58	87.9403	1	20046
sp|O11780|BGH3_PIG			3372	default	180110	16023	1	R	R.QHGPNVCAVQK.L	C	509.668	308.361	309.999	318.969	615.882	502.831	1046.99	792.066	2333.06	415.411	0.9782	5690
sp|O11780|BGH3_PIG			3372	default	180114	6899	1	R	R.VLTDELK.H	C	84.5018	61.1276	54.5491	56.5408	77.3586	162.196	42.4272	79.3384	1991.47	70.4895	0.945288	22757
sp|O11780|BGH3_PIG			3372	default	180112	6550	1	R	R.ILGDPEALR.D	C	34.9261	17.9245	14.871	21.443	14.4758	307.226	0	35.1747	4389.29	39.3564	0.980966	21939
sp|O11780|BGH3_PIG			3372	default	180112	8722	0	U	R.YGTLFTMDR.M	C	194.238	116	139.854	129.303	202.434	299.174	421.816	173.535	550.792	76.9966	0.853203	26100
sp|O13010|PI42A_PIG			2841	default	180120	10748	2	R	R.FGIDDQDFQNSLTR.S	C	54.4119	34.9322	53.2133	52.7958	50.3906	91.0443	70.8231	76.4543	146.41	68.3313	1	29962
sp|O19069|SUCA_PIG			2363	default	180109	12581	2	R	K.THLGLPVFNTVK.E	C	501.327	384.397	290.201	290.709	292.182	751.948	204.782	235.301	1557.01	213.398	0.959288	33618
sp|O46374|TOP2A_PIG			3861	default	180109	2168	0	U	K.QDEQIGLPGK.G	C	229.44	228.902	358.731	152.558	194.857	147.155	127.094	131.028	82.2033	201.482	1	13525
sp|O46374|TOP2A_PIG			3861	default	180111	2806	0	U	K.QDEQIGLPGK.G	C	125.346	110.295	100.484	104.5	119.98	163.149	161.569	104.869	125.237	131.929	0.799629	14748
sp|O46374|TOP2A_PIG			3861	default	180118	2517	0	U	K.QDEQIGLPGK.G	C	274.099	249.447	221.458	223.887	311.251	315.366	281.008	211.624	2166.74	254.745	1	14142
sp|O46560|PDXK_PIG			2309	default	180112	8622	0	U	K.DYLIALGSQR.T	C	255.772	176.915	134.698	112.76	177.432	460.156	183.477	228.146	494.807	100.76	0.860369	25911
sp|O62680|CD59_PIG			2789	default	180110	12039	0	U	R.FDECNFDFISR.N	C	488.066	143.962	128.419	114.684	171.066	1565.54	130.967	185.585	2434.98	145.421	0.956732	32454
sp|O62680|CD59_PIG			2789	default	180112	12180	0	U	R.FDECNFDFISR.N	C	66.4368	52.0115	48.0655	53.3082	67.3053	104.716	82.4804	83.7545	525.543	58.1901	1	32717
sp|O97580|SUCB1_PIG			998	default	180113	3494	1	R	K.SPDEAYAIAK.K	C	115.178	130.215	103.229	103.586	137.079	161.982	121.008	133.256	1049.75	130.002	1	16374
sp|O97580|SUCB1_PIG			998	default	180115	7770	1	R	K.ALIADSGLK.I	C	24.324	9.62371	11.119	17.5759	16.6309	55.686	21.7962	44.3166	1301.48	23.1465	0.962691	24172
sp|O97580|SUCB1_PIG			998	default	180115	15370	1	R	K.IFDLQDWTQEDERDK.D	C	0	0.000436338	0	0	2.03623	4.04844	0	8.6015	164.399	3.65726	0.921816	38726
sp|O97788|FABP4_PIG			3717	default	180120	7866	1	R	K.LVSSENFDDYM*K.E	C	122.503	115.329	17.3082	11.6576	27.5742	18.8808	18.4235	16.5515	41.9962	19.8503	0.769678	24446
sp|O97788|FABP4_PIG			3717	default	180110	11816	0	U	K.STITLDGGALVQVQK.W	C	105.529	95.099	89.2641	64.0271	78.2671	72.6475	64.043	69.3976	104.847	78.1596	0.535687	32029
sp|O97788|FABP4_PIG			3717	default	180114	11744	1	R	K.LVSSENFDDYMK.E	C	112.36	70.1706	61.17	64.0599	80.0562	76.2301	69.6885	88.3017	174.715	80.019	1	32035
sp|P00172|CYB5_PIG			2631	default	180112	17538	0	U	R.EQAGGDATENFEDVGHSTDAR.E	C	62.7567	62.6095	90.1019	60.7181	51.4126	83.333	76.6625	89.3805	260.57	88.9782	1	7900
sp|P00336|LDHB_PIG			1852	default	180120	9228	1	R	K.NSADTLWGIQK.D	C	573.291	219.708	0	69.0869	48.82	319.159	295.882	68.3581	2143.96	238.749	0.97565	27052
sp|P00336|LDHB_PIG			1852	default	180109	5725	2	R	R.GLTSVINQK.L	C	15.7685	25.1323	21.1286	17.7281	25.6316	22.8646	17.231	16.2917	70.0001	16.5269	1	20519
sp|P00336|LDHB_PIG			1852	default	180109	6002	2	R	R.GLTSVINQK.L	C	97.2671	54.6117	86.5341	69.2603	103.221	136.16	136.203	131.391	293.372	126.736	0.874555	21051
sp|P00336|LDHB_PIG			1852	default	180109	3132	2	R	R.NVNVFK.F	C	67.3691	68.8406	31.2782	48.4758	44.92	113.824	92.6711	44.2071	945.065	50.642	0.980892	15365
sp|P00336|LDHB_PIG			1852	default	180113	9906	2	R	K.M*VVESAYEVIK.L	C	144.765	110.457	183.194	110.915	142.685	291.841	131.019	148.131	690.809	260.447	0.996105	28632
sp|P00336|LDHB_PIG			1852	default	180113	12980	2	R	K.MVVESAYEVIK.L	C	72.1481	42.045	40.5883	41.9776	56.0978	203.272	160.699	86.9988	2208.62	74.2046	1	34512
sp|P00336|LDHB_PIG			1852	default	180117	2376	1	R	K.DDEVAQLK.N	C	249.561	388.017	191.204	198.916	248.948	220.877	191.601	124.766	1185.28	112.985	0.704088	13898
sp|P00336|LDHB_PIG			1852	default	180116	17060	2	R	K.DYSVTANSK.I	C	84.0692	41.0727	0	12.6996	35.4068	335.377	248.122	70.6705	2783.43	90.9655	1	7183
sp|P00336|LDHB_PIG			1852	default	180115	12328	1	R	K.LIAPVAEEETTIPNNK.I	C	22.1647	8.91242	8.11067	10.8203	9.74126	79.9084	64.8749	23.1256	639.53	19.7837	0.994636	32897
sp|P00336|LDHB_PIG			1852	default	180114	11771	1	R	K.LIAPVAEEETTIPNNK.I	C	26.3125	15.2316	83.5207	26.658	16.2419	145.073	143.963	66.7228	932.765	67.9943	0.955096	32083
sp|P00336|LDHB_PIG			1852	default	180114	4338	2	R	R.YLMAEK.L	C	233.376	276.754	321.848	275.447	226.437	386.948	352.824	384.673	1304.99	295.248	0.898868	17867
sp|P00336|LDHB_PIG			1852	default	180119	5292	1	R	K.LKDDEVAQLK.N	C	189.189	95.1935	32.3814	46.7407	100.437	705.402	599.161	97.1703	5374.69	201.619	0.885689	19472
sp|P00336|LDHB_PIG			1852	default	180112	4197	2	R	R.YLMAEK.L	C	319.581	377.518	605.404	419.748	375.156	640.285	439.605	314.473	2659.71	447.01	0.947126	17444
sp|P00339|LDHA_PIG			1852	default	180120	9619	0	U	K.QVVDSAYEVIK.L	C	49.3455	40.6195	30.9212	50.3913	44.159	108.684	69.5652	68.938	277.176	55.0086	1	27801
sp|P00339|LDHA_PIG			1852	default	180120	4454	0	U	R.VHPISTMIK.G	C	626.161	437.397	439.58	434.804	673.515	631.991	515.746	389.764	4435.36	373.049	0.942863	17895
sp|P00339|LDHA_PIG			1852	default	180120	495	5	R	R.VIGSGCNLDSAR.F	C	148.812	60.3845	42.2562	96.7591	115.667	245.733	120.513	56.0055	2539.56	56.9037	1	10313
sp|P00339|LDHA_PIG			1852	default	180109	838	0	U	K.NLHPELGTDADK.E	C	298.025	218.7	151.962	238.489	250.543	464.302	135.138	103.944	4935.2	142.435	1	10982
sp|P00339|LDHA_PIG			1852	default	180109	18331	5	R	R.VIGSGCNLDSAR.F	C	413.378	405.316	71.2559	186.772	90.2092	246.435	162.84	64.1852	61.4924	85.6624	0.841417	9307
sp|P00339|LDHA_PIG			1852	default	180113	9943	0	U	K.DQLIHNLLK.E	C	320.872	403.795	367.684	318.58	418.428	437.216	180.592	241.849	3476.5	332.628	1	28700
sp|P00339|LDHA_PIG			1852	default	180113	9988	0	U	K.DQLIHNLLK.E	C	461.103	282.562	278.768	360.738	445.567	645.829	330.011	282.314	4333.92	299.729	0.992729	28785
sp|P00339|LDHA_PIG			1852	default	180113	11185	0	U	K.GEMMDLQHGSLFLR.T	C	66.9032	15.0286	14.6932	53.1948	38.1568	227.863	15.7297	23.9306	2468.66	33.3887	0.987921	31075
sp|P00339|LDHA_PIG			1852	default	180113	4268	1	R	K.GLYGIK.E	C	195.761	155.524	106.469	247.561	167.466	560.448	306.901	226.484	2352.64	111.541	0.845508	17851
sp|P00339|LDHA_PIG			1852	default	180113	5445	0	U	K.VTLTPEEEAHLK.K	C	137.742	89.619	56.423	131.168	117.965	234.861	64.1497	76.5885	2415.8	74.0617	1	20100
sp|P00339|LDHA_PIG			1852	default	180113	5564	0	U	K.VTLTPEEEAHLK.K	C	328.639	172.958	47.8849	84.6694	96.5548	323.49	148.852	50.269	1650.83	51.0935	0.993126	20330
sp|P00339|LDHA_PIG			1852	default	180118	5288	0	R	K.ISGFPK.N	C	674.456	399.022	270.245	606.072	649.702	796.968	330.573	210.282	6131.14	348.851	0.970904	19439
sp|P00339|LDHA_PIG			1852	default	180118	6160	0	U	R.LVVITAGAR.Q	C	318.771	227.666	243.074	290.261	360.271	443.995	308.766	272.472	2269.31	298.698	0.990009	21116
sp|P00339|LDHA_PIG			1852	default	180118	4643	0	U	R.VHPISTMIK.G	C	129.318	147.327	126.812	122.848	149.092	123.682	63.0387	94.3375	780.754	106.777	0.938741	18210
sp|P00339|LDHA_PIG			1852	default	180117	19088	0	U	R.YLMGER.L	C	255.829	235.291	224.39	272.199	245.122	444.917	213.182	221.063	2482.52	242.144	0.902447	8476
sp|P00339|LDHA_PIG			1852	default	180110	554	5	R	R.VIGSGCNLDSAR.F	C	18.6913	22.6991	19.5316	17.1551	22.1586	150.43	4.20641	37.6011	2489.56	26.5078	1	10398
sp|P00339|LDHA_PIG			1852	default	180115	10003	0	U	K.SADTLWGIQK.E	C	27.7306	14.1008	10.7513	28.683	27.8676	49.1088	0	8.67766	560.111	11.7563	1	28435
sp|P00339|LDHA_PIG			1852	default	180115	1226	0	U	R.VHPISTM*IK.G	C	281.374	96.3999	16.8869	253.159	201.505	187.997	15.3022	33.631	1358.24	31.312	1	11633
sp|P00339|LDHA_PIG			1852	default	180114	9652	0	U	K.SADTLWGIQK.E	C	203.526	139.822	169.257	189.367	155.304	177.89	148.413	162.551	1082.59	177.348	0.994621	28023
sp|P00346|MDHM_PIG			678	default	180120	10010	2	R	R.ANAFVAELK.G	C	178.605	144.355	198.706	167.518	171.677	308.009	226.431	289.387	2586.47	346.535	0.983839	28548
sp|P00346|MDHM_PIG			678	default	180120	9094	2	R	K.GCDVVVIPAGVPR.K	C	49.7975	31.6792	38.5278	30.696	47.6355	57.7067	50.7939	56.25	601.12	52.4826	0.933251	26797
sp|P00346|MDHM_PIG			678	default	180109	13081	2	R	K.HGVYNPNK.I	C	29.0977	46.9905	21.114	30.9526	31.3789	60.5324	10.5566	33.4689	1532.33	36.5266	0.955831	3457
sp|P00346|MDHM_PIG			678	default	180109	14770	1	R	K.TIIPLISQCTPK.V	C	62.7185	48.5577	47.3159	41.4064	60.8025	90.2068	40.4368	70.1186	1428.42	53.229	1	37798
sp|P00346|MDHM_PIG			678	default	180113	2939	2	R	R.IQEAGTEVVK.A	C	14.9434	8.19706	1.19722	0	9.21687	31.3	11.9992	14.9105	473.188	2.48487	0.957167	15201
sp|P00346|MDHM_PIG			678	default	180113	5417	1	R	R.VSVPVIGGHAGK.T	C	63.5198	135.385	106.009	76.2657	93.2293	73.4338	58.772	82.2496	324.53	91.446	0.994003	20052
sp|P00346|MDHM_PIG			678	default	180111	356	2	R	K.KGEEFVK.N	C	109.648	85.7919	91.2601	113.486	107.695	324.71	188.177	138.01	4363.99	138.29	0.995703	10069
sp|P00346|MDHM_PIG			678	default	180111	14716	1	R	K.TIIPLISQCTPK.V	C	93.6008	76.0659	153.427	105.498	118.294	141.309	88.9424	145.839	1086.96	139.629	0.966387	37517
sp|P00346|MDHM_PIG			678	default	180111	5341	1	R	R.VSVPVIGGHAGK.T	C	158.048	187.502	141.602	169.939	148.54	224.4	159.124	157.491	2616.15	128.412	0.990739	19590
sp|P00346|MDHM_PIG			678	default	180118	6552	1	R	K.EGVVECSFVK.S	C	12.3174	12.2085	0.916721	0.233317	11.6378	36.6924	12.5736	15.424	614.102	21.6711	1	21870
sp|P00346|MDHM_PIG			678	default	180118	9393	2	R	K.GCDVVVIPAGVPR.K	C	145.747	86.8236	208.526	123.22	150.008	138.114	54.7477	146.171	1937.72	229.298	1	27352
sp|P00346|MDHM_PIG			678	default	180118	11772	2	R	K.M*IAEAIPELK.A	C	84.8329	72.7623	78.1978	62.8859	105.507	145.386	91.8877	104.428	1527.72	117.441	0.975966	31899
sp|P00346|MDHM_PIG			678	default	180117	13298	2	R	K.GYLGPEQLPDCLK.G	C	46.5302	22.2682	10.4136	13.9536	37.8897	166.643	30.0149	67.737	4393.13	58.4792	0.994701	34759
sp|P00346|MDHM_PIG			678	default	180117	13167	2	R	K.VDFPQDQLSTLTGR.I	C	2.16204	0.00197373	0	0	2.09874	18.2379	14.5311	8.24108	445.249	2.10747	1	34506
sp|P00346|MDHM_PIG			678	default	180110	9904	2	R	R.ANAFVAELK.G	C	502.754	562.315	568.056	590.642	607.887	401.321	333.453	540.05	1050.73	555.712	0.981059	28369
sp|P00346|MDHM_PIG			678	default	180116	15778	2	R	K.NSPLVSR.L	C	38.9863	24.0227	0.932868	5.59609	32.4793	60.1227	5.10122	27.5866	970.494	29.8092	0.9737	4483
sp|P00346|MDHM_PIG			678	default	180115	12627	2	R	K.VDFPQDQLSTLTGR.I	C	2.5217	3.14561	2.50345	3.16796	2.35757	24.5596	8.58987	9.28866	331.121	3.26649	0.981819	33467
sp|P00346|MDHM_PIG			678	default	180119	5599	2	R	K.ISPFEEK.M	C	88.719	38.9484	61.3242	45.447	61.8967	230.815	107.564	97.4407	4496.85	78.4324	0.94031	20058
sp|P00355|G3P_PIG			98	default	180120	16400	0	U	R.AAFNSGK.V	C	302.415	80.9854	0.464958	246.348	358.151	421.539	175.257	53.4216	4278.66	63.1265	0.993949	6427
sp|P00355|G3P_PIG			98	default	180120	6775	0	U	K.AITIFQER.D	C	78.1674	27.5763	20.7493	62.1903	70.9035	87.697	43.9501	29.6188	870.993	30.0765	0.988199	22342
sp|P00355|G3P_PIG			98	default	180109	18524	0	U	K.VGVNGFGR.I	C	112.263	81.3707	53.5893	83.5183	111.962	112.637	53.8659	61.9386	934.656	58.5775	0.9872	9714
sp|P00355|G3P_PIG			98	default	180113	4559	0	U	R.GAAQNIIPASTGAAK.A	C	340.523	80.4018	15.2702	293.532	325.096	397.248	257.088	65.2665	5154.25	63.9388	0.999688	18411
sp|P00355|G3P_PIG			98	default	180113	17026	1	R	K.QASEGPLK.G	C	431.802	291.709	146.159	525.337	480.147	827.157	246.399	125.222	4272.3	207.94	0.973388	6563
sp|P00355|G3P_PIG			98	default	180113	16025	0	U	K.TVDGPSGK.L	C	358.968	130.5	72.4668	321.46	460.383	591.195	232.659	158.716	4032.65	171.873	0.99208	4463
sp|P00355|G3P_PIG			98	default	180113	11748	0	U	R.VIISAPSADAPM*FVM*GVNHEK.Y	C	32.5446	15.9755	12.6096	26.5407	36.7931	86.8744	47.9943	20.8248	1182.29	20.628	0.940127	32154
sp|P00355|G3P_PIG			98	default	180113	11759	0	U	R.VIISAPSADAPM*FVM*GVNHEK.Y	C	17.4034	1.7008	10.3393	9.86022	19.495	37.3655	19.9377	11.9363	433.218	12.0666	0.6746	32175
sp|P00355|G3P_PIG			98	default	180113	13828	0	U	R.VIISAPSADAPMFVM*GVNHEK.Y	C	99.3124	102.629	93.6932	107.07	117.575	182.224	113.6	97.472	815.38	125.92	1	36130
sp|P00355|G3P_PIG			98	default	180113	13846	0	U	R.VIISAPSADAPMFVM*GVNHEK.Y	C	35.0603	29.9449	37.1313	35.4728	37.6141	74.3341	49.7743	40.7963	320.331	39.8881	1	36165
sp|P00355|G3P_PIG			98	default	180113	14361	0	U	R.VIISAPSADAPM*FVMGVNHEK.Y	C	20.4523	19.0185	20.3792	21.8236	22.6777	32.2248	20.2768	22.0049	79.0744	22.2348	0.942794	37158
sp|P00355|G3P_PIG			98	default	180113	15230	0	U	R.VIISAPSADAPMFVMGVNHEK.Y	C	54.7469	18.2292	14.0774	16.4823	21.5249	277.203	26.5359	53.9182	53.9774	18.5979	1	38817
sp|P00355|G3P_PIG			98	default	180113	11845	1	R	R.VPTPNVSVVDLTCR.L	C	62.0523	22.455	14.0274	50.9079	55.6473	94.077	47.0639	27.2107	795.743	19.6388	0.937851	32339
sp|P00355|G3P_PIG			98	default	180113	13676	1	R	R.VVDLMVHMASK.E	C	137.544	27.1212	14.4607	106.952	135.067	439.851	205.946	67.655	4836.74	51.6228	0.990768	35841
sp|P00355|G3P_PIG			98	default	180111	4420	0	U	R.GAAQNIIPASTGAAK.A	C	160.386	118.552	135.676	227.54	170.341	210.977	108.616	127.473	1147.68	146.97	1	17828
sp|P00355|G3P_PIG			98	default	180111	10673	1	R	K.IVSNASCTTNCLAPLAK.V	C	54.098	41.8349	52.6286	53.498	64.494	59.6596	33.2304	47.0417	309.857	52.9981	1	29794
sp|P00355|G3P_PIG			98	default	180111	10682	1	R	K.IVSNASCTTNCLAPLAK.V	C	80.1491	71.0257	102.77	74.9685	106.434	82.1633	64.6595	83.6296	258.331	89.6926	1	29811
sp|P00355|G3P_PIG			98	default	180111	7418	1	R	R.VVDLM*VHMASK.E	C	246.37	201.466	300.525	234.546	228.436	336.893	227.54	194.826	2590.39	253.798	0.693844	23561
sp|P00355|G3P_PIG			98	default	180111	13677	1	R	R.VVDLMVHMASK.E	C	187.041	126.637	85.5625	129.306	203.002	188.41	143.252	129.04	1720.98	90.3574	0.954751	35531
sp|P00355|G3P_PIG			98	default	180111	13691	1	R	R.VVDLMVHMASK.E	C	233.504	124.676	120.307	178.47	252.002	462.249	285.331	180.799	3894.93	161.636	0.985583	35558
sp|P00355|G3P_PIG			98	default	180118	17685	0	U	R.DPANIK.W	C	304.915	331.665	950.668	434.623	389.095	339.824	308.749	370.431	594.631	528.453	0.990793	7941
sp|P00355|G3P_PIG			98	default	180118	12319	0	U	R.VIISAPSADAPM*FVM*GVNHEK.Y	C	197.039	142.407	84.3135	125.802	640.096	118.907	158.254	99.9032	172.458	69.7512	1	32943
sp|P00355|G3P_PIG			98	default	180118	15525	0	U	K.WGDAGATYVVESTGVFTTMEK.A	C	24.8376	21.0149	15.1747	23.8604	24.9206	31.2642	19.3021	16.358	200.664	19.2266	0.934175	39071
sp|P00355|G3P_PIG			98	default	180117	11807	0	U	K.AITIFQERDPANIK.W	C	117.845	117.562	78.9461	107.333	109.413	107.057	32.7703	55.8189	896.116	51.4191	0.988059	31906
sp|P00355|G3P_PIG			98	default	180117	15650	0	U	R.VIISAPSADAPM*FVMGVNHEK.Y	C	69.5947	44.1529	63.9994	57.1841	67.8368	125.402	120.901	94.1706	127.017	75.2854	0.770756	39248
sp|P00355|G3P_PIG			98	default	180110	16499	0	U	R.AAFNSGK.V	C	231.343	191.125	126.596	143.424	234.76	321.511	454.367	253.446	1053.21	123.298	0.888502	6689
sp|P00355|G3P_PIG			98	default	180110	5966	0	U	K.AITIFQER.D	C	93.5543	65.3124	41.5063	65.6301	93.1529	54.3853	76.5858	60.8541	203.278	37.1606	1	20774
sp|P00355|G3P_PIG			98	default	180116	16717	1	R	K.QASEGPLK.G	C	178.9	45.1312	3.18388	163.077	186.067	211.297	56.1154	54.618	3070.62	46.9515	1	6454
sp|P00355|G3P_PIG			98	default	180116	15855	0	U	K.TVDGPSGK.L	C	42.9529	22.0441	9.12615	34.6459	63.9989	61.5585	22.8418	18.6656	651.622	25.7357	0.997935	4646
sp|P00355|G3P_PIG			98	default	180116	12248	1	R	R.VPTPNVSVVDLTCR.L	C	31.0392	9.43895	4.0703	22.9519	29.7809	38.4618	14.2773	10.7506	470.36	7.70057	0.988688	32847
sp|P00355|G3P_PIG			98	default	180116	3461	1	R	R.VVDLM*VHM*ASK.E	C	344.631	110.29	14.7085	317.084	343.22	310.293	59.4835	124.735	787.4	44.2719	0.96681	15961
sp|P00355|G3P_PIG			98	default	180116	3467	1	R	R.VVDLM*VHM*ASK.E	C	457.015	149.583	12.5002	459.46	475.856	201.3	51.9402	63.0172	1076.73	41.9042	0.990506	15975
sp|P00355|G3P_PIG			98	default	180116	3489	1	R	R.VVDLM*VHM*ASK.E	C	71.3084	25.3903	13.5725	74.3963	73.9154	31.9561	10.5627	13.4005	134.684	13.8525	0.907577	16017
sp|P00355|G3P_PIG			98	default	180115	10952	0	U	K.AITIFQERDPANIK.W	C	54.5683	43.213	33.9179	60.0277	64.6903	119.702	31.3544	61.5931	607.291	63.1612	0.997143	30254
sp|P00355|G3P_PIG			98	default	180115	15118	0	U	R.VIISAPSADAPM*FVMGVNHEK.Y	C	38.267	10.6785	0	36.8681	32.7251	27.9829	8.06372	9.64556	164.541	2.71411	1	38245
sp|P00355|G3P_PIG			98	default	180114	14193	0	U	R.VIISAPSADAPMFVM*GVNHEK.Y	C	14.7443	15.4398	13.834	18.0557	23.2311	17.9318	15.6752	15.541	32.7251	13.4516	0.895899	36728
sp|P00355|G3P_PIG			98	default	180114	14296	0	U	R.VIISAPSADAPMFVM*GVNHEK.Y	C	11.5232	8.5805	9.68831	16.5039	19.0853	14.2076	16.8573	9.7539	42.3627	8.60302	1	36928
sp|P00355|G3P_PIG			98	default	180114	14441	0	U	R.VIISAPSADAPMFVM*GVNHEK.Y	C	25.8132	27.4609	29.6052	23.7992	30.9918	19.4323	14.1519	19.01	24.2279	21.2988	1	37210
sp|P00355|G3P_PIG			98	default	180119	9991	1	R	K.IVSNASCTTNCLAPLAK.V	C	115.068	85.2439	121.127	104.227	99.6619	83.6875	86.9262	85.1624	91.4151	107.799	0.879051	28448
sp|P00355|G3P_PIG			98	default	180119	15528	1	R	K.LISWYDNEFGYSNR.V	C	19.5538	9.26521	9.95698	16.5442	20.0468	26.2696	17.1	10.4168	216.318	10.9975	1	39030
sp|P00355|G3P_PIG			98	default	180112	17644	0	U	K.YDNSLK.I	C	287.284	216.392	154.475	222.377	291.749	342.282	169.109	139.593	2420.72	132.069	0.982507	8125
sp|P00377|DYR_PIG			3688	default	180118	4402	1	R	K.LTEQPELK.D	C	229.861	166.222	171.75	160.232	220.329	178.445	182.455	217.188	474.592	173.343	1	17751
sp|P00503|AATC_PIG			3333	default	180109	684	0	U	R.VTWSNPPAQGAR.I	C	48.945	46.1329	27.9739	36.2077	30.9484	52.7357	78.4883	35.7633	449.629	31.5589	1	10689
sp|P00503|AATC_PIG			3333	default	180113	7379	0	U	R.VGNLTVVAK.E	C	165.353	166.817	181.715	155.972	201.832	285.543	355.609	333.098	453.217	259.477	1	23803
sp|P00503|AATC_PIG			3333	default	180110	9057	0	U	R.LALGDDSPALQEK.R	C	280.478	166.663	185.927	182.763	246.536	303.052	567.108	260.772	1548.74	196.432	0.987658	26751
sp|P00503|AATC_PIG			3333	default	180116	7005	0	U	R.IGAEFLAR.W	C	50.9846	26.1652	24.0358	29.2102	37.8801	70.8827	132.576	62.1369	379.408	26.4192	0.920083	22799
sp|P00503|AATC_PIG			3333	default	180116	3332	0	U	K.VNLGVGAYR.T	C	38.4263	17.3805	5.27177	19.0253	14.5387	66.2313	133.433	36.7984	417.231	13.1271	1	15716
sp|P00503|AATC_PIG			3333	default	180115	12954	0	U	K.NLDYVATSIHEAVTK.I	C	168.487	49.1834	19.7681	66.1168	43.0622	295.66	574.176	168.177	2608.21	68.5675	0.958086	34092
sp|P00503|AATC_PIG			3333	default	180112	8028	0	U	K.QVEYLINEK.H	C	238.672	189.184	211.561	161.289	270.715	280.178	471.229	210.758	374.591	205.131	1	24775
sp|P00506|AATM_PIG			1633	default	180120	8037	1	R	R.DVFLPK.P	C	109.728	91.6836	63.4299	84.596	130.661	184.73	145.535	125.992	1229.96	70.5292	0.919635	24777
sp|P00506|AATM_PIG			1633	default	180120	8319	1	R	R.YVTVQTISGTGALR.I	C	129.286	102.413	118.245	102.259	139.226	224.899	276.746	225.033	737.79	204.579	0.958283	25315
sp|P00506|AATM_PIG			1633	default	180113	4469	0	U	K.EMATLVK.K	C	94.8077	79.3927	93.2528	99.727	109.239	141.424	152.583	113.743	324.826	106.528	1	18234
sp|P00506|AATM_PIG			1633	default	180111	17182	1	R	R.DAGMQLHSYR.Y	C	339.623	271.065	363.725	329.473	309.539	207.76	245.101	323.272	1191.96	311.939	0.992692	4812
sp|P00506|AATM_PIG			1633	default	180118	3596	0	U	K.MNLGVGAYR.D	C	12.0496	1.91136	0.81378	6.03263	7.40426	41.3827	20.7625	25.9416	1312.36	11.0948	0.995594	16207
sp|P00506|AATM_PIG			1633	default	180118	8136	0	U	R.QQWLQEVK.G	C	702.105	1170.52	1241.5	1144.47	676.993	1093.47	572.292	1003.21	3073.12	1008.75	0.95862	24950
sp|P00506|AATM_PIG			1633	default	180117	11971	0	U	K.EFSIYMTK.D	C	156.003	167.753	159.834	113.982	195.843	88.7046	85.2347	93.0659	770.267	89.2208	0.779721	32222
sp|P00506|AATM_PIG			1633	default	180117	7155	1	R	R.IGANFLQR.F	C	464.45	328.775	296.634	411.299	195.533	490.914	480.137	251.732	1725.74	275.569	0.862176	23024
sp|P00506|AATM_PIG			1633	default	180114	12029	1	R	R.IASTILTSPDLR.Q	C	35.7841	36.0248	49.7329	47.4488	35.6078	55.5147	43.9552	49.4054	98.2581	59.7049	0.862878	32575
sp|P00506|AATM_PIG			1633	default	180114	16410	1	R	K.RVESQLK.I	C	157.431	167.217	163.64	145.625	197.798	215.429	136.771	182.98	797.449	206.603	0.607598	5238
sp|P00506|AATM_PIG			1633	default	180114	9464	1	R	R.VGAFTVVCK.D	C	74.8061	70.3133	147.797	126.967	71.4979	213.784	127.743	276.763	177.875	271.333	0.975827	27663
sp|P00506|AATM_PIG			1633	default	180112	11673	1	R	R.IASTILTSPDLR.Q	C	57.9307	51.6921	42.2325	47.0074	59.7689	55.3746	49.5544	62.2847	149.733	46.834	0.931534	31749
sp|P00571|KAD1_PIG			1804	default	180120	17071	0	U	R.DAMVAK.V	C	879.703	586.113	275.941	674.006	649.231	283.835	423.682	253.53	894.928	192.798	0.991648	7837
sp|P00571|KAD1_PIG			1804	default	180111	14335	0	U	K.IIFVVGGPGSGK.G	C	525.647	428.947	640.815	630.503	366.269	181.764	289.756	271.166	420.08	392.322	0.585911	36788
sp|P00571|KAD1_PIG			1804	default	180118	353	0	U	K.RLETYYK.A	C	646.76	450.061	322.748	601.591	613.576	963.054	1524.7	382.629	791.082	125.57	0.870747	10011
sp|P00571|KAD1_PIG			1804	default	180115	19077	0	U	R.VDDNEETIK.K	C	829.565	719.571	249.242	571.935	441.668	308.204	429.11	217.888	661.291	140.391	1	9540
sp|P00571|KAD1_PIG			1804	default	180112	9138	1	R	K.GFLIDGYPR.E	C	512.793	323.571	35.4026	322.329	172.219	70.3976	157.439	66.0086	390.9	59.7801	0.856917	26893
sp|P00636|F16P1_PIG			711	default	180120	15850	1	R	K.AISTAVR.K	C	36.3984	29.5259	21.9804	23.3011	35.6138	116.699	38.9997	31.1647	758.389	27.9302	0.927237	5274
sp|P00636|F16P1_PIG			711	default	180109	6181	1	R	K.GSIYSINEGYAK.E	C	136.349	73.402	39.8385	44.7877	42.7349	169.709	46.9728	46.9588	787.05	42.6591	1	21392
sp|P00636|F16P1_PIG			711	default	180113	17372	1	R	K.AGGLATTGK.E	C	111.011	112.515	138.978	96.7119	367.483	502.105	220.686	174.588	716.818	146.968	0.832636	7297
sp|P00636|F16P1_PIG			711	default	180113	9650	1	R	K.AGIAHLYGIAGSTNVTGDQVK.K	C	76.5696	74.9325	66.1841	71.6049	77.5361	280.358	155.938	126.616	708.914	93.7924	0.953116	28144
sp|P00636|F16P1_PIG			711	default	180111	18377	1	R	K.AGGLATTGK.E	C	87.0712	71.4663	87.0423	67.1217	76.5517	456.897	54.2378	69.7326	2409.98	83.876	0.927362	7321
sp|P00636|F16P1_PIG			711	default	180111	11885	1	R	K.EFDPAITEYIQR.K	C	17.7804	10.3101	9.35533	10.5845	13.5073	85.6863	17.8475	17.3184	427.762	18.6659	0.790049	32111
sp|P00636|F16P1_PIG			711	default	180111	5638	1	R	K.GSIYSINEGYAK.E	C	64.0782	56.7379	99.9727	60.3262	79.7719	116.393	84.5647	99.1852	209.261	152.534	0.558824	20158
sp|P00636|F16P1_PIG			711	default	180111	15603	1	R	R.TLVYGGIFM*YPANK.K	C	140.7	130.205	121.976	616.802	175.008	292.04	165.301	280.53	382.299	416.135	0.783971	39211
sp|P00636|F16P1_PIG			711	default	180118	16625	1	R	K.AISTAVR.K	C	303.316	248.676	361.583	269.601	357.556	463.462	467.941	259.725	2143.62	376.107	0.997414	5714
sp|P00636|F16P1_PIG			711	default	180118	10376	1	R	K.EAVLDIVPTDIHQR.A	C	50.3026	30.6191	23.1876	22.2687	38.3279	317.66	22.9479	44.3361	3731.11	61.4045	0.972719	29232
sp|P00636|F16P1_PIG			711	default	180118	1309	0	U	R.FVMEEGR.K	C	190.756	152.758	215.236	170.172	239.16	538.224	342.943	273.392	1962.24	251.497	0.676697	11836
sp|P00636|F16P1_PIG			711	default	180118	5385	1	R	K.NAIIVEPEK.R	C	116.041	69.9197	123.505	93.0868	123.725	355.954	192.615	191.17	1587.76	195.615	0.929937	19629
sp|P00636|F16P1_PIG			711	default	180110	1539	1	R	K.KFPPDNSAPYGAR.Y	C	229.256	203.259	822.909	232.596	182.834	281.309	235.879	271.322	271.352	282.059	0.936864	12283
sp|P00636|F16P1_PIG			711	default	180110	9893	1	R	K.SSFATCVLVSEEDK.N	C	228.179	166.47	159.118	160.998	193.056	428.119	230.719	197.518	1776.15	174.827	0.970229	28349
sp|P00636|F16P1_PIG			711	default	180116	9924	1	R	K.EAVLDIVPTDIHQR.A	C	23.6356	10.3281	5.22135	7.45572	8.49653	740.809	51.3194	0	4742.72	20.8452	0.984955	28387
sp|P00636|F16P1_PIG			711	default	180116	4868	1	R	K.NAIIVEPEK.R	C	33.1823	20.7731	1.3108	9.07352	15.2201	831.196	0	18.7784	4000.89	17.3535	0.988087	18648
sp|P00636|F16P1_PIG			711	default	180115	9769	1	R	K.NSTDEPSEK.D	C	2.82906	0	0	0.316496	0.0386486	125.864	0	2.39577	880.36	0	0.986037	2799
sp|P00761|TRYP_PIG			3551	default	180109	2716	1	R	R.VATVSLPR.S	C	282.543	319.864	227.486	298.002	297.582	305.105	401.725	366.748	228.266	336.713	0.952597	14569
sp|P00761|TRYP_PIG			3551	default	180109	3023	1	R	R.VATVSLPR.S	C	135.809	113.112	121.661	132.773	159.542	142.176	189.048	154.125	175.142	149.472	0.91702	15153
sp|P00761|TRYP_PIG			3551	default	180109	3301	1	R	R.VATVSLPR.S	C	106.229	89.571	126.26	99.631	126.199	157.108	166.731	159.558	123.907	160.476	0.968856	15689
sp|P00761|TRYP_PIG			3551	default	180109	3840	1	R	R.VATVSLPR.S	C	485.008	452.615	764.965	444.393	619.427	403.601	665.147	470.387	524.205	615.679	0.961777	16738
sp|P00761|TRYP_PIG			3551	default	180109	4333	1	R	R.VATVSLPR.S	C	43.2449	36.7298	43.2875	33.2306	44.0506	49.3681	62.1905	42.8938	41.7369	41.2394	0.844514	17684
sp|P00761|TRYP_PIG			3551	default	180109	4575	1	R	R.VATVSLPR.S	C	44.3919	40.5583	47.9324	37.0674	46.4552	49.7356	50.1911	42.1564	43.6623	53.7195	0.877825	18202
sp|P00761|TRYP_PIG			3551	default	180109	5292	1	R	R.VATVSLPR.S	C	40.5931	40.5812	74.4824	63.7872	48.9803	44.0542	36.4573	74.4622	59.7849	114.247	0.91714	19673
sp|P00761|TRYP_PIG			3551	default	180113	17420	2	R	K.NKPGVYTK.V	C	439.323	391.518	448.472	369.795	543.203	355.664	888.496	417.987	438.903	429.843	0.637463	7398
sp|P00761|TRYP_PIG			3551	default	180113	2078	1	R	R.VATVSLPR.S	C	455.174	392.699	533.382	430.918	492.718	427.947	570.264	454.117	445.031	603.392	0.997383	13351
sp|P00761|TRYP_PIG			3551	default	180111	3301	1	R	R.VATVSLPR.S	C	389.451	281.923	452.133	339.2	386.772	331.108	568.189	358.696	394.229	452.368	0.953106	15693
sp|P00761|TRYP_PIG			3551	default	180118	3463	1	R	R.VATVSLPR.S	C	179.344	136.224	151.026	160.285	200.532	144.993	300.372	154.249	163.337	169.035	0.960513	15954
sp|P00761|TRYP_PIG			3551	default	180117	19477	1	R	K.LSSPATLNSR.V	C	260.975	193.345	233.022	200.565	228.383	401.938	507.367	171.83	3282.4	291.216	1	9294
sp|P00761|TRYP_PIG			3551	default	180117	4206	1	R	R.VATVSLPR.S	C	446.962	482.828	718.931	418.057	465.265	544.369	466.275	541.132	401.718	666.383	0.920976	17391
sp|P00761|TRYP_PIG			3551	default	180110	12647	1	R	R.LGEHNIDVLEGNEQFINAAK.I	C	53.0294	36.2439	57.8226	45.7263	75.6	47.9562	123.128	49.7197	64.2105	46.8402	1	33633
sp|P00761|TRYP_PIG			3551	default	180110	3483	1	R	R.VATVSLPR.S	C	579.182	388.071	465.208	508.145	641.489	841.853	971.739	883.945	951.498	561.771	0.918931	15992
sp|P00761|TRYP_PIG			3551	default	180115	19217	1	R	K.LSSPATLNSR.V	C	110.733	112.482	134.78	114.358	110.444	126.072	277.846	137.428	94.7002	175.732	0.976038	9834
sp|P00761|TRYP_PIG			3551	default	180119	4012	1	R	R.VATVSLPR.S	C	73.9505	64.8049	69.1164	62.375	70.8701	69.9047	91.5984	57.4747	74.6983	74.4287	1	17026
sp|P00761|TRYP_PIG			3551	default	180112	3247	1	R	R.VATVSLPR.S	C	29.0212	45.5287	50.8676	34.4431	35.7357	40.8627	30.2839	38.0685	27.7543	38.3247	0.880779	15626
sp|P00761|TRYP_PIG			3551	default	180112	3680	1	R	R.VATVSLPR.S	C	288.722	193.06	312.804	199.955	276.866	323.936	462.88	298.346	410.951	266.673	0.980977	16453
sp|P00795|CATD_PIG			2165	default	180120	16994	1	R	R.QTFGEATK.Q	C	181.915	151.776	219.596	183.43	205.932	420.637	246.479	282.293	2470.71	298.134	0.996541	7674
sp|P00795|CATD_PIG			2165	default	180109	9139	1	R	R.DPGAQPGGELM*LGGIDSK.Y	C	54.5407	51.0862	94.3832	47.2663	59.5628	144.743	39.5409	49.9129	939.502	62.3822	0.980058	27043
sp|P00795|CATD_PIG			2165	default	180113	8691	1	R	R.DPGAQPGGELM*LGGIDSK.Y	C	178.942	142.621	187.095	130.938	194.876	270.883	244.386	171.188	1509.65	200.203	0.846942	26309
sp|P00795|CATD_PIG			2165	default	180113	11074	1	R	R.DPGAQPGGELMLGGIDSK.Y	C	97.1681	72.0373	85.2606	80.8501	109.235	275.641	90.4249	108.096	2097.01	109.421	0.992151	30864
sp|P00795|CATD_PIG			2165	default	180113	10556	0	U	K.QPGLTFIAAK.F	C	78.1315	71.2227	75.3513	74.423	84.4476	122.946	97.6197	95.8993	438.899	93.5224	0.837952	29875
sp|P00795|CATD_PIG			2165	default	180113	10566	0	U	K.QPGLTFIAAK.F	C	49.5711	70.6174	61.8762	59.5876	56.443	95.8636	59.0999	74.2385	148.214	79.9009	0.649341	29892
sp|P00795|CATD_PIG			2165	default	180111	15859	0	U	K.LLDIACWIHHK.Y	C	7.48659	2.77768	7.37342	0	5.89077	518.19	0	19.2755	5937.9	54.7018	0.995823	39702
sp|P00795|CATD_PIG			2165	default	180110	17124	1	R	R.QTFGEATK.Q	C	114.262	141.501	131.494	128.042	140.123	149.605	46.3444	89.235	1148.32	88.1768	0.922949	8001
sp|P00795|CATD_PIG			2165	default	180116	4633	0	U	K.LSSENYTLK.V	C	0	0.00532917	0	0	1.63751	49.4679	2.04504	2.62953	554.837	3.61316	1	18202
sp|P00889|CISY_PIG			980	default	180111	9159	2	R	R.DYIWNTLNSGR.V	C	8.2003	10.6094	11.7921	7.78772	3.29334	18.1712	8.70686	15.1223	203.03	19.0555	1	26883
sp|P00889|CISY_PIG			980	default	180111	12744	1	R	K.GLVYETSVLDPDEGIR.F	C	25.0141	13.6858	15.2132	16.2264	20.5524	84.3398	10.806	38.9351	788.64	22.8467	0.682065	33749
sp|P00889|CISY_PIG			980	default	180111	5115	2	R	K.SMSTDGLIK.L	C	33.1554	47.3556	190.847	63.2624	40.5616	73.9332	37.4679	67.3062	350.363	140.029	0.638587	19156
sp|P00889|CISY_PIG			980	default	180118	9178	2	R	R.ALGFPLERPK.S	C	295.359	186.193	188.646	213.726	424.297	848.496	592.376	766.6	1041.29	344.744	0.56666	26942
sp|P00889|CISY_PIG			980	default	180118	2509	2	R	R.VVPGYGHAVLR.K	C	70.1591	76.6277	62.9383	62.1166	74.7232	101.221	126.011	85.6713	119.021	52.5405	0.809498	14128
sp|P00889|CISY_PIG			980	default	180117	10381	2	R	K.LVAQLYK.I	C	115.234	76.9094	110.316	85.5336	126.398	218.381	138.548	133.488	2028.85	148.155	0.951692	29182
sp|P00889|CISY_PIG			980	default	180110	1611	1	R	R.GYSIPECQK.M	C	71.6093	102.583	80.3924	74.649	69.5241	174.873	88.8994	143.916	1835.35	108.687	0.987303	12420
sp|P00889|CISY_PIG			980	default	180116	14559	2	R	K.IVPNVLLEQGK.A	C	11.0787	9.39197	6.49937	1.44473	9.74645	25.0966	5.81742	15.6076	628.47	13.2878	0.914255	37266
sp|P00889|CISY_PIG			980	default	180116	2286	2	R	R.VVPGYGHAVLR.K	C	21.7	16.4322	6.10673	6.3672	21.3401	38.4972	15.5665	18.6503	557.255	14.2841	0.876958	13719
sp|P01025|CO3_PIG			280	default	180120	17007	0	U	K.LGQYSK.D	C	17.3566	44.378	45.6201	2437.65	166.951	1360.2	993.558	703.716	216.145	1383.91	1	7705
sp|P01025|CO3_PIG			280	default	180120	5941	1	R	R.VSVTVHDFPAK.R	C	206.688	131.074	112.743	121.863	80.8678	457.075	219.584	151.609	593.828	163.872	0.967666	20745
sp|P01025|CO3_PIG			280	default	180109	10761	1	R	K.LDEPFLNK.L	C	213.626	131.665	136.613	115.115	81.803	578.655	189.154	157.713	449.599	171.894	0.960563	30141
sp|P01025|CO3_PIG			280	default	180113	13027	0	U	K.GLQTPQR.A	C	322.697	552.857	527.874	360.708	243.767	521.272	125.738	370.389	163.029	339.006	0.83573	3460
sp|P01025|CO3_PIG			280	default	180113	18602	0	U	R.SLTQEDGVAK.L	C	151.069	159.477	150.775	111.631	132.521	248.403	163.003	200.737	244.485	198.13	0.676651	9879
sp|P01025|CO3_PIG			280	default	180113	3986	1	R	K.TGLQEVEVK.A	C	46.6275	50.6726	38.558	33.0981	48.418	862.949	82.2511	68.0597	106.581	55.2038	1	17313
sp|P01025|CO3_PIG			280	default	180113	390	1	R	R.WEEPGQK.L	C	260.585	344.676	265.083	308.938	283.937	538.334	343.238	353.706	441.291	288.648	0.804749	10128
sp|P01025|CO3_PIG			280	default	180111	4895	1	R	R.ACEPGVDYVYK.T	C	313.071	254.318	214.491	178.683	130.139	574.678	177.568	164.108	438.647	223.278	1	18728
sp|P01025|CO3_PIG			280	default	180111	15445	1	R	K.WLILEK.Q	C	422.636	256.869	217.938	256.687	194.616	1346.58	488.124	401.421	1071.75	451.38	0.953755	38908
sp|P01025|CO3_PIG			280	default	180118	17812	0	U	K.ADIGCTPGSGK.D	C	233.64	182.412	182.817	142.84	150.008	427.128	153.34	130.4	341.857	152.084	0.654519	8203
sp|P01025|CO3_PIG			280	default	180118	8373	1	R	K.TIYTPGSTVLYR.I	C	172.589	129.194	120.919	88.9085	192.265	127.16	190.888	171.139	203.637	100.195	0.862216	25402
sp|P01025|CO3_PIG			280	default	180117	8047	1	R	K.AAVYNHFISDGVK.K	C	182.893	87.4735	76.1513	72.9567	41.8346	593.334	210.08	119.84	741.51	177.433	0.988552	24728
sp|P01025|CO3_PIG			280	default	180117	7183	0	U	K.DSCVGTLVVK.G	C	159.415	179.112	129.886	148.983	180.83	351.414	221.078	192.585	519.219	187.26	0.894162	23075
sp|P01025|CO3_PIG			280	default	180117	14770	0	U	K.GICVADPYEVVVK.Q	C	304.27	281.767	268.882	214.778	287.255	416.773	357.637	327.103	393.955	282.315	0.988413	37566
sp|P01025|CO3_PIG			280	default	180117	3205	1	R	K.GYTQQLAFR.Q	C	220.475	140.487	79.012	82.1489	56.9366	669.243	183.588	122.895	476.711	108.259	0.975553	15481
sp|P01025|CO3_PIG			280	default	180117	6040	1	R	K.RQEALELIK.K	C	122.419	92.6983	113.046	83.0107	67.3972	296.4	108.805	97.2653	355.904	107.815	0.670312	20898
sp|P01025|CO3_PIG			280	default	180117	11850	0	U	K.TMNVFLK.D	C	232.347	145.53	128.498	114.182	105.346	530.977	214.79	142.776	3495.97	209.652	0.981308	31990
sp|P01025|CO3_PIG			280	default	180110	4478	1	R	R.ISLSQSLTR.V	C	721.211	755.399	662.601	537.947	545.366	74.8218	59.8027	361.182	156.233	407.801	0.792874	17893
sp|P01025|CO3_PIG			280	default	180110	11921	0	U	R.IWDVVEK.A	C	149.764	86.4187	93.6345	65.8355	68.6824	258.551	125.745	96.4368	292.706	125.046	0.758588	32229
sp|P01025|CO3_PIG			280	default	180110	4593	1	R	K.VYSYYNLDESCTR.F	C	67.6126	38.004	37.5928	39.2276	58.8012	258.377	39.4093	47.3105	593.129	61.2495	1	18115
sp|P01025|CO3_PIG			280	default	180116	17356	0	U	K.ADIGCTPGSGK.D	C	123.873	109.244	53.8524	48.7231	20.9827	366.964	102.066	90.3654	276.941	115.234	1	7799
sp|P01025|CO3_PIG			280	default	180115	10094	1	R	R.LESEEMVVLEAHEGQGDIR.V	C	52.5338	29.1642	26.2782	28.5231	23.7303	150.827	51.8874	44.5544	161.479	53.2756	0.793143	28612
sp|P01025|CO3_PIG			280	default	180115	19164	0	U	K.LGQYSK.D	C	96.5733	98.4146	69.3149	72.0428	77.0439	431.633	119.202	113.162	555.342	152.791	0.912519	9720
sp|P01025|CO3_PIG			280	default	180115	3350	1	R	K.NSAFAAFQDR.L	C	12.6416	19.4714	6.686	4.61529	9.93497	28.7249	8.18944	7.17797	20.2795	10.6469	0.907607	15725
sp|P01025|CO3_PIG			280	default	180115	2369	0	U	R.NSLPITVR.T	C	32.1542	27.2603	15.9008	10.596	10.8062	70.9676	23.9811	22.299	67.7344	31.5888	1	13817
sp|P01025|CO3_PIG			280	default	180115	7704	0	U	R.VGLVAVDK.G	C	205.558	160.198	80.7129	77.2472	40.2033	520.83	170.46	111.177	405.256	167.841	0.996788	24040
sp|P01025|CO3_PIG			280	default	180114	8708	1	R	R.EEIPPADLSDQVPDTESETK.I	C	34.4232	30.3556	51.1875	32.3206	32.7818	57.7365	45.4454	40.4761	39.7789	51.2797	1	26218
sp|P01025|CO3_PIG			280	default	180114	8746	1	R	R.EEIPPADLSDQVPDTESETK.I	C	63.4634	38.1022	22.2765	26.2452	15.9681	192.099	60.8095	46.1623	119.522	56.3246	0.9725	26292
sp|P01025|CO3_PIG			280	default	180114	858	0	U	K.LSINTPDNR.N	C	631.229	1197.26	758.949	890.559	401.412	552.779	215.505	395.938	708.046	455.439	0.909446	10940
sp|P01025|CO3_PIG			280	default	180114	2887	1	R	K.NSAFAAFQDR.L	C	21.7424	21.7562	47.8074	15.7315	9.5807	77.5388	19.8283	23.2744	49.6477	47.5246	1	15075
sp|P01025|CO3_PIG			280	default	180114	13328	0	U	R.SDLDEEIIPEEDIISR.S	C	81.0264	52.9932	43.7838	51.3224	39.1309	146.339	69.6395	53.0211	302.765	69.4278	0.833533	35059
sp|P01025|CO3_PIG			280	default	180114	14063	1	R	K.SGSDEVQVGQER.R	C	28.6066	17.0404	18.8523	12.1497	9.10375	54.7899	28.6147	25.1643	51.71	24.8123	0.864971	3647
sp|P01025|CO3_PIG			280	default	180112	4901	1	R	R.LPYSVVR.N	C	106.753	75.9231	82.835	75.412	74.615	157.967	108.365	118.287	137.122	111.646	0.761589	18782
sp|P01846|LAC_PIG			210	default	180113	18137	1	R	K.AGGTTVTQGVETTK.P	C	398.412	214.09	136.942	121.17	128.829	1249.91	155.284	842.687	907.943	151.162	0.974613	8903
sp|P01846|LAC_PIG			210	default	180113	15130	2	R	K.YAASSYLALSASDWK.S	C	639.441	347.421	180.068	219.19	216.16	2154.51	201.245	1296.16	1058.94	215.849	0.995608	38627
sp|P01846|LAC_PIG			210	default	180111	862	1	R	K.AGGTTVTQGVETTKPSK.Q	C	596.419	370.928	285.403	249.892	237.489	2053.15	336.573	975.93	1113.26	252.208	0.992654	11035
sp|P01846|LAC_PIG			210	default	180118	18628	1	R	K.AGGTTVTQGVETTK.P	C	243.526	344.271	244.669	247.455	281.941	217.546	87.7522	224.732	96.1699	168.594	0.722875	9977
sp|P01846|LAC_PIG			210	default	180118	4510	1	R	K.SSSGFTCQVTHEGTIVEK.T	C	109.169	81.158	82.6535	70.3362	75.0735	559.07	124.095	179.688	145.469	109.238	1	17957
sp|P01846|LAC_PIG			210	default	180117	17807	1	R	K.TVTPSECA.-	C	439.808	302.868	233.954	211.619	316.023	1423.39	317.255	749.025	779.059	330.45	0.988518	5787
sp|P01846|LAC_PIG			210	default	180116	14045	1	R	K.AAPTVNLFPPSSEELGTNK.A	C	36.1252	40.3712	26.8908	24.0952	20.1055	196.464	16.8382	126.724	46.8487	28.4538	0.992333	36281
sp|P01846|LAC_PIG			210	default	180116	18162	1	R	K.AGGTTVTQGVETTK.P	C	233.038	129.862	76.8229	68.3864	72.3471	751.138	88.4496	438.377	318.828	106.161	0.976488	9599
sp|P01846|LAC_PIG			210	default	180116	4150	1	R	K.SSSGFTCQVTHEGTIVEK.T	C	79.3698	27.7438	57.6863	35.6267	27.1867	2656.49	307.027	632.97	230.176	156.113	0.999778	17279
sp|P01846|LAC_PIG			210	default	180119	342	1	R	K.TVTPSECA.-	C	150.456	91.3612	78.6077	72.8171	85.665	394.467	89.3126	212.95	164.493	81.3397	0.919252	10012
sp|P01965|HBA_PIG			1477	default	180120	15402	2	R	K.VGGQAGAHGAEALER.M	C	132.111	132.342	118.067	108.668	170.978	160.982	206.322	128.943	226.697	127.261	0.967242	4333
sp|P01965|HBA_PIG			1477	default	180109	14898	3	R	K.AVGHLDDLPGALSALSDLHAHK.L	C	82.9445	55.5922	342.638	60.2625	65.271	169.924	165.7	107.582	267.332	312.786	0.974293	38045
sp|P01965|HBA_PIG			1477	default	180109	16035	2	R	K.VGGQAGAHGAEALER.M	C	195.15	112.176	58.2933	66.4828	68.1701	340.913	352.949	90.122	573.089	616.195	0.988317	4483
sp|P01965|HBA_PIG			1477	default	180113	8085	4	R	K.LRVDPVNFK.L	C	1475.92	394.744	37.5893	81.6773	96.893	2488.79	1720.85	187.096	3269.27	3172.25	0.990649	25153
sp|P01965|HBA_PIG			1477	default	180113	7975	2	R	K.TYFPHFNLSHGSDQVK.A	C	56.2584	15.7391	3.60806	3.97348	7.50697	196.967	200.102	18.5646	364.942	276.435	0.95237	24943
sp|P01965|HBA_PIG			1477	default	180113	6546	6	R	R.VDPVNFK.F	C	1303.7	568.056	136.011	202.249	225.604	1283.85	1611.34	362.849	1936.48	3118.06	0.986851	22212
sp|P01965|HBA_PIG			1477	default	180113	6579	6	R	R.VDPVNFK.F	C	545.626	245.131	32.872	65.567	60.2785	662.945	736.804	130.331	1107.93	1801.95	0.987766	22275
sp|P01965|HBA_PIG			1477	default	180113	15952	2	R	K.VGGQAGAHGAEALER.M	C	151.724	107.085	115.226	97.194	180.795	209.31	191.128	129.311	183.991	164.719	0.557617	4304
sp|P01965|HBA_PIG			1477	default	180113	946	0	U	-.VLSAADK.A	C	1308.53	365.205	0	71.5296	85.6227	1381.16	1799.79	230.953	2302.98	2568.25	0.954177	11189
sp|P01965|HBA_PIG			1477	default	180111	12085	2	R	R.M*FLGFPTTK.T	C	864.08	521.172	38.0663	143.735	135.412	539.147	552.342	154.115	586.247	615.315	0.976592	32489
sp|P01965|HBA_PIG			1477	default	180111	12364	2	R	R.M*FLGFPTTK.T	C	276.661	219.687	228.049	241.12	239.42	198.023	202	230.661	220.853	315.84	0.971966	33022
sp|P01965|HBA_PIG			1477	default	180111	12858	2	R	R.M*FLGFPTTK.T	C	158.134	89.7284	74.3127	88.5401	147.243	198.461	203.699	153.706	238.075	139.474	0.782433	33969
sp|P01965|HBA_PIG			1477	default	180111	13998	2	R	R.M*FLGFPTTK.T	C	23.7349	21.1939	20.9022	16.9311	20.2893	40.1705	28.5288	23.896	92.7471	35.4618	0.959106	36145
sp|P01965|HBA_PIG			1477	default	180111	15726	2	R	R.MFLGFPTTK.T	C	844.638	350.728	203.367	231.37	265.161	1285.21	1600.61	336.527	2333.33	1463.13	0.997626	39450
sp|P01965|HBA_PIG			1477	default	180111	2579	3	R	K.VADALTK.A	C	1970.85	559.17	0	83.2879	74.5349	2239.87	2568.04	184.611	3665.9	3965.75	0.998698	14313
sp|P01965|HBA_PIG			1477	default	180111	16891	2	R	K.VGGQAGAHGAEALER.M	C	434.955	347.989	361.281	277.744	451.228	439.542	448.21	331.593	637.697	526.75	0.677663	4201
sp|P01965|HBA_PIG			1477	default	180118	1611	0	U	-.VLSAADK.A	C	706.161	664.641	133.936	356.98	693.893	504.28	474.162	130.663	782.711	689.493	0.975649	12413
sp|P01965|HBA_PIG			1477	default	180117	16010	3	R	K.AVGHLDDLPGALSALSDLHAHK.L	C	19.7208	1.71156	0	0	2.2629	117.32	121.321	21.4694	206.605	147.532	0.960582	39936
sp|P01965|HBA_PIG			1477	default	180110	12861	3	R	K.AVGHLDDLPGALSALSDLHAHK.L	C	12.2802	10.9326	9.9489	11.1114	13.2373	47.0225	34.2614	17.501	44.0714	49.4971	1	34051
sp|P01965|HBA_PIG			1477	default	180116	1533	0	U	-.VLSAADK.A	C	561.934	170.922	4.22394	35.1458	43.9162	718.929	880.107	135.639	1390.85	1430.27	0.927772	12280
sp|P01965|HBA_PIG			1477	default	180119	14005	3	R	K.AVGHLDDLPGALSALSDLHAHK.L	C	36.7967	4.72062	5.24125	1.45273	9.46478	161.288	168.901	18.3036	335.057	205.178	0.93417	36117
sp|P01965|HBA_PIG			1477	default	180119	14031	3	R	K.AVGHLDDLPGALSALSDLHAHK.L	C	78.4527	8.24224	1.69389	3.93824	12.687	342.737	320.075	43.6804	777.226	460.137	0.983353	36167
sp|P01965|HBA_PIG			1477	default	180119	20446	2	R	K.VGGQAGAHGAEALER.M	C	170.442	43.2672	0	3.34107	11.84	326.75	293.954	41.1245	548.169	574.916	0.997229	8209
sp|P01965|HBA_PIG			1477	default	180112	5710	2	R	K.TYFPHFNLSHGSDQVK.A	C	104.378	37.011	28.4502	28.8147	43.408	252.097	224.634	38.1863	111.338	72.4587	0.981352	20334
sp|P02189|MYG_PIG			2552	default	180109	2795	0	U	K.ELGFQG.-	C	524.502	454.651	175.861	381.817	179.936	165.437	165.208	160.116	203.301	161.253	0.832103	14719
sp|P02189|MYG_PIG			2552	default	180111	15018	0	U	K.HGNTVLTALGGILK.K	C	2099.5	869.776	45.5178	954.118	193.592	43.8528	39.4224	47.4964	51.7052	83.4528	0.987022	38094
sp|P02189|MYG_PIG			2552	default	180111	17800	0	U	K.HPGDFGADAQGAM*SK.A	C	1303.96	843.314	434.677	698.49	772.736	874.203	1119.9	806.708	1051.59	451.597	1	6109
sp|P02189|MYG_PIG			2552	default	180118	1363	0	U	K.HPGDFGADAQGAMSK.A	C	1454.28	575.572	369.145	716.454	442.889	326.663	324.118	493.504	525.765	401.166	0.966144	11939
sp|P02189|MYG_PIG			2552	default	180117	4891	0	U	K.VEADVAGHGQEVLIR.L	C	1420.09	580.206	87.9287	604.605	204.145	142.043	146.07	126.81	111.142	118.728	0.961295	18700
sp|P02189|MYG_PIG			2552	default	180116	1324	0	U	K.HPGDFGADAQGAMSK.A	C	371.3	124.95	19.3755	186.589	26.9406	20.7381	6.49427	9.73594	3.04763	24.7321	0.851575	11880
sp|P02189|MYG_PIG			2552	default	180119	20250	0	U	K.GHPETLEK.F	C	3975.26	1947.64	133.695	1840.97	354.348	56.158	40.961	55.6572	32.7389	146.104	0.9567	7794
sp|P02540|DESM_PIG			945	default	180120	3222	1	R	K.VELQELNDR.F	C	165.778	181.401	240.081	161.737	150.222	199.919	131.432	189.656	204.826	182.736	1	15536
sp|P02540|DESM_PIG			945	default	180109	4633	2	R	K.PDLTAALR.D	C	160.749	115.381	48.4893	175.768	85.3736	337.617	139.249	82.9842	2481.61	90.9234	1	18325
sp|P02540|DESM_PIG			945	default	180113	2593	1	R	K.VELQELNDR.F	C	56.1124	85.2548	128.774	120.914	77.1158	62.3569	30.6845	65.4252	182.269	106.379	1	14459
sp|P02540|DESM_PIG			945	default	180118	3154	1	R	K.VELQELNDR.F	C	70.0162	80.5609	110.029	89.6312	63.7465	341.015	270.861	188.687	737.051	86.541	0.905644	15362
sp|P02540|DESM_PIG			945	default	180117	11275	7	R	R.EYQDLLNVK.M	C	101.651	75.0648	109.559	102.967	105.025	109.657	78.0143	141.429	4051.5	191.134	0.982469	30888
sp|P02540|DESM_PIG			945	default	180117	11535	7	R	R.EYQDLLNVK.M	C	3.36613	2.68474	2.84356	3.35754	1.40078	9.34452	0	12.654	1048.34	3.2245	0.909718	31391
sp|P02540|DESM_PIG			945	default	180117	3841	1	R	K.VELQELNDR.F	C	217.187	358.464	662.531	368.981	224.543	293.634	143.642	280.786	1179.21	486.155	0.92849	16698
sp|P02540|DESM_PIG			945	default	180117	3895	1	R	K.VELQELNDR.F	C	19.7387	14.4792	15.3788	14.4714	22.1007	35.9504	19.5678	28.8542	971.923	26.7045	0.885891	16797
sp|P02540|DESM_PIG			945	default	180110	7860	0	U	R.HQIQSYTCEIDALK.G	C	47.3956	36.3145	25.3789	30.8699	56.0655	81.2276	69.8528	56.4963	402.878	37.3039	0.755897	24465
sp|P02540|DESM_PIG			945	default	180119	4075	1	R	K.VELQELNDR.F	C	10.8549	12.2593	16.8743	11.2782	12.9357	20.7468	7.31641	14.661	852.965	17.1543	0.629417	17149
sp|P02543|VIME_PIG			945	default	180120	2994	0	U	K.FADLSEAANR.N	C	282.636	238.938	433.197	283.436	334.542	155.758	101.831	226.081	2236.8	335.636	0.990096	15103
sp|P02543|VIME_PIG			945	default	180120	3279	0	U	K.FADLSEAANR.N	C	102.813	75.7609	113.209	86.2881	110.176	117.088	106.848	124.964	549.929	165.467	1	15644
sp|P02543|VIME_PIG			945	default	180120	1983	12	R	R.FLEQQNK.I	C	43.5819	41.4278	65.76	41.9338	55.9521	61.0571	47.6103	52.4962	573.127	67.3313	1	13167
sp|P02543|VIME_PIG			945	default	180120	1900	0	U	R.LQDEIQNM*K.E	C	6.86079	2.67479	0	2.30854	0	47.2816	108.476	45.1938	5879.26	11.613	0.980144	13007
sp|P02543|VIME_PIG			945	default	180120	2508	0	U	R.LQDEIQNM*K.E	C	22.9936	20.5272	26.6152	21.4323	23.0314	43.8426	40.9732	37.7767	67.0309	22.5486	1	14172
sp|P02543|VIME_PIG			945	default	180120	3420	0	U	R.LQDEIQNM*K.E	C	27.1588	31.9191	29.3511	26.738	31.0513	24.1096	16.7284	27.1817	81.014	23.6563	1	15916
sp|P02543|VIME_PIG			945	default	180120	3897	0	U	R.LQDEIQNM*K.E	C	127.231	149.222	151.913	136.499	157.887	86.5087	83.8881	105.734	234.499	101.102	0.858791	16833
sp|P02543|VIME_PIG			945	default	180120	4334	0	U	R.LQDEIQNM*K.E	C	26.9681	26.4439	22.4955	22.2352	25.9515	48.8744	27.8527	26.8074	186.373	16.4817	0.985429	17668
sp|P02543|VIME_PIG			945	default	180120	4759	0	U	R.LQDEIQNM*K.E	C	41.9013	40.7016	50.1058	33.7569	41.7166	42.6049	30.3001	41.0007	940.651	42.2647	0.950917	18483
sp|P02543|VIME_PIG			945	default	180120	4897	0	U	R.LQDEIQNM*K.E	C	68.9911	73.7493	68.9822	88.329	54.4523	95.932	73.7495	86.7608	169.988	88.6643	1	18748
sp|P02543|VIME_PIG			945	default	180120	4977	0	U	R.LQDEIQNM*K.E	C	2.39657	1.75122	2.66706	1.92952	1.219	14.33	0	13.1467	1512.19	3.23784	0.899618	18904
sp|P02543|VIME_PIG			945	default	180120	6638	0	U	R.LQDEIQNMK.E	C	39.8058	77.6685	40.7212	65.9032	60.1528	110.727	51.0273	82.0637	3855.94	74.9676	0.990336	22078
sp|P02543|VIME_PIG			945	default	180120	6902	0	U	R.LQDEIQNMK.E	C	96.1143	94.4864	181.717	103.94	172.749	196.052	97.8427	108.824	828.222	211.78	0.983234	22586
sp|P02543|VIME_PIG			945	default	180120	16780	0	U	K.LQEETLQR.E	C	78.5946	98.0739	102.204	88.3509	96.7962	71.0388	53.0055	79.9235	585.469	89.6475	0.935456	7227
sp|P02543|VIME_PIG			945	default	180120	15503	0	U	R.M*FGGPGTASR.P	C	99.6467	93.9355	104.648	96.1531	98.1646	107.727	102.142	110.254	123.911	106.728	1	4544
sp|P02543|VIME_PIG			945	default	180120	11184	0	U	R.QVQSLTCEVDALK.G	C	184.312	146.459	204.312	262.709	177.855	231.263	162.772	171.713	1228.14	256.126	0.989555	30794
sp|P02543|VIME_PIG			945	default	180120	11440	0	U	R.QVQSLTCEVDALK.G	C	137.114	106.78	131.6	116.245	146.783	167.31	147.503	176.801	924.443	212.074	0.916259	31285
sp|P02543|VIME_PIG			945	default	180120	7726	0	U	R.TVSSSSYR.R	C	43.1126	28.5917	19.9415	28.0713	37.3389	73.1558	31.0402	26.8022	154.693	21.0483	0.873192	2417
sp|P02543|VIME_PIG			945	default	180109	1973	0	U	R.EEAESTLQSFR.Q	C	39.8745	51.559	73.2748	51.6755	42.0004	56.8063	25.8509	47.2344	832.845	68.6659	0.861005	13151
sp|P02543|VIME_PIG			945	default	180109	7737	0	U	R.LGDLYEEEMR.E	C	10.7275	11.2713	15.6559	10.6619	9.56117	17.7826	6.68555	9.67608	552.919	16.165	0.953712	24362
sp|P02543|VIME_PIG			945	default	180109	17475	0	U	K.LQEETLQR.E	C	118.09	122.935	399.829	227.474	94.0296	177.927	134.669	211.655	222.344	296.139	0.991484	7510
sp|P02543|VIME_PIG			945	default	180109	10112	1	R	K.M*ALDIEIATYR.K	C	134.15	108.842	97.2146	84.3867	152.345	162.369	189.95	116.465	524.447	54.04	1	28899
sp|P02543|VIME_PIG			945	default	180109	13934	1	R	K.MALDIEIATYR.K	C	158.882	218.511	247.485	213.694	182.338	127.275	64.2066	151.238	1071.96	258.569	0.936682	36204
sp|P02543|VIME_PIG			945	default	180109	7127	0	U	R.TVSSSSYR.R	C	80.1907	114.181	121.552	123.524	87.7159	117.462	31.9355	97.9742	1690.51	147.609	0.989472	2320
sp|P02543|VIME_PIG			945	default	180113	2492	0	U	K.FADLSEAANR.N	C	65.039	95.8113	64.8717	73.6368	69.8702	85.5151	57.9214	91.2547	172.303	78.5887	0.615167	14241
sp|P02543|VIME_PIG			945	default	180113	1354	0	U	R.LQDEIQNM*K.E	C	37.8654	39.1842	22.1081	19.269	35.1144	75.3571	18.9214	30.5478	3857.78	35.7874	0.83621	11967
sp|P02543|VIME_PIG			945	default	180113	8342	1	R	K.NLQEAEEWYK.S	C	50.9191	39.4653	45.6535	39.7771	46.6663	80.8408	23.6074	70.5955	4412.98	73.5793	0.987222	25642
sp|P02543|VIME_PIG			945	default	180113	8605	1	R	K.NLQEAEEWYK.S	C	56.0037	53.3639	101.211	62.6056	58.5388	49.5211	31.1145	78.0693	149.443	113.653	1	26149
sp|P02543|VIME_PIG			945	default	180113	17441	0	U	R.QQYESVAAK.N	C	2.5859	1.82744	0	2.28598	0	30.9173	0	23.6056	4064.16	5.94561	0.996912	7441
sp|P02543|VIME_PIG			945	default	180113	18535	0	U	R.QVDQLTNDK.A	C	4.06406	0	2.06198	6.88598	0	37.1492	0	39.1173	4806.18	19.8603	1	9740
sp|P02543|VIME_PIG			945	default	180113	16790	0	U	R.RQVDQLTNDK.A	C	139.002	128.696	277.996	140.788	152.956	175.231	135.18	153.756	5408.29	240.191	0.993181	6063
sp|P02543|VIME_PIG			945	default	180111	7259	0	U	R.LGDLYEEEMR.E	C	87.6371	236.818	91.0168	169.137	122.916	34.8478	17.8563	34.4903	313.587	44.0208	1	23255
sp|P02543|VIME_PIG			945	default	180111	1648	0	U	R.LQDEIQNM*K.E	C	699.083	427.59	574.185	455.554	690.103	443.864	635.26	590.622	3929.57	648.228	0.968784	12535
sp|P02543|VIME_PIG			945	default	180111	1697	0	U	R.LQDEIQNM*K.E	C	241.402	230.609	222.937	248.024	286.426	297.789	150.598	226.793	3811.04	275.229	0.723807	12625
sp|P02543|VIME_PIG			945	default	180111	19476	0	U	R.QVDQLTNDK.A	C	307.714	330.707	228.714	252.213	341.696	346.557	240.404	346.219	4564.06	262.537	0.994254	9630
sp|P02543|VIME_PIG			945	default	180111	17779	0	U	R.RQVDQLTNDK.A	C	43.3531	48.3216	45.4942	41.2603	36.1443	124.758	75.3252	54.7899	5456.49	76.4704	0.970838	6066
sp|P02543|VIME_PIG			945	default	180111	6790	0	U	R.TVSSSSYR.R	C	1.55373	1.79094	0	2.87598	0	45.3447	0	0	3159.64	10.3002	1	2236
sp|P02543|VIME_PIG			945	default	180118	11448	0	U	R.EMEENFAVEAANYQDTIGR.L	C	209.504	184.221	377.93	225.614	234.981	283.705	198.107	260.28	488.748	308.72	1	31279
sp|P02543|VIME_PIG			945	default	180118	9824	0	U	R.ETNLESLPLVDTHSK.R	C	11.916	10.309	6.4062	9.31236	6.97082	72.3526	0	27.2296	2643.79	19.0757	0.98503	28177
sp|P02543|VIME_PIG			945	default	180118	17492	0	U	K.LQEETLQR.E	C	57.6198	44.0006	82.6317	44.3934	58.1743	89.4453	76.6483	69.3355	133.558	63.7367	1	7533
sp|P02543|VIME_PIG			945	default	180118	10145	1	R	K.M*ALDIEIATYR.K	C	125.476	175.562	127.719	111.389	139.551	55.059	40.8667	66.6237	222.31	59.6566	1	28790
sp|P02543|VIME_PIG			945	default	180118	16130	0	U	R.M*FGGPGTASR.P	C	262.301	258.809	292.355	245.333	329.466	491.811	499.803	557.003	856.786	422.128	0.994595	4671
sp|P02543|VIME_PIG			945	default	180118	18078	0	U	R.MFGGPGTASR.P	C	317.768	397.812	153.667	235.044	402.008	98.9385	46.6235	111.198	1280.93	79.7143	1	8763
sp|P02543|VIME_PIG			945	default	180118	16986	0	U	R.MFGGPGTASRPSSSR.S	C	274.366	196.111	153.105	203.995	242.344	273.883	263.728	303.338	474.313	308.301	0.989549	6471
sp|P02543|VIME_PIG			945	default	180118	9087	1	R	K.NLQEAEEWYK.S	C	48.8256	71.1693	68.738	65.4507	66.066	60.4165	47.0611	58.1794	599.404	54.7377	1	26767
sp|P02543|VIME_PIG			945	default	180118	13192	0	U	R.SYVTTSTR.T	C	67.6974	56.2933	84.9781	62.707	69.056	155.087	124.256	82.7471	138.165	91.9485	0.69431	3461
sp|P02543|VIME_PIG			945	default	180117	395	0	U	R.DNLAEDIM*R.L	C	57.4686	67.6293	94.7046	51.6847	63.5503	61.9803	69.9316	48.4758	429.804	50.9217	1	10074
sp|P02543|VIME_PIG			945	default	180117	720	0	U	R.DNLAEDIM*R.L	C	11.3557	17.7142	14.8199	12.6593	15.1981	28.153	5.72209	19.362	1762.28	26.4451	1	10720
sp|P02543|VIME_PIG			945	default	180117	2836	0	U	R.DNLAEDIM*R.L	C	416.055	290.901	261.341	288.98	395.538	633.209	689.916	598.264	866.68	350.1	0.754947	14777
sp|P02543|VIME_PIG			945	default	180117	3460	0	U	R.DNLAEDIM*R.L	C	171.051	377.421	1033.8	224.365	172.504	485.325	148.36	446.606	553.631	1011.05	1	15967
sp|P02543|VIME_PIG			945	default	180117	4435	0	U	R.DNLAEDIM*R.L	C	138.933	130.568	190.966	156.005	147.513	192.245	127.183	219.626	1577.37	223.577	1	17829
sp|P02543|VIME_PIG			945	default	180117	5235	0	U	R.DNLAEDIM*R.L	C	63.6832	93.6622	130.446	79.596	63.2648	67.2497	34.9318	65.2233	859.027	81.3295	1	19354
sp|P02543|VIME_PIG			945	default	180117	5555	0	U	R.DNLAEDIM*R.L	C	99.5756	115.724	121.835	102.446	119.183	131.572	111.193	100.093	919.747	118.703	0.939258	19964
sp|P02543|VIME_PIG			945	default	180117	5864	0	U	R.DNLAEDIM*R.L	C	68.5116	52.2265	71.4081	67.9278	72.1604	134.915	99.9072	84.807	1079.28	82.2683	0.879239	20558
sp|P02543|VIME_PIG			945	default	180117	6475	0	U	R.DNLAEDIM*R.L	C	111.451	76.1736	115.674	112.001	88.363	179.606	129.534	86.453	1226.25	87.6368	0.855575	21728
sp|P02543|VIME_PIG			945	default	180117	6662	0	U	R.DNLAEDIMR.L	C	152.805	97.9343	113.07	77.7612	154.418	216.197	255.915	137.92	3359.8	101.767	0.99084	22080
sp|P02543|VIME_PIG			945	default	180117	6789	0	U	R.DNLAEDIMR.L	C	81.1457	74.1848	317.82	63.6591	84.9712	154.029	0	147.516	8343.66	519.98	0.965469	22326
sp|P02543|VIME_PIG			945	default	180117	6963	0	U	R.DNLAEDIMR.L	C	202.323	242.992	171.801	155.382	230.257	93.5174	110.945	106.646	423.969	97.0249	1	22655
sp|P02543|VIME_PIG			945	default	180117	2562	0	U	R.EEAESTLQSFR.Q	C	55.0652	51.5605	73.8363	61.7576	51.3755	63.5232	30.9037	53.2348	2728.39	55.7279	0.993507	14252
sp|P02543|VIME_PIG			945	default	180117	9594	0	U	R.EM*EENFAVEAANYQDTIGR.L	C	297.322	165.592	300.32	168.336	318.907	330.412	413.431	226.833	1000.62	166.55	0.967986	27681
sp|P02543|VIME_PIG			945	default	180117	12307	0	U	R.EMEENFAVEAANYQDTIGR.L	C	39.315	56.856	36.9054	42.0644	45.5518	42.8466	30.117	26.5372	331.401	30.843	0.992911	32865
sp|P02543|VIME_PIG			945	default	180117	8268	0	U	R.FANYIDK.V	C	170.565	191.067	355.359	214.595	230.513	225.346	115.94	230.471	5497.5	378.735	0.986361	25149
sp|P02543|VIME_PIG			945	default	180117	8582	1	R	K.GTNESLER.Q	C	83.5774	59.0115	53.7308	52.2469	98.4425	174.863	93.3886	68.3302	94.9931	57.3704	1	2575
sp|P02543|VIME_PIG			945	default	180117	9394	0	U	K.LQEETLQREEAESTLQSFR.Q	C	7.11747	2.21129	0	0	0.139372	16.7042	0	0	1126.23	2.65818	0.998013	27299
sp|P02543|VIME_PIG			945	default	180117	17259	0	U	R.QDVDNASLAR.L	C	262.702	187.899	117.268	246.334	202.847	283.809	114.852	84.3586	2740.02	125.143	0.923744	4634
sp|P02543|VIME_PIG			945	default	180117	2948	0	U	R.SLYTSSPGGVYATR.S	C	489.111	498.272	451.426	378.329	559.798	371.261	364.443	414.105	1161.96	357.012	1	14989
sp|P02543|VIME_PIG			945	default	180110	2976	0	U	K.FADLSEAANR.N	C	95.7313	168.111	93.1205	156.371	84.454	87.033	21.6444	67.5567	4238.72	93.6786	0.992097	15027
sp|P02543|VIME_PIG			945	default	180110	1977	0	U	R.LQDEIQNM*K.E	C	9.49307	6.79764	1.34057	5.65446	2.12035	35.1253	0	29.3214	4073.7	20.2369	0.939279	13119
sp|P02543|VIME_PIG			945	default	180110	6914	0	U	R.LQDEIQNMK.E	C	29.9385	22.9182	27.5876	29.5381	28.2292	66.0904	92.1914	63.0372	4909.71	46.1199	0.997839	22658
sp|P02543|VIME_PIG			945	default	180110	10816	0	U	R.QVQSLTCEVDALK.G	C	3.8989	3.2164	1.38267	4.19449	1.86649	24.7538	10.3718	22.1777	3596.93	7.55152	0.985793	30109
sp|P02543|VIME_PIG			945	default	180116	9506	0	U	R.ETNLESLPLVDTHSK.R	C	3.51774	1.80671	0	4.66501	0	100.125	0	47.8662	6388.49	19.1469	0.997515	27586
sp|P02543|VIME_PIG			945	default	180116	2049	12	R	R.FLEQQNK.I	C	15.3328	8.42864	11.3678	9.84437	16.2201	107.281	52.7658	90.9945	6826.35	20.0112	0.989095	13266
sp|P02543|VIME_PIG			945	default	180116	9914	1	R	K.M*ALDIEIATYR.K	C	0	2.08234	0	0	2.75197	4.29682	0	0	357.182	1.52184	0.957837	28368
sp|P02543|VIME_PIG			945	default	180116	15815	0	U	R.M*FGGPGTASR.P	C	8.47739	16.0295	20.6401	12.3317	8.61618	9.18479	4.85701	6.15646	89.9394	7.13724	0.959671	4562
sp|P02543|VIME_PIG			945	default	180116	17510	0	U	R.MFGGPGTASR.P	C	0.00296807	0	0.0102454	1.38042	0	20.8584	0	0	1513.93	3.94123	0.999222	8126
sp|P02543|VIME_PIG			945	default	180116	16471	0	U	R.MFGGPGTASRPSSSR.S	C	2.2613	3.16359	0	1.74618	7.22097	12.5462	0	2.90237	248.916	3.84187	0.883274	5939
sp|P02543|VIME_PIG			945	default	180116	8841	1	R	K.NLQEAEEWYK.S	C	1.60402	1.56901	1.78421	1.86373	1.43369	1.92017	0	0	262.486	0.00184999	0.769227	26319
sp|P02543|VIME_PIG			945	default	180116	2129	0	U	R.TYSLGSALRPSTSR.S	C	24.7809	22.7682	1.79989	7.04723	21.4042	26.2435	8.41679	7.93387	562.505	26.8214	0.963029	13418
sp|P02543|VIME_PIG			945	default	180115	768	0	U	R.DNLAEDIM*R.L	C	20.163	8.42198	17.0945	15.8679	13.9545	54.4782	0	34.173	3175.74	54.3273	0.950767	10757
sp|P02543|VIME_PIG			945	default	180115	9074	0	U	R.EM*EENFAVEAANYQDTIGR.L	C	2.01818	3.2542	3.20042	2.27654	1.1291	3.31214	1.92932	0	268.307	6.13133	0.976418	26662
sp|P02543|VIME_PIG			945	default	180115	9443	0	U	R.EM*EENFAVEAANYQDTIGR.L	C	6.7705	8.72482	11.5571	11.0764	11.1861	11.8344	11.7223	6.33422	86.033	7.09363	0.745622	27367
sp|P02543|VIME_PIG			945	default	180115	11859	0	U	R.EMEENFAVEAANYQDTIGR.L	C	1.96317	0	0	1.44461	0	7.55849	0	7.37181	738.715	3.01792	0.986983	31990
sp|P02543|VIME_PIG			945	default	180115	12105	0	U	R.EMEENFAVEAANYQDTIGR.L	C	0.00376496	0.00028617	0.0129961	0	0	2.65402	0.450219	3.63959	579.444	6.81804	0.998017	32468
sp|P02543|VIME_PIG			945	default	180115	12362	0	U	R.EMEENFAVEAANYQDTIGR.L	C	0.00479843	0.00103025	0.0165635	0	0	9.55749	0	4.18871	793.835	3.7344	0.998663	32961
sp|P02543|VIME_PIG			945	default	180115	12625	0	U	R.EMEENFAVEAANYQDTIGR.L	C	3.48854	7.04637	9.34007	8.82203	9.05842	7.43702	0	4.23015	444.065	9.24721	0.930711	33462
sp|P02543|VIME_PIG			945	default	180115	12905	0	U	R.EMEENFAVEAANYQDTIGR.L	C	2.30574	0	1.19367	3.31272	6.68207	9.13301	4.24935	3.46323	232.91	3.72453	0.989307	33996
sp|P02543|VIME_PIG			945	default	180115	13654	0	U	R.EMEENFAVEAANYQDTIGR.L	C	3.83932	2.90583	2.91405	3.43808	2.28456	9.28297	3.62119	2.81231	111.2	4.14673	1	35448
sp|P02543|VIME_PIG			945	default	180115	3644	0	U	K.FADLSEAANR.N	C	7.72929	12.2442	8.65891	2.24598	7.44155	10.7304	0.451781	8.1849	619.598	3.70117	0.82468	16289
sp|P02543|VIME_PIG			945	default	180115	7519	0	U	R.FANYIDK.V	C	10.6802	10.4267	3.33487	8.04141	12.5171	63.435	17.7539	45.0811	5935.63	25.0308	0.999498	23687
sp|P02543|VIME_PIG			945	default	180115	16664	0	U	R.QDVDNASLAR.L	C	8.57149	0	0.997207	7.23093	0	59.5654	35.3053	40.3791	6293.12	14.277	0.985885	4472
sp|P02543|VIME_PIG			945	default	180114	17202	0	U	R.DGQVINETSQHHDDLE.-	C	0.00566212	0	0.0195448	1.81539	0	28.2679	0	15.136	2509.31	10.163	0.995167	6899
sp|P02543|VIME_PIG			945	default	180114	17674	0	U	R.DGQVINETSQHHDDLE.-	C	226.267	227.218	156.039	156.379	240.074	260.544	254.586	214.526	1690.45	143.434	0.842043	7889
sp|P02543|VIME_PIG			945	default	180114	8518	0	U	R.EM*EENFAVEAANYQDTIGR.L	C	36.6211	36.4032	40.6644	33.3414	42.6105	28.2992	26.2679	27.0549	110.636	35.2238	0.969441	25850
sp|P02543|VIME_PIG			945	default	180114	3562	0	U	K.FADLSEAANR.N	C	22.0102	38.7088	36.8573	31.663	34.5721	28.7979	14.2146	21.9017	131.469	39.3197	1	16385
sp|P02543|VIME_PIG			945	default	180114	7381	0	U	R.FANYIDK.V	C	9.95934	9.20315	8.21035	9.55957	3.29377	94.6005	0	37.381	3039.71	38.417	0.890347	23679
sp|P02543|VIME_PIG			945	default	180114	7144	0	U	R.LQDEIQNMK.E	C	79.3603	56.0917	88.4942	72.4334	78.0631	83.8377	81.8925	91.3352	643.19	93.6088	0.604529	23229
sp|P02543|VIME_PIG			945	default	180119	3387	0	U	R.EEAESTLQSFR.Q	C	28.6893	27.1168	21.3613	18.3621	26.1719	9.99793	6.63753	21.5206	89.2362	16.2158	0.732824	15831
sp|P02543|VIME_PIG			945	default	180119	15548	1	R	K.GTNESLER.Q	C	4.03917	3.08751	1.47686	1.36149	2.51582	17.5229	0	5.99085	882.173	4.04917	1	3907
sp|P02543|VIME_PIG			945	default	180119	4878	0	U	R.LGDLYEEEM*R.E	C	3.88207	3.02463	3.16708	7.19972	2.17283	7.6283	0	8.52859	1111.6	3.82576	1	18679
sp|P02543|VIME_PIG			945	default	180119	7371	0	U	R.LGDLYEEEMR.E	C	0.00984654	0	0.0339889	2.38122	0	25.2563	10.3396	0	2547.96	8.77495	0.999482	23443
sp|P02543|VIME_PIG			945	default	180119	1054	0	U	K.LQEETLQR.E	C	0.00162765	0	0.00561842	0	0	0	0	0	301.483	0	0.974982	11379
sp|P02543|VIME_PIG			945	default	180119	7518	0	U	K.LQEETLQREEAESTLQSFR.Q	C	100.86	81.6207	120.727	104.156	92.434	80.4205	72.4254	77.5188	169.284	105.594	0.647031	23722
sp|P02543|VIME_PIG			945	default	180119	20600	0	U	R.QDVDNASLAR.L	C	19.6749	16.6113	22.6657	16.5084	24.5137	21.3766	11.3196	18.1627	602.403	16.581	0.685538	8530
sp|P02543|VIME_PIG			945	default	180119	3598	0	U	R.SLYTSSPGGVYATR.S	C	22.3006	15.275	28.1981	18.1759	15.5519	16.4889	17.8076	18.4238	94.2705	19.5697	0.777186	16233
sp|P02543|VIME_PIG			945	default	180112	3144	0	U	K.FADLSEAANR.N	C	100.412	87.0953	299.256	109.733	99.8652	321.59	359.193	234.58	830.765	413.949	0.909139	15423
sp|P02543|VIME_PIG			945	default	180112	7010	0	U	R.LQDEIQNMK.E	C	45.0549	36.2176	28.8391	30.1953	36.4704	72.4002	0	32.9733	2104.46	34.243	1	22828
sp|P02543|VIME_PIG			945	default	180112	666	0	U	R.QVDQLTNDK.A	C	32.3588	49.2145	44.6285	41.3119	39.056	32.163	30.5158	32.8013	102.452	54.3771	0.733406	10617
sp|P02543|VIME_PIG			945	default	180112	11145	0	U	R.QVQSLTCEVDALK.G	C	6.36022	8.39441	1.57532	8.31299	6.68194	11.1826	0	6.12634	594.166	7.63367	0.96241	30738
sp|P02547|NFL_PIG			945	default	180109	695	1	R	R.ALYEQEIR.D	C	138.993	121.825	128.397	113.998	135.271	334.081	113.379	122.547	2082.47	124.175	1	10707
sp|P02547|NFL_PIG			945	default	180109	815	1	R	K.TLEIEACR.G	C	69.7627	273.824	333.065	117.131	69.1013	87.473	21.907	97.5494	802.058	135.823	0.850661	10938
sp|P02547|NFL_PIG			945	default	180111	9029	1	R	R.FTVLTESAAK.N	C	675.784	453.329	511.762	542.884	572.55	439.044	590.389	789.385	1027.11	522.637	0.894578	26635
sp|P02547|NFL_PIG			945	default	180111	17279	1	R	R.VHELEQQNK.V	C	1.80517	3.44976	3.02086	1.7718	0.926287	42.1393	0	45.3082	1738.68	7.41611	0.995599	5016
sp|P02547|NFL_PIG			945	default	180119	12211	1	R	K.QALQGER.E	C	0	3.84917	3.01652	2.08545	0.00804628	34.902	0	69.7429	1790.43	9.46189	0.976355	3269
sp|P02547|NFL_PIG			945	default	180112	8197	1	R	R.FASFIER.V	C	22.1282	16.9096	21.8459	18.4641	23.0263	52.0575	32.157	39.7909	613.557	26.8883	1	25098
sp|P02550|TBA1A_PIG			666	default	180120	13916	0	U	K.VGINYEPPTVVPGGDLAK.V	C	235.898	248.723	225.214	256.598	275.619	296.18	213.124	272.241	327.591	269.354	0.989339	36018
sp|P02550|TBA1A_PIG			666	default	180110	7531	2	R	K.DYEEVGVDSVEGEGEEEGEEY.-	C	18.8977	23.8855	21.5163	15.4329	18.5104	14.3876	8.34591	11.9629	58.0245	12.3948	1	23837
sp|P02554|TBB_PIG			745	default	180118	6271	0	U	R.INVYYNEAAGNK.Y	C	25.7043	21.1072	19.282	23.1933	31.5062	55.4526	83.153	42.7064	419.125	28.2795	1	21327
sp|P02554|TBB_PIG			745	default	180116	6279	0	U	R.INVYYNEAAGNK.Y	C	11.2076	12.3642	13.9922	11.5063	3.94827	337.81	450.569	256.732	3255.31	39.3373	0.903425	21408
sp|P03974|TERA_PIG			111	default	180109	8689	1	R	R.FPSGNQGGAGPSQGSGGGTGGSVYTEDNDDDLYG.-	C	57.1412	46.5182	52.0627	55.7334	44.576	100.861	38.4502	51.6489	83.5675	57.1871	1	26182
sp|P03974|TERA_PIG			111	default	180113	18498	1	R	R.GFGSFR.F	C	126.04	84.663	101.694	90.5043	108.882	192.448	92.43	116.005	1336.99	106.434	0.991588	9659
sp|P03974|TERA_PIG			111	default	180113	11914	2	R	K.MDELQLFR.G	C	45.2868	50.6751	66.1146	46.8876	55.328	50.408	30.5399	40.3326	322.626	50.9131	0.930925	32470
sp|P03974|TERA_PIG			111	default	180111	12217	2	R	K.MDELQLFR.G	C	128.85	93.9709	137.251	123.726	130.671	191.845	155.783	160.558	323.64	154.197	0.883405	32745
sp|P03974|TERA_PIG			111	default	180111	15168	1	R	K.VVETDPSPYCIVAPDTVIHCEGEPIK.R	C	247.542	127.005	109.494	139.945	306.52	243.785	86.938	325.885	531.741	94.651	0.959916	38380
sp|P03974|TERA_PIG			111	default	180110	8827	2	R	K.GDDLSTAILK.Q	C	58.4462	38.9938	49.7169	39.6736	77.4702	87.2984	54.2956	64.2406	807.376	51.9061	0.747895	26314
sp|P03974|TERA_PIG			111	default	180110	9242	1	R	K.MTNGFSGADLTEICQR.A	C	51.4754	57.4406	66.3168	77.9139	63.7865	153.014	123.333	98.7226	229.17	93.1628	0.948988	27106
sp|P03974|TERA_PIG			111	default	180110	12358	1	R	R.VHLGDVISIQPCPDVK.Y	C	33.9259	32.0704	21.1342	28.0273	32.7183	99.1415	31.7067	43.3042	1218.6	30.6681	1	33062
sp|P03974|TERA_PIG			111	default	180115	14916	0	U	K.DVDLEFLAK.M	C	14.3291	17.9367	10.4032	10.9952	7.72901	54.0567	3.91457	12.9706	523.885	12.5622	0.960099	37860
sp|P03974|TERA_PIG			111	default	180115	11217	1	R	R.LEILQIHTK.N	C	13.5723	8.01701	6.64362	5.4352	4.75505	63.2453	0	21.5329	1237.42	17.6629	1	30757
sp|P03974|TERA_PIG			111	default	180115	7085	1	R	R.WALSQSNPSALR.E	C	16.959	7.2167	0.657724	5.59541	10.821	46.4822	0	9.43215	763.277	11.5718	0.99023	22856
sp|P03974|TERA_PIG			111	default	180114	14000	0	U	K.DVDLEFLAK.M	C	99.1399	89.5394	91.9444	82.9973	99.3817	191.503	100.237	98.7576	1498.36	104.545	0.826991	36347
sp|P03974|TERA_PIG			111	default	180114	10920	1	R	R.LEILQIHTK.N	C	264.056	244.679	359.725	250.011	268.941	378.29	129.869	190.766	3403.45	402.05	0.992595	30445
sp|P03974|TERA_PIG			111	default	180114	8422	1	R	R.QTNPSAMEVEEDDPVPEIR.R	C	265.407	216.615	205.292	196.019	257.16	349.479	363.824	331.524	1038	272.311	0.994885	25671
sp|P03974|TERA_PIG			111	default	180119	7236	1	R	R.EVDIGIPDATGR.L	C	27.9309	16.9795	24.7968	26.2952	19.7806	41.0143	15.2612	17.9761	347.58	23.9913	1	23180
sp|P03974|TERA_PIG			111	default	180119	7895	1	R	R.FDREVDIGIPDATGR.L	C	161.559	106.837	189.451	137.376	113.544	106.768	119.332	109.291	160.895	142.817	0.70182	24442
sp|P03974|TERA_PIG			111	default	180112	2779	1	R	K.REDEEESLNEVGYDDIGGCR.K	C	41.326	45.0541	44.0963	40.7557	57.5386	46.6598	44.7792	49.4727	100.949	50.4324	1	14681
sp|P04163|S10AA_PIG			2166	default	180113	2902	2	R	K.DPLAVDK.I	C	10.868	12.0686	8.94277	11.8046	17.0711	25.416	0	10.904	859.834	15.13	0.951568	15120
sp|P04163|S10AA_PIG			2166	default	180113	11174	2	R	K.EFPGFLENQK.D	C	245.256	197.858	445.219	271.644	358.105	260.829	486.247	288.229	2114.19	446.793	0.993901	31055
sp|P04163|S10AA_PIG			2166	default	180111	11141	2	R	K.EFPGFLENQK.D	C	174.129	129.568	77.5405	99.9764	126.704	320.187	343.447	147.891	6126.2	107.355	0.995302	30687
sp|P04175|NCPR_PIG			1548	default	180120	2239	0	U	R.EELAQFHAK.G	C	89.5918	57.5536	91.8785	61.1555	70.058	191.762	199.282	117.089	916.883	68.9487	0.770146	13660
sp|P04175|NCPR_PIG			1548	default	180113	909	1	R	K.TYEHFNAMGK.Y	C	244.735	311.421	263.781	225.576	299.326	150.203	106.311	150.998	1772.34	166.775	0.632202	11114
sp|P04175|NCPR_PIG			1548	default	180111	399	1	R	K.DSSFVEK.M	C	85.2403	92.7173	182.74	113.025	96.5521	323.999	237.489	206.993	982.008	295.864	1	10149
sp|P04175|NCPR_PIG			1548	default	180111	9682	1	R	K.YAVFGLGNK.T	C	89.3388	57.8652	63.3828	72.6051	98.8538	115.059	103.412	89.9005	1056.33	82.3619	1	27879
sp|P04574|CPNS1_PIG			3553	default	180109	10868	1	R	K.YLWNNIK.K	C	185.331	252.434	158.323	131.885	205.873	120.192	45.0997	102.706	847.978	78.9715	0.903516	30347
sp|P04574|CPNS1_PIG			3553	default	180110	10678	1	R	K.LGFEEFK.Y	C	168.746	103.154	85.6583	74.2171	93.9197	195.003	140.514	126.532	682.268	127.478	1	29846
sp|P05027|AT1B1_PIG			1560	default	180117	14279	1	R	K.DDMIFEDCGNVPSELK.E	C	379.505	442.17	573.016	456.157	448.442	411.738	344.643	449.407	654.445	537.441	0.708775	36630
sp|P05027|AT1B1_PIG			1560	default	180110	8587	1	R	R.VAPPGLTQIPQSQK.T	C	17.6298	24.3499	26.8804	21.8817	18.985	134.924	0	79.206	1901.11	35.0258	0.976352	25855
sp|P06867|PLMN_PIG			2290	default	180109	10735	1	R	R.DVVLFEK.R	C	134.849	137.869	184.724	151.009	131.171	272.762	88.9838	118.894	153.55	123.609	0.699225	30091
sp|P06867|PLMN_PIG			2290	default	180109	5739	1	R	R.NPDGDDNGPWCYTTNPQK.L	C	64.617	63.492	98.1065	77.9118	60.8313	84.6172	48.6931	76.1149	44.5208	104.733	1	20546
sp|P06867|PLMN_PIG			2290	default	180109	5761	1	R	R.NPDGDDNGPWCYTTNPQK.L	C	33.7515	36.5549	69.0264	40.1358	33.2713	90.5138	35.8322	46.4051	46.5574	82.4924	1	20588
sp|P06867|PLMN_PIG			2290	default	180117	8858	1	R	R.LPVIENK.V	C	221.309	259.393	188.218	207.525	158.821	603.579	99.0401	130.221	510.305	237.997	1	26272
sp|P06867|PLMN_PIG			2290	default	180110	15307	1	R	K.SSSPSSYK.V	C	742.63	923.642	338.407	979.262	345.104	109.33	107.219	100.322	76.5353	187.461	0.660012	4183
sp|P06867|PLMN_PIG			2290	default	180114	15107	0	U	K.VSPNELCAGHLAGGIDSCQGDSGGPLVCFEK.D	C	19.0484	8.02961	12.7183	16.1134	12.0887	107.119	11.7006	12.7241	74.2086	19.1121	0.651579	38496
sp|P06867|PLMN_PIG			2290	default	180112	6986	1	R	R.NPDGEPRPWCFTTDPNK.R	C	175.627	177.575	244.493	207.516	155.274	207.797	87.7586	142.527	161.471	188.608	0.981141	22782
sp|P07802|KAP0_PIG			3876	default	180116	603	1	R	K.QIQNLQK.A	C	26.4604	25.4914	29.2997	24.8461	26.0104	67.7455	15.171	21.3531	773.992	30.2061	0.831239	10501
sp|P08059|G6PI_PIG			968	default	180120	10441	1	R	R.ILLDYSK.N	C	122.749	53.3426	16.5624	106.521	64.8772	450.414	119.331	57.381	3340.06	38.7083	0.935462	29375
sp|P08059|G6PI_PIG			968	default	180120	1153	1	R	K.INFTEDR.A	C	91.2852	75.2137	64.9005	87.4309	78.8781	181.81	113.792	66.0982	670.255	73.2135	0.881142	11570
sp|P08059|G6PI_PIG			968	default	180120	5478	1	R	K.TFTTQETITNAETAK.E	C	87.706	121.837	160.871	143.278	102.604	110.568	79.2902	107.774	172.168	165.048	0.549841	19858
sp|P08059|G6PI_PIG			968	default	180109	13288	1	R	K.PYSAEGPR.V	C	112.504	83.0972	104.529	114.456	90.0798	131.102	84.193	73.5023	469.085	116.647	0.753973	3497
sp|P08059|G6PI_PIG			968	default	180109	14236	1	R	R.VWFVSNIDGTHIAK.T	C	106.347	100.852	90.9603	87.9294	125.98	174.682	114.899	106.145	532.858	100.892	0.721179	36776
sp|P08059|G6PI_PIG			968	default	180111	8658	1	R	K.VFEGNRPTNSIVFTK.L	C	474.151	319.421	271.017	327.183	489.102	483.606	475.832	429.115	925.811	400.057	0.965195	25924
sp|P08059|G6PI_PIG			968	default	180118	11191	1	R	K.EWFLQSAK.D	C	69.8546	21.8973	4.64604	57.4499	32.532	282.469	37.0298	41.5772	2338.3	22.3857	0.960129	30788
sp|P08059|G6PI_PIG			968	default	180118	1340	1	R	K.INFTEDR.A	C	804.941	634.707	506.333	1003.24	333.069	714.777	199.219	242.868	3050.6	859.157	0.994422	11897
sp|P08059|G6PI_PIG			968	default	180118	14422	1	R	K.M*IPCDFLIPVQTQHPIR.K	C	497.834	398.543	311.822	295.768	244.184	1118.06	207.616	193.161	749.655	264.379	0.937105	36963
sp|P08059|G6PI_PIG			968	default	180118	5897	1	R	K.TFTTQETITNAETAK.E	C	113.608	104.626	130.185	80.6155	128.169	90.3551	67.3486	108.592	220.36	108.135	1	20611
sp|P08059|G6PI_PIG			968	default	180117	19391	1	R	K.DVMPEVNR.V	C	271.28	138.293	207.679	161.544	195.38	293.676	209.313	157.231	1508.49	138.136	0.931042	9109
sp|P08059|G6PI_PIG			968	default	180117	4759	1	R	R.GVEAAR.E	C	379.073	419.164	748.26	332.838	427.78	322.034	378.948	337.626	375.856	433.545	0.836692	1845
sp|P08059|G6PI_PIG			968	default	180110	10344	1	R	R.ILLDYSK.N	C	182.962	142.239	151.694	168.619	187.051	347.962	196.405	213.731	1552.6	196.886	0.934058	29210
sp|P08059|G6PI_PIG			968	default	180116	16419	1	R	K.DPSAVAK.H	C	125.236	62.0478	10.9622	134.681	90.6558	761.891	155.849	62.2625	3635.57	54.4351	0.993521	5830
sp|P08059|G6PI_PIG			968	default	180116	10684	1	R	K.EWFLQSAK.D	C	56.6628	32.7089	9.90603	64.6874	37.04	312.421	50.8515	39.2962	1644	17.6954	0.957318	29836
sp|P08059|G6PI_PIG			968	default	180116	16767	1	R	K.LQTWYHEHR.S	C	4.33825	3.05635	2.19715	7.31188	0.707325	54.4431	9.51325	5.13835	428.571	3.34707	0.985577	6561
sp|P08059|G6PI_PIG			968	default	180115	5599	1	R	R.SNTPILVDGK.D	C	98.2348	34.5824	7.5412	71.8609	47.1486	329.237	57.3102	47.877	2551.63	31.7386	0.831018	20020
sp|P08059|G6PI_PIG			968	default	180115	13916	0	U	R.VDHQTGPIVWGEPGTNGQHAFYQLIHQGTK.M	C	4.10587	0	0	3.60198	3.29161	41.5138	7.26814	7.65612	384.579	7.01991	0.972059	35949
sp|P08059|G6PI_PIG			968	default	180114	8566	1	R	R.FAAYFQQGDM*ESNGK.Y	C	36.5224	45.5297	53.463	49.0068	41.1175	60.0685	27.7134	35.5517	179.775	53.7782	1	25948
sp|P08059|G6PI_PIG			968	default	180114	10635	1	R	R.FAAYFQQGDMESNGK.Y	C	71.4833	40.8845	34.9063	48.6904	43.7308	266.366	64.4451	55.5977	2314.44	42.7696	0.998891	29906
sp|P08059|G6PI_PIG			968	default	180112	8420	1	R	R.FAAYFQQGDM*ESNGK.Y	C	72.0091	43.1694	12.6043	82.4584	42.2244	151.536	21.7483	19.9973	459.583	21.9299	0.874746	25526
sp|P08132|ANXA4_PIG			427	default	180111	3222	1	R	K.GLGTDDNTLIR.V	C	193.753	139.241	155.432	174.438	172.783	184.343	157.276	183.435	425.614	151.98	0.931575	15538
sp|P08132|ANXA4_PIG			427	default	180118	11971	1	R	R.DLLDDLK.S	C	75.7551	66.1519	51.8225	59.5252	72.7039	164.903	68.72	74.7185	2355.97	69.2501	0.949436	32275
sp|P08132|ANXA4_PIG			427	default	180116	11388	1	R	R.DLLDDLK.S	C	15.5164	12.2872	0.43774	8.83407	9.7835	433.847	0	0	5686.53	44.7223	0.985232	31194
sp|P08132|ANXA4_PIG			427	default	180115	7409	1	R	R.DEGNYLDDALVR.Q	C	14.5311	8.30486	6.63636	9.0019	9.44094	106.821	6.26798	14.3319	1223.67	12.7121	0.975028	23478
sp|P09571|TRFE_PIG			420	default	180120	10165	1	R	K.FDQFFGEGCAPGSQR.N	C	72.1283	72.9882	63.7061	68.6998	76.0083	325.918	94.0105	81.5341	149.767	89.8176	0.917976	28843
sp|P09571|TRFE_PIG			420	default	180109	3642	3	R	K.GDVAFVK.H	C	187.047	170.046	147.446	122.197	139.264	434.308	175.134	127.318	812.576	120.962	1	16351
sp|P09571|TRFE_PIG			420	default	180109	18434	1	R	R.NLREEISPDSSK.N	C	766.701	610.876	270.459	364.969	362.936	2350.28	265.865	302.648	1537.9	249.825	0.974308	9525
sp|P09571|TRFE_PIG			420	default	180109	9568	1	R	K.PVVAEFYGQK.D	C	414.98	347.621	333.074	297.143	347.101	723.143	224.808	269.834	571.884	242.865	0.904048	27860
sp|P09571|TRFE_PIG			420	default	180109	8782	1	R	K.QQAQFGR.H	C	131.726	102.97	19.4414	32.0222	77.8701	361.175	24.1744	22.318	874.123	106.302	0.981795	2636
sp|P09571|TRFE_PIG			420	default	180113	16517	1	R	K.LCQQCAGK.G	C	182.111	174.102	201.929	195.122	203.738	301.018	179.577	216.56	195.646	163.514	0.636572	5496
sp|P09571|TRFE_PIG			420	default	180113	6435	2	R	R.RPVDDYENCYLAQVPSHAVVAR.S	C	37.3069	39.7048	32.6118	68.3552	32.3424	1202.33	127.897	116.144	123.6	89.9795	0.980022	22002
sp|P09571|TRFE_PIG			420	default	180113	9646	1	R	K.SSGPDLNWNNLK.G	C	84.2156	209.438	91.3159	110.947	36.22	394.412	49.0674	196.951	167.979	159.887	0.951272	28136
sp|P09571|TRFE_PIG			420	default	180111	5431	1	R	K.SSYLDCIK.A	C	149.985	322.303	216.441	240.177	125.462	1654.74	299.01	341.334	211.606	376.638	1	19763
sp|P09571|TRFE_PIG			420	default	180111	15223	1	R	K.VTCVAEELLK.Q	C	98.0692	72.3872	37.4682	50.1123	52.4663	209.744	32.8373	43.3849	631.466	48.8196	0.917771	38484
sp|P09571|TRFE_PIG			420	default	180118	3095	1	R	K.NGPLVSCVK.K	C	237.667	220.241	163.418	185.832	193.678	699.338	323.423	238.824	315.927	215.664	1	15251
sp|P09571|TRFE_PIG			420	default	180118	3219	1	R	R.WCTISNQEANK.C	C	10.6027	16.2317	10.2714	8.65027	11.7002	20.1206	7.34209	7.12896	28.4819	8.23803	0.958971	15487
sp|P09571|TRFE_PIG			420	default	180117	19346	1	R	K.ADRDQYELLCR.D	C	199.186	157.678	262.562	192.097	191.518	683.188	283.08	234.216	451.231	278.589	0.840391	9015
sp|P09571|TRFE_PIG			420	default	180117	5702	1	R	K.DNPQTHYYAVAVVK.K	C	316.541	215.107	287.709	184.898	195.759	939.235	126.128	166.43	760.318	160.717	0.774482	20250
sp|P09571|TRFE_PIG			420	default	180117	17747	1	R	K.DQVVQQNTDGK.N	C	320.896	323.591	181.8	223.27	200.003	1099.74	158.65	189.516	595.23	176.781	0.925143	5661
sp|P09571|TRFE_PIG			420	default	180117	3401	0	U	K.DSANGFLK.I	C	130.749	189.45	119.175	159.781	131.218	598.585	71.8559	136.29	402.877	102.747	0.971014	15859
sp|P09571|TRFE_PIG			420	default	180117	4106	1	R	R.ECLANNHER.Y	C	65.0494	71.1808	77.9994	63.1538	67.5126	59.3599	37.6186	32.4667	23.1177	50.2193	0.931201	1720
sp|P09571|TRFE_PIG			420	default	180117	8806	1	R	K.SPDFQLFSSSHGK.D	C	42.9718	57.2035	75.549	47.3069	82.0673	125.47	46.402	55.2169	98.2372	89.0188	0.620412	26179
sp|P09571|TRFE_PIG			420	default	180110	9942	1	R	K.FDQFFGEGCAPGSQR.N	C	24.6398	30.1185	24.0039	26.0973	24.8079	43.5151	23.8124	29.437	522.508	28.2636	1	28443
sp|P09571|TRFE_PIG			420	default	180110	11089	1	R	K.GEADAM*SLDGGYIYIAGK.C	C	48.8652	46.8928	32.3942	36.8573	38.6901	122.192	25.8147	34.4692	93.2889	29.5173	0.667266	30635
sp|P09571|TRFE_PIG			420	default	180110	14166	1	R	K.GEADAMSLDGGYIYIAGK.C	C	237.958	210.792	74.026	147.816	127.848	944.883	91.8286	105.44	519.694	87.4706	1	36556
sp|P09571|TRFE_PIG			420	default	180110	3454	1	R	K.HSTVLENLPDK.A	C	584.362	370.245	255.395	468.697	313.42	2180.63	351.957	311.397	1527.33	323.787	0.88505	15939
sp|P09571|TRFE_PIG			420	default	180116	11737	1	R	K.GEADAM*SLDGGYIYIAGK.C	C	31.6653	51.5597	16.6581	20.3362	14.0094	32.8139	7.98543	8.05125	18.2848	3.38883	0.985225	31861
sp|P09571|TRFE_PIG			420	default	180116	2987	1	R	K.NGPLVSCVK.K	C	92.088	116.511	49.8234	105.527	46.4213	1354.9	143.437	126.168	220.888	107.139	0.969621	15054
sp|P09571|TRFE_PIG			420	default	180116	3062	1	R	R.WCTISNQEANK.C	C	13.4706	12.0174	8.89154	13.7429	2.41074	227.586	26.6553	21.721	19.6262	18.7739	0.979991	15201
sp|P09571|TRFE_PIG			420	default	180115	5314	1	R	K.DNPQTHYYAVAVVK.K	C	367.372	229.653	116.976	172.146	191.093	1175.69	113.649	130.766	948.437	103.796	1	19478
sp|P09571|TRFE_PIG			420	default	180115	17684	1	R	R.EEISPDSSK.N	C	272.163	262.151	85.7345	146.763	134.863	759.603	87.1809	116.246	554.306	113.563	0.99917	6614
sp|P09571|TRFE_PIG			420	default	180115	8098	1	R	K.GSNFQWNQLQGK.R	C	904.218	611.603	287.051	427.689	392.853	2503.97	328.957	308.36	1705.98	255.185	0.962545	24797
sp|P09571|TRFE_PIG			420	default	180115	6278	1	R	K.LLEACTFHSAK.N	C	83.807	87.545	71.059	101.713	34.8069	1779.41	195.222	89.1427	170.369	136.256	0.969112	21316
sp|P09571|TRFE_PIG			420	default	180115	6291	1	R	K.LLEACTFHSAK.N	C	170.356	162.88	108.407	200.413	59.5421	3206.11	369.567	188.455	336.371	272.186	0.935159	21341
sp|P09571|TRFE_PIG			420	default	180115	10936	1	R	K.QMDFELLCQNGAR.E	C	17.9825	14.8243	14.8896	13.501	13.5339	450.108	60.4304	29.3166	53.4286	29.8632	0.993372	30220
sp|P09571|TRFE_PIG			420	default	180115	8192	1	R	K.SPDFQLFSSSHGK.D	C	124.785	40.6294	32.6856	85.0533	45.9739	356.74	34.5569	29.8766	261.804	41.3986	0.985665	24975
sp|P09571|TRFE_PIG			420	default	180115	17296	1	R	K.TEGENCVNTPEK.G	C	48.8525	76.7965	32.5347	58.7437	24.8371	1404.69	173.024	68.5516	117.406	93.2234	0.978219	5797
sp|P09571|TRFE_PIG			420	default	180114	4920	1	R	K.DNPQTHYYAVAVVK.K	C	508.06	450.38	304.711	363.715	342.542	1612.72	327.226	403.626	1001.82	385.992	1	18978
sp|P09571|TRFE_PIG			420	default	180114	16137	1	R	R.EPVDNAENCHLAR.A	C	367.044	312.457	407.944	303.919	466.685	1541.65	632.531	309.817	444.783	417.14	1	4659
sp|P09571|TRFE_PIG			420	default	180114	7798	1	R	K.GSNFQWNQLQGK.R	C	531.663	417.095	180.988	273.997	251.84	1577.7	161.326	223.344	951.257	203.04	0.993646	24478
sp|P09571|TRFE_PIG			420	default	180114	10519	1	R	K.QMDFELLCQNGAR.E	C	32.2438	20.761	11.2905	22.639	30.1982	61.8211	47.4028	25.2555	43.6418	15.513	1	29686
sp|P09571|TRFE_PIG			420	default	180114	7991	1	R	K.SPDFQLFSSSHGK.D	C	45.1463	39.6244	77.5621	55.4476	25.973	183.658	25.7806	24.4918	88.6967	41.9112	0.858231	24846
sp|P09571|TRFE_PIG			420	default	180119	468	1	R	K.DQVVQQNTDGK.N	C	35.6481	27.5941	14.5151	31.5901	22.8739	58.064	16.7954	20.112	41.5285	19.4478	1	10256
sp|P09571|TRFE_PIG			420	default	180119	5648	1	R	K.EDAGDVAFVK.H	C	587.702	512.925	231.873	333.828	287.095	1780.89	197.947	273.135	1179.68	201.856	0.946641	20147
sp|P09571|TRFE_PIG			420	default	180119	4514	3	R	K.GDVAFVK.H	C	418.282	387.299	182.317	241.119	233.807	1227.17	182.48	238.581	641.045	146.316	0.726974	17986
sp|P09571|TRFE_PIG			420	default	180119	2436	1	R	R.WCAIGHEETQK.C	C	27.0668	27.1369	25.4294	37.2815	22.0229	816.213	122.231	35.6449	63.5777	58.8184	0.800024	14012
sp|P09571|TRFE_PIG			420	default	180112	11372	1	R	K.GEADAM*SLDGGYIYIAGK.C	C	74.8563	66.2205	64.7298	64.449	84.9939	195.93	116.24	89.7091	137.922	66.6222	0.682569	31171
sp|P09571|TRFE_PIG			420	default	180112	14474	1	R	K.GEADAMSLDGGYIYIAGK.C	C	93.9656	98.7765	51.0214	73.8544	96.6943	129.324	31.052	43.9678	96.1566	44.2238	0.922525	37269
sp|P09571|TRFE_PIG			420	default	180112	10590	1	R	K.GYLAVAVVK.K	C	502.278	462.024	170.578	282.715	283.67	1475.04	246.435	280.04	1079.45	195.327	0.992367	29673
sp|P09623|DLDH_PIG			113	default	180109	10626	1	R	K.NETLGGTCLNVGCIPSK.A	C	54.6067	64.9601	59.0686	40.4498	86.3287	117.597	60.0454	72.0035	1306.24	77.2777	0.857627	29882
sp|P09623|DLDH_PIG			113	default	180111	3940	1	R	K.AAQLGFK.T	C	304.663	207.704	219.842	214	344.754	288.693	354.965	302.847	720.737	222.438	0.829737	16909
sp|P10173|FUMH_PIG			614	default	180120	9098	1	R	R.EFAQIIK.I	C	87.1289	97.6906	188.368	75.6486	133.387	196.258	146.572	120.747	1082.54	180.273	0.794897	26807
sp|P10173|FUMH_PIG			614	default	180120	15676	1	R	K.YYGAQTVR.S	C	45.524	57.746	104.333	65.3736	54.0465	65.2724	38.9909	62.3853	207.508	86.1779	1	4908
sp|P10173|FUMH_PIG			614	default	180109	1443	1	R	R.DMLGPK.-	C	17.4001	13.621	18.3122	12.7665	15.1692	59.7041	13.4569	23.7935	917.529	28.934	1	12140
sp|P10173|FUMH_PIG			614	default	180109	13630	0	R	R.MPIPVLK.A	C	58.4498	28.1526	32.4441	32.6952	58.6358	93.2337	72.7117	65.4716	1034.44	52.7184	0.902376	35620
sp|P10173|FUMH_PIG			614	default	180111	9710	1	R	K.AFGLLK.A	C	61.6509	98.2128	106.315	76.4712	71.8872	242.194	20.2188	54.6208	2128.41	138.629	0.753479	27934
sp|P10173|FUMH_PIG			614	default	180110	11524	1	R	R.IEYDTFGELK.V	C	20	22.6781	26.3348	24.2996	23.0062	21.8076	21.8584	29.0664	89.8765	30.4002	1	31471
sp|P10173|FUMH_PIG			614	default	180116	6149	1	R	K.IANAIMK.A	C	8.38376	3.46438	3.32656	2.87503	3.04575	15.5607	3.68422	10.2132	279.79	3.2993	0.915445	21161
sp|P10173|FUMH_PIG			614	default	180116	16107	1	R	K.IGGVTER.M	C	9.46112	7.90663	3.2925	8.59548	9.53615	18.5256	4.06121	11.6722	336.263	10.0694	0.757584	5173
sp|P10173|FUMH_PIG			614	default	180112	972	1	R	K.LHDALDAK.S	C	189.903	258.203	224.851	203.912	196.561	275.727	77.3208	210.019	3936.33	237.738	0.96692	11203
sp|P10173|FUMH_PIG			614	default	180112	1504	1	R	R.STMNFK.I	C	78.4923	58.6143	90.8457	71.6301	79.7307	88.4989	85.6848	85.1793	678.136	96.7356	0.685098	12219
sp|P10668|COF1_PIG			1493	default	180113	13230	2	R	K.AVLFCLSEDK.K	C	53.9102	39.0563	30.2295	25.3248	39.697	415.979	85.5005	92.445	1457.28	63.1954	0.984799	34991
sp|P10668|COF1_PIG			1493	default	180113	1329	3	R	K.MIYASSK.D	C	300.247	254.392	333.804	236.702	319.221	630.167	334.594	317.631	3726.28	390.355	0.966667	11923
sp|P10668|COF1_PIG			1493	default	180113	17465	3	R	K.M*IYASSK.D	C	208.525	231.649	174.601	165.658	232.189	307.161	197.488	152.946	1984.44	156.446	0.920936	7491
sp|P10668|COF1_PIG			1493	default	180111	15974	0	U	K.DRCTLAEK.L	C	287.705	209.736	96.3912	96.6733	263.839	154.846	68.2854	68.4501	179.565	105.456	1	3992
sp|P10668|COF1_PIG			1493	default	180117	12627	2	R	K.AVLFCLSEDKK.N	C	423.897	310.139	242.511	211.591	415.359	521.739	367.333	339.653	1476.02	337.527	0.993924	33474
sp|P10668|COF1_PIG			1493	default	180117	19308	0	U	K.HELQANCYEEVK.D	C	296.554	269.328	294.994	237.051	308.182	399.156	306.046	248.822	2056.97	265.502	1	8938
sp|P10668|COF1_PIG			1493	default	180117	12264	0	U	K.LGGSAVISLEGK.P	C	72.2202	33.6276	8.05632	15.231	39.0397	747.026	282.93	74.8126	6464.75	66.7238	0.93345	32777
sp|P10668|COF1_PIG			1493	default	180117	17557	2	R	K.SSTPEEVK.K	C	166.72	165.06	249.14	161.359	236.073	224.639	241.964	200.834	364.932	261.42	0.983862	5262
sp|P10668|COF1_PIG			1493	default	180117	8416	2	R	R.YALYDATYETK.E	C	258.242	314.4	337.765	265.292	277.716	790.195	316.125	109.299	5500.68	322.195	1	25427
sp|P10668|COF1_PIG			1493	default	180117	8453	2	R	R.YALYDATYETK.E	C	326.301	419.02	643.928	464.476	311.213	590.644	498.966	666.771	1126	543.946	0.851918	25505
sp|P10668|COF1_PIG			1493	default	180110	16640	0	U	R.CTLAEK.L	C	31.3195	19.1792	0.780863	8.0992	16.8289	513.242	198.454	46.4009	4132	43.0365	0.999335	6987
sp|P10668|COF1_PIG			1493	default	180110	4067	3	R	K.VFNDMK.V	C	83.0454	58.8211	39.9013	48.7126	60.7769	350.612	182.698	75.5577	2980.89	73.6433	0.975713	17109
sp|P10668|COF1_PIG			1493	default	180116	13536	2	R	K.AVLFCLSEDK.K	C	21.5718	10.2544	0.92647	6.0173	7.35927	170.233	41.1937	24.6986	1966.87	17.5593	1	35310
sp|P10668|COF1_PIG			1493	default	180116	2024	3	R	K.MIYASSK.D	C	3.36641	0	0	1.50491	3.60796	12.2519	6.73019	1.91975	94.9478	2.35495	0.580994	13215
sp|P10668|COF1_PIG			1493	default	180115	11310	0	U	K.LGGSAVISLEGK.P	C	61.1649	37.8686	4.97018	16.0982	35.943	971.439	331.478	66.0264	6301.64	83.3361	0.904502	30933
sp|P10668|COF1_PIG			1493	default	180119	7056	2	R	R.YALYDATYETK.E	C	26.5057	14.3188	8.47385	7.55755	12.9807	109.791	29.3874	14.7439	1131.83	23.726	0.966155	22839
sp|P10668|COF1_PIG			1493	default	180112	17176	0	U	R.CTLAEK.L	C	52.1741	48.992	15.9151	32.0299	21.2447	143.365	37.9876	23.6316	1311.7	23.267	0.99433	7142
sp|P10668|COF1_PIG			1493	default	180112	5946	3	R	K.NIILEEGK.E	C	138.316	129.781	92.828	108.717	141.333	258.861	104.349	69.4498	2041.71	88.482	0.981801	20785
sp|P10668|COF1_PIG			1493	default	180112	4577	3	R	K.VFNDMK.V	C	68.0914	44.8008	44.6931	38.0478	70.6494	135.385	72.4302	57.7237	838.518	46.4263	0.64099	18166
sp|P10775|RINI_PIG			1166	default	180120	4468	0	U	R.LQALEGSK.P	C	84.9411	65.6541	63.2884	59.2629	73.7324	264.381	120.303	79.249	2125.98	71.9615	0.992006	17925
sp|P10775|RINI_PIG			1166	default	180120	13038	0	U	R.LTAASCEPLASVLR.A	C	28.2038	25.6033	22.2289	24.6704	23.8956	50.6819	30.6824	31.0937	257.126	23.183	0.902919	34340
sp|P10775|RINI_PIG			1166	default	180109	13754	0	U	R.VLGQGLADSACQLETLR.L	C	131.39	172.528	130.819	122.681	131.667	116.022	104.865	107.727	444.531	114.85	0.955352	35855
sp|P10775|RINI_PIG			1166	default	180118	14112	0	U	R.LLCEGLLDPQCHLEK.L	C	201.05	249.071	215.615	233.27	236.038	313.115	224.397	263.913	379.896	185.925	0.624771	36369
sp|P10775|RINI_PIG			1166	default	180117	2391	0	U	K.ELTVSNNDIGEAGAR.V	C	53.3579	57.6525	65.589	58.9821	56.0611	91.9617	42.2366	58.6684	1740.73	89.5285	1	13923
sp|P10775|RINI_PIG			1166	default	180117	1444	0	U	R.LDDCGLTEEHCK.D	C	202.518	224.417	210.155	189.468	247.38	454.366	237.467	201.092	3076.96	258.87	0.850446	12116
sp|P10775|RINI_PIG			1166	default	180117	3345	0	U	K.LQLEYCR.L	C	309.547	250.406	272.124	216.865	304.811	377.812	332.137	295.526	1782.1	307.312	0.712703	15742
sp|P10775|RINI_PIG			1166	default	180110	7729	0	U	R.ANPSLTELCLR.T	C	70.4772	51.5412	50.6139	44.3937	83.2794	86.5058	82.5397	63.8804	310.221	50.0975	0.930445	24216
sp|P10775|RINI_PIG			1166	default	180116	13796	0	U	R.LLCEGLLDPQCHLEK.L	C	17.8939	3.42757	1.87133	10.152	4.96	213.971	50.1784	30.8716	2087.53	21.2549	0.892579	35806
sp|P10775|RINI_PIG			1166	default	180112	8066	0	U	R.ANPSLTELCLR.T	C	113.928	105.122	148.83	104.438	120.115	175.049	135.346	184.74	315.974	153.137	1	24846
sp|P11708|MDHC_PIG			1723	default	180109	846	1	R	K.SAPSIPK.E	C	94.0176	48.3036	3.88132	28.9412	24.8845	180.742	341.563	99.0285	1865.38	43.6198	1	10997
sp|P11708|MDHC_PIG			1723	default	180113	10345	1	R	K.VIVVGNPANTNCLTASK.S	C	124.582	76.2571	47.2143	79.3706	78.5111	193.534	333.145	135.599	1579.7	104.716	0.976306	29470
sp|P11708|MDHC_PIG			1723	default	180111	19622	1	R	K.DVIATDK.E	C	207.026	180.828	139.494	148.706	153.184	278.216	442.915	218.522	1670.12	183.367	0.940734	9937
sp|P11708|MDHC_PIG			1723	default	180111	14073	1	R	K.IVEGLPINDFSR.E	C	36.6165	17.7339	6.12522	14.1615	8.3736	61.7796	113.073	35.769	536.142	18.3	0.95346	36291
sp|P11708|MDHC_PIG			1723	default	180117	3270	2	R	K.LSSAMSAAK.A	C	210.306	168.168	171.951	174.573	224.116	297.183	425.599	261.92	1341.6	212.718	0.781605	15606
sp|P11708|MDHC_PIG			1723	default	180117	7737	3	R	K.NVIIWGNHSSTQYPDVNHAK.V	C	196.804	171.907	137.183	152.707	158.607	261.82	132.108	123.335	431.072	120.941	0.886791	24134
sp|P11708|MDHC_PIG			1723	default	180110	3073	3	R	K.LGVTSDDVK.N	C	455.383	322.293	267.152	420.101	230.779	596.141	754.581	362.833	2144.99	339.858	0.929737	15210
sp|P11708|MDHC_PIG			1723	default	180116	16580	2	R	K.CQGAALDK.Y	C	69.5491	59.9516	75.6766	49.9217	80.1678	354.668	164.828	88.3756	478.695	73.9211	0.889678	6168
sp|P11708|MDHC_PIG			1723	default	180116	4200	0	R	K.EEIAFK.D	C	109.007	54.4907	25.8555	46.3321	33.9367	170.774	337.119	103.48	1797.29	41.6872	0.934181	17373
sp|P11708|MDHC_PIG			1723	default	180116	724	1	R	K.ENFSCLTR.L	C	19.1311	10.9595	6.29147	7.67396	12.6965	27.7937	51.4466	12.7135	200.601	10.8499	0.919932	10730
sp|P11708|MDHC_PIG			1723	default	180116	2825	2	R	K.MDLTAK.E	C	64.1757	25.3201	17.3043	23.4933	15.9733	104.252	182.295	52.4511	1161.15	37.7868	0.956632	14749
sp|P11708|MDHC_PIG			1723	default	180112	2204	2	R	K.GEFITTVQQR.G	C	268.706	236.525	239.738	249.543	239.015	320.629	403.884	295.235	708.461	258.282	0.917211	13551
sp|P11708|MDHC_PIG			1723	default	180112	3466	3	R	K.LGVTSDDVK.N	C	65.7926	46.069	35.8864	38.0955	38.6085	77.155	140.144	65.4582	584.146	38.054	0.834181	16045
sp|P12026|ACBP_PIG			3852	default	180118	12521	0	U	K.TKPADDEMLFIYSHYK.Q	C	156.159	161.515	158.781	138.361	122.509	258.944	196.673	186.372	666.12	157.868	0.77615	33327
sp|P12026|ACBP_PIG			3852	default	180117	12421	0	U	K.QATVGDINTERPGILDLK.G	C	48.7081	49.8091	42.8125	37.0054	57.186	82.5735	125.098	63.5138	361.664	53.2976	0.888512	33083
sp|P12309|GLRX1_PIG			2377	default	180120	8267	0	U	R.LQQIGALK.-	C	118.753	92.7251	88.8645	105.907	122.62	342.877	91.0798	115.001	2877.02	116.066	0.882638	25218
sp|P12309|GLRX1_PIG			2377	default	180113	12142	0	R	K.VVVFIK.P	C	120.602	130.258	140.21	108.115	132.508	233.796	126.919	151.004	1481.23	127.916	0.961282	32906
sp|P12309|GLRX1_PIG			2377	default	180111	11971	0	R	K.VVVFIK.P	C	191.01	184.522	250.766	230.056	146.873	393.895	168.721	179.555	2390.39	376.37	0.968569	32271
sp|P12309|GLRX1_PIG			2377	default	180119	3969	0	U	K.ECIGGCTDLESMHK.R	C	4.20965	3.73135	3.1136	6.15012	2.31723	73.8443	1.30554	9.03452	673.536	7.87266	0.76275	16944
sp|P12682|HMGB1_PIG			2030	default	180120	1842	1	R	K.TYIPPK.G	C	158.971	266.727	262.381	214.167	163.762	692.731	42.1995	235.395	1583.94	288.37	0.782484	12897
sp|P12682|HMGB1_PIG			2030	default	180113	18612	1	R	K.FKDPNAPK.R	C	739.798	581.429	297.576	309.166	709.347	1061.69	386.522	391.836	3643.98	805.989	0.837386	9898
sp|P12682|HMGB1_PIG			2030	default	180111	17630	4	R	K.DIAAYR.A	C	207.809	137.639	90.0578	76.8191	154.523	650.757	288.442	119.083	3291.04	178.346	0.961683	5752
sp|P12682|HMGB1_PIG			2030	default	180118	4199	1	R	K.GEHPGLSIGDVAK.K	C	332.267	272.078	320.992	233.881	351.38	637.05	282.214	179.086	5447.98	337.078	1	17364
sp|P12682|HMGB1_PIG			2030	default	180110	3105	4	R	K.FEDMAK.A	C	158.944	158.841	261.215	230.939	206.63	412.262	132.98	173.146	2055.38	332.64	1	15270
sp|P12682|HMGB1_PIG			2030	default	180119	8284	1	R	K.LGEMWNNTAADDK.H	C	2.17665	2.00704	3.23953	0	1.33527	22.4826	0	2.73506	193.505	3.89375	0.626667	25183
sp|P12682|HMGB1_PIG			2030	default	180112	6254	1	R	K.HPDASVNFSEFSK.K	C	38.697	23.4896	17.645	11.5312	23.4537	290.431	45.8752	24.2841	2454.8	56.7181	0.9977	21372
sp|P14632|TRFL_PIG			420	default	180110	10098	1	R	K.GIGDVAFVK.E	C	148.065	39.7066	8.0089	17.81	25.6545	1522.89	27.6078	1.33943	382.135	53.5699	0.842111	28742
sp|P14632|TRFL_PIG			420	default	180116	10332	1	R	K.SNPQEFQLFGSPGQQK.D	C	132.138	39.7294	12.5324	18.8444	26.2239	1411.32	33.5549	15.4015	336.283	41.0483	0.973712	29163
sp|P15980|HA2C_PIG			4122	default	180113	3692	2	R	K.VEHWGLDK.P	C	154.283	123.439	116.197	148.116	95.0329	350.022	47.2929	97.5802	3260.68	132.223	0.992063	16750
sp|P15982|HB2C_PIG			4172	default	180118	5499	2	R	R.VQPTVTISPSK.A	C	41.4917	39.7522	37.2813	141.937	45.9465	151.234	159.939	90.0769	153.64	102.121	1	19847
sp|P16276|ACON_PIG			380	default	180120	16425	1	R	K.NTIVTSYNR.N	C	356.035	248.795	353.161	303.79	390.757	263.609	592.8	311.806	478.947	445.122	0.991614	6479
sp|P16276|ACON_PIG			380	default	180109	5196	1	R	R.NAVTQEFGPVPDTAR.Y	C	24.5093	30.2995	29.8155	40.1075	26.877	22.7296	9.59835	20.4417	152.749	24.7279	1	19487
sp|P16276|ACON_PIG			380	default	180109	16391	1	R	R.VDVSPTSQR.L	C	140.29	152.574	153.682	147.369	133.173	204.31	107.63	186.524	1481.71	172.961	1	5230
sp|P16276|ACON_PIG			380	default	180109	7249	1	R	R.VGLIGSCTNSSYEDMGR.S	C	19.1213	29.4442	38.4463	22.8782	31.0589	23.5875	21.0326	18.9244	26.9804	29.8332	1	23430
sp|P16276|ACON_PIG			380	default	180113	4941	1	R	K.IVYGHLDDPANQEIER.G	C	99.39	126.701	123.917	113.056	110.981	159.509	95.8679	123.979	1300.39	155.609	1	19141
sp|P16276|ACON_PIG			380	default	180117	6450	1	R	K.LEAPDADELPR.A	C	44.1067	29.2376	44.1596	36.6921	44.8522	59.3126	49.1133	54.3347	373.753	60.4367	1	21676
sp|P16276|ACON_PIG			380	default	180110	13981	1	R	R.ADIANLADEFK.D	C	271.766	387.12	317.388	314.487	341.35	61.6788	42.279	111.934	903.204	94.0436	0.917655	36203
sp|P16276|ACON_PIG			380	default	180110	4584	1	R	K.SQFTITPGSEQIR.A	C	2.79516	0.000352485	0	0	0	3.24672	2.86335	2.65705	128.524	0	1	18099
sp|P16276|ACON_PIG			380	default	180116	13368	1	R	K.FNPETDFLTGK.D	C	36.6822	18.2551	0.490468	4.99098	28.9441	111.588	27.3337	58.6007	2792.46	32.393	0.997482	34987
sp|P16276|ACON_PIG			380	default	180115	9661	1	R	K.LTIQGLK.D	C	195.611	186.879	6.47596	7.19425	169.098	217.603	22.6775	53.1635	2322.59	82.6029	0.617995	27783
sp|P16276|ACON_PIG			380	default	180115	18460	1	R	K.QALAHGLK.C	C	75.9841	35.3021	6.07011	14.705	46.2342	311.707	131.132	128.095	6852.35	67.0383	0.982598	8243
sp|P16276|ACON_PIG			380	default	180114	9504	1	R	K.LTIQGLK.D	C	457.007	423.782	261.285	202.545	529.012	372.934	128.186	140.321	2639.6	264.264	0.88954	27736
sp|P16276|ACON_PIG			380	default	180112	18497	1	R	K.DFAPGK.P	C	41.744	10.3907	7.03354	12.327	23.3901	223.559	72.9751	159.273	4761.7	32.9898	1	9918
sp|P16276|ACON_PIG			380	default	180112	10814	1	R	K.LTGSLSGWTSPK.D	C	235.587	156.292	99.781	124.119	156.901	399.872	243.462	161.792	2749.99	175.43	0.992888	30104
sp|P16469|LOX15_PIG			1686	default	180120	12098	0	U	R.EFTEIGLLGAQDR.G	C	227.221	86.3789	31.817	53.1322	88.0889	267.068	19.0718	37.3526	575.884	32.0877	1	32539
sp|P16469|LOX15_PIG			1686	default	180120	7279	0	U	K.RIDFEASLAK.G	C	46.1408	132.168	80.9665	48.0757	29.2927	315.615	2.15708	16.8687	685.531	26.2856	0.94848	23303
sp|P16469|LOX15_PIG			1686	default	180113	14113	0	U	K.LALPYEYLR.P	C	8.59306	9.87601	2.51968	8.07335	6.75177	281.849	1.8689	9.35781	558.745	9.97139	0.974808	36679
sp|P16469|LOX15_PIG			1686	default	180113	11098	0	U	R.LWEVISR.Y	C	213.262	238.341	127.38	179.161	233.543	376.652	68.6148	124.864	702.81	81.4942	0.897458	30908
sp|P16469|LOX15_PIG			1686	default	180111	8455	0	U	R.IFWCGQSK.L	C	279.935	247.911	228.314	250.053	336.583	1766.3	711.528	323.811	1699.14	200.862	0.986985	25536
sp|P16469|LOX15_PIG			1686	default	180118	10711	0	U	R.CQPTMVALGQHEEEYFSGPGPK.A	C	128.104	133.264	123.411	98.1678	159.718	274.605	86.0486	87.6574	373.722	72.5124	0.926116	29873
sp|P16469|LOX15_PIG			1686	default	180118	8456	0	U	R.ILSLPEGTAR.T	C	125.663	101.709	113.641	96.7403	137.937	771.821	62.6985	92.7257	1214.88	122.477	1	25561
sp|P16469|LOX15_PIG			1686	default	180117	13056	0	U	R.CLPSIHPIFK.L	C	133.516	241.608	193.501	168.491	160.271	707.995	49.1505	81.1411	1579.53	130.166	0.98886	34292
sp|P16469|LOX15_PIG			1686	default	180117	12208	0	U	R.TVVDDPQGLFK.K	C	84.7759	53.8431	65.1084	58.0646	68.1351	1053.71	160.338	85.2796	1700.89	92.0919	0.992136	32676
sp|P16469|LOX15_PIG			1686	default	180110	11137	0	U	K.LALPYEYLRPSR.V	C	4.0245	2.48108	1.74874	0	2.24634	251.568	0	2.77966	312.892	0	0.981387	30726
sp|P16469|LOX15_PIG			1686	default	180110	4010	0	U	R.YTMEINVR.A	C	17.5541	17.4808	7.6912	15.0365	16.9871	475.672	13.3492	6.60957	1095.77	19.831	0.872685	17002
sp|P16469|LOX15_PIG			1686	default	180116	8545	0	U	R.GFPVSLQSK.E	C	7.08102	4.04567	1.94722	5.1283	10.2368	245.108	0	12.1289	508.656	6.99426	0.884161	25748
sp|P16469|LOX15_PIG			1686	default	180115	8978	0	U	K.FREELAALDK.D	C	24.3168	32.1299	0	10.5476	20.1289	1697.96	0	0	2195.44	11.9863	1	26482
sp|P16469|LOX15_PIG			1686	default	180114	1840	0	U	K.HREEELAER.R	C	38.8036	56.271	76.1291	30.0309	26.2616	65.1386	14.9809	33.6606	64.5846	18.5748	0.904384	1282
sp|P16469|LOX15_PIG			1686	default	180114	17492	0	U	K.LQPDGK.L	C	94.92	59.0908	49.973	33.348	92.1268	1886.83	89.6846	119.295	1336.12	44.0935	0.71821	7508
sp|P16469|LOX15_PIG			1686	default	180112	8394	0	U	K.GLADLAVK.D	C	332.63	234.969	287.827	755.467	355.881	2548.83	197.225	280.085	3517.23	554.941	0.991596	25473
sp|P16469|LOX15_PIG			1686	default	180112	11705	0	U	K.LALPYEYLRPSR.V	C	41.5059	34.619	28.8126	39.3956	36.6921	131.354	21.1543	26.8075	272.491	57.2888	0.868376	31806
sp|P16469|LOX15_PIG			1686	default	180112	1740	0	U	R.LPPPTTK.D	C	67.5479	43.3446	5.78442	24.5426	50.8297	2280.53	0	32.7485	3690.54	21.7509	1	12669
sp|P16469|LOX15_PIG			1686	default	180112	4484	0	U	R.YTMEINVR.A	C	92.7431	99.1534	132.042	76.1846	65.4011	299.049	101.013	96.2408	434.528	224.878	1	17987
sp|P17630|TCO1_PIG			3094	default	180116	11320	2	R	R.GIYGASILLSQR.L	C	7.7824	2.43281	0	0.682453	3.02456	48.6485	2.11758	5.36682	50.8041	0	0.982583	31067
sp|P17630|TCO1_PIG			3094	default	180115	7196	2	R	K.YIESLVHK.I	C	52.493	12.4703	6.84217	9.79302	15.4988	458.349	17.1263	79.7919	420.551	22.4726	1	23070
sp|P17741|HMGB2_PIG			2030	default	180113	8204	2	R	K.LGEMWSEQSAK.D	C	20.529	10.7995	5.14838	0.127054	6.33946	129.174	0	15.7187	627.005	8.49511	0.857306	25383
sp|P17741|HMGB2_PIG			2030	default	180113	650	2	R	K.SEHPGLSIGDTAK.K	C	30.0886	4.27356	1.20035	3.99243	8.04323	248.16	0	19.1094	1482	35.283	0.711861	10623
sp|P18650|APOE_PIG			455	default	180109	18178	1	R	R.AEAWGQK.L	C	46.7705	53.8184	48.8351	49.5032	61.7549	1043.35	70.3551	113.301	648.685	87.8518	0.974683	8985
sp|P18650|APOE_PIG			455	default	180109	8904	1	R	R.AGQPLR.E	C	103.249	68.4479	119.163	74.675	111.588	684.241	157.367	150.633	364.807	111.6	0.992392	2659
sp|P18650|APOE_PIG			455	default	180109	6972	1	R	K.AYREELEAQLGPVTQETQAR.L	C	91.3743	116.124	56.32	91.9615	97.9795	426.787	101.055	180.313	239.899	88.4946	1	22901
sp|P18650|APOE_PIG			455	default	180113	2481	1	R	R.LGPLVEQGR.L	C	19.6376	27.1385	28.609	18.8414	19.0843	49.8357	18.0389	24.1219	161.266	22.8262	0.67	14217
sp|P18650|APOE_PIG			455	default	180113	2931	1	R	R.LGPLVEQGR.L	C	39.8856	46.5592	52.7197	42.4306	43.4316	109.74	47.8948	49.2017	95.6098	42.2716	1	15184
sp|P18650|APOE_PIG			455	default	180111	3538	1	R	R.LGPLVEQGR.L	C	53.3965	49.5077	44.2234	50.9995	59.7397	315.146	50.6829	73.4859	144.754	66.8376	0.9465	16141
sp|P18650|APOE_PIG			455	default	180111	3302	1	R	R.SEVHNMLGQTTEELR.S	C	10.6849	3.80566	6.20657	6.28683	11.0991	670.156	27.9341	44.4953	548.374	31.1854	0.935929	15694
sp|P18650|APOE_PIG			455	default	180117	17085	1	R	K.VEEQGSQLR.L	C	192.034	215.905	167.968	213.536	206.156	398.036	225.837	338.139	266.574	306.602	0.604507	4264
sp|P18650|APOE_PIG			455	default	180116	10226	1	R	K.WQGSQPWEQALGR.F	C	0	2.55155	11.3345	2.34962	1.32573	72.453	9.769	9.83633	43.0564	11.6838	1	28962
sp|P18650|APOE_PIG			455	default	180115	1686	1	R	R.LQAEAFQAR.L	C	9.02177	9.80569	2.88928	9.97827	18.9499	570.457	17.5474	41.4636	345.742	21.6635	0.976743	12506
sp|P18650|APOE_PIG			455	default	180115	16540	1	R	K.VEEQGSQLR.L	C	2.72358	3.28252	6.39537	5.52299	28.1473	351.522	14.2203	28.6682	192.314	15.2091	0.969702	4206
sp|P18650|APOE_PIG			455	default	180115	15480	1	R	R.VGADM*EDVR.N	C	56.4953	37.447	26.2162	36.3778	85.7145	1774.07	54.1783	111.198	985.158	82.6517	1	3894
sp|P18650|APOE_PIG			455	default	180114	5487	1	R	R.LAVYQAGLR.E	C	19.8808	14.2939	14.1443	14.2092	18.6661	340.107	15.8332	46.7848	243.781	26.9957	0.911363	20063
sp|P18650|APOE_PIG			455	default	180114	1523	1	R	R.LQAEAFQAR.L	C	202.757	162.742	411.571	208.456	249.622	619.557	127.663	223.477	384.274	470.924	0.913068	12215
sp|P19620|ANXA2_PIG			460	default	180120	13841	1	R	K.AYTNFDAERDALNIETAIK.T	C	35.5529	26.681	27.8819	28.9918	36.3953	40.4009	23.1194	26.7869	423.93	33.7052	0.927919	35875
sp|P19620|ANXA2_PIG			460	default	180120	5068	1	R	K.DIISDTSGDFRK.L	C	73.9956	80.5385	206.83	86.4599	83.2689	156.965	48.7331	81.837	3624.83	176.5	0.988328	19078
sp|P19620|ANXA2_PIG			460	default	180120	2710	1	R	R.QDIAFAYQR.R	C	77.6344	70.1239	84.8114	73.5224	104.487	150.732	90.0269	129.533	1238.18	116.379	0.986887	14558
sp|P19620|ANXA2_PIG			460	default	180109	17719	1	R	K.AYTNFDAER.D	C	143.063	141.961	155.217	139.317	143.199	281.09	107.47	165.033	4154.25	177.856	0.964989	8019
sp|P19620|ANXA2_PIG			460	default	180109	6532	1	R	K.LSLEGDHSTPASAYGSVK.A	C	415.123	423.705	495.7	321.281	433.193	315.188	312.897	384.928	1221.14	314.716	1	22061
sp|P19620|ANXA2_PIG			460	default	180113	16267	1	R	K.GTDVPK.W	C	206.235	140.413	114.592	108.434	174.372	239.622	226.705	183.697	1095	153.321	0.936949	4969
sp|P19620|ANXA2_PIG			460	default	180113	11439	1	R	K.LMVALAK.G	C	76.3444	65.8702	68.6747	53.5018	66.1932	146.159	59.4057	75.7437	2919.77	65.9394	0.85493	31558
sp|P19620|ANXA2_PIG			460	default	180113	346	1	R	R.SEVDM*LK.I	C	77.7676	106.71	85.4911	57.965	91.1913	59.4283	31.3265	51.3453	920.149	53.7943	1	10043
sp|P19620|ANXA2_PIG			460	default	180111	18624	1	R	K.AYTNFDAER.D	C	213.9	159.42	166.467	152.189	218.928	250.673	265.382	231.564	1050.78	209.328	0.966501	7838
sp|P19620|ANXA2_PIG			460	default	180111	17288	1	R	K.GTDVPK.W	C	14.2272	11.4611	9.34022	9.59731	5.70826	204.516	5.952	0.75087	6635.47	21.2059	0.999462	5036
sp|P19620|ANXA2_PIG			460	default	180111	11161	1	R	K.LMVALAK.G	C	147.292	98.8843	154.481	141.429	152.39	209.419	154.69	202.027	2803.95	211.032	0.932235	30725
sp|P19620|ANXA2_PIG			460	default	180118	3278	1	R	R.DLYDAGVK.R	C	43.0267	32.5955	95.4519	38.563	46.8429	120.372	26.0652	72.2118	2833.38	173.543	1	15598
sp|P19620|ANXA2_PIG			460	default	180118	2744	1	R	R.QDIAFAYQR.R	C	345.234	262.658	262.714	218.036	364.056	346.33	364.52	354.085	2580.54	259.673	0.985166	14579
sp|P19620|ANXA2_PIG			460	default	180117	18264	1	R	R.TNQELQEINR.V	C	241.763	247.197	367.013	324.149	237.851	273.186	236.37	312.199	1853.8	396.897	0.955485	6743
sp|P19620|ANXA2_PIG			460	default	180110	11725	1	R	K.ALLYLCGGDD.-	C	176.95	151.555	146.79	135.731	188.617	279.973	163.236	125.104	1330.89	118.887	0.934385	31855
sp|P19620|ANXA2_PIG			460	default	180110	4721	1	R	K.PLYFADR.L	C	10.4508	2.09865	3.58297	5.50655	0	72.6428	0	19.3331	3301.8	11.7875	0.983028	18361
sp|P19620|ANXA2_PIG			460	default	180110	8771	1	R	K.SLYNYIQQDTK.G	C	91.9433	58.1734	226.525	88.9407	85.3021	203.747	130.868	147.749	4818.36	168.064	0.986366	26208
sp|P19620|ANXA2_PIG			460	default	180116	4094	1	R	K.ELASALK.S	C	16.5763	14.0401	18.8911	15.7216	22.8812	122.604	0.508879	42.1625	4846.61	25.7292	0.924611	17173
sp|P19620|ANXA2_PIG			460	default	180116	17476	1	R	R.LYDSM*K.G	C	11.312	14.0032	9.26294	10.3208	13.8213	100.997	26.3251	23.8296	3981.56	20.5851	0.990247	8052
sp|P19620|ANXA2_PIG			460	default	180116	11444	1	R	K.WISIMTER.S	C	1.9425	2.64042	2.3047	3.22391	5.78717	32.7161	0	13.1002	1773.4	8.8925	0.991315	31303
sp|P19620|ANXA2_PIG			460	default	180115	10940	1	R	R.AEDGSVIDYELIDQDAR.D	C	3.0437	2.02179	1.9697	1.75191	2.91758	43.7846	0	13.0129	1884.16	8.22324	0.98826	30229
sp|P19620|ANXA2_PIG			460	default	180115	7404	1	R	R.RAEDGSVIDYELIDQDAR.D	C	7.39979	4.03067	9.16786	9.87845	6.11911	29.9074	0	10.9483	1241.45	12.8018	0.997633	23466
sp|P19620|ANXA2_PIG			460	default	180115	7832	1	R	R.RAEDGSVIDYELIDQDAR.D	C	1.73771	3.48029	1.59311	3.64284	0.815237	11.1458	8.20052	2.57171	275.565	2.06782	0.966855	24286
sp|P19620|ANXA2_PIG			460	default	180114	10416	1	R	R.AEDGSVIDYELIDQDAR.D	C	37.4878	23.4288	26.3508	25.2489	51.8276	52.0952	41.4005	45.7691	251.42	42.7663	1	29487
sp|P19620|ANXA2_PIG			460	default	180119	5331	1	R	K.DIISDTSGDFR.K	C	8.25326	10.2772	8.74735	7.06377	8.40007	6.16766	7.52661	8.24436	78.4694	3.44037	1	19549
sp|P19620|ANXA2_PIG			460	default	180119	5848	1	R	K.LSLEGDHSTPASAYGSVK.A	C	0.0139271	2.63225	0.0480745	0.922908	0	39.3518	0	13.9109	2298.07	10.7561	1	20533
sp|P19620|ANXA2_PIG			460	default	180112	10089	1	R	R.DALNIETAIK.T	C	27.4971	29.678	36.7386	27.9872	24.4073	92.3169	53.6135	53.2194	1484.56	51.4556	0.938143	28719
sp|P19620|ANXA2_PIG			460	default	180112	5069	1	R	K.PLYFADR.L	C	169.603	134.038	112.292	106.108	158.542	147.78	148.083	151.349	1423.07	93.9004	1	19108
sp|P19620|ANXA2_PIG			460	default	180112	8805	1	R	K.SLYNYIQQDTK.G	C	483.146	374.18	663.274	562.129	527.405	660.27	620.918	617.082	2731.72	690.667	0.998614	26261
sp|P20112|SPRC_PIG			2829	default	180109	9541	1	R	R.FFQTCDLDNDK.Y	C	153.918	58.8436	34.659	36.2752	49.9099	177.869	163.48	58.5082	1011.34	43.8698	0.961257	27812
sp|P20305|GELS_PIG			681	default	180120	12386	0	U	K.TPSAAYLWVGTGASEAEK.T	C	65.2995	70.976	52.3079	56.9072	55.2979	127.525	23.3129	47.9269	977.224	57.3673	0.989843	33093
sp|P20305|GELS_PIG			681	default	180109	4111	0	U	R.AVEVIPK.A	C	195.365	149.768	154.222	164.517	187.949	342.77	122.541	182.42	1803.53	183.653	0.88588	17257
sp|P20305|GELS_PIG			681	default	180109	3639	0	U	K.SEDCFILDHGK.D	C	24.4496	10.8686	15.6405	23.3555	6.34712	272.609	11.2012	36.4103	2473.08	38.4204	0.989289	16346
sp|P20305|GELS_PIG			681	default	180113	3690	0	U	K.TASDFISK.M	C	280.729	229.036	217.922	269.125	179.216	341.951	116.289	132.346	2211	225.449	0.964998	16749
sp|P20305|GELS_PIG			681	default	180113	18337	0	U	K.TGAQELLR.V	C	106.105	140.705	89.3478	86.8603	101.705	162.224	25.6041	68.2461	914.526	66.8414	0.964694	9322
sp|P20305|GELS_PIG			681	default	180111	4849	0	U	R.AVEVIPK.A	C	210.681	187.212	203.249	178.674	209.685	444.422	199.102	190.474	2693.62	248.2	0.61406	18647
sp|P20305|GELS_PIG			681	default	180111	17969	0	U	K.HVVPNEVAVQR.L	C	16.5362	8.08432	11.5201	11.6487	13.2372	61.3033	8.77498	15.2673	450.314	16.0819	0.891108	6465
sp|P20305|GELS_PIG			681	default	180118	11105	0	U	K.AGALNSNDAFVLK.T	C	223.2	147.898	245.586	214.791	201.822	613.97	129.265	182.702	3953.35	363.401	0.998924	30623
sp|P20305|GELS_PIG			681	default	180118	13021	0	U	K.TPSAAYLWVGTGASEAEK.T	C	43.5962	50.0673	44.315	52.8615	56.9787	123.68	31.1289	53.3907	517.473	59.9789	0.957055	34286
sp|P20305|GELS_PIG			681	default	180117	13695	0	U	K.EPAHLMSLFGGK.P	C	242.465	176.59	245.426	190.268	205.779	637.927	448.805	365.625	3172.75	301.917	0.980861	35513
sp|P20305|GELS_PIG			681	default	180117	15785	0	U	K.QTQVSVLPEGGETPLFK.Q	C	96.053	65.5214	60.5303	100.134	59.4295	451.529	37.6875	59.366	3260.49	79.1086	0.984406	39504
sp|P20305|GELS_PIG			681	default	180117	15800	0	U	K.QTQVSVLPEGGETPLFK.Q	C	235.01	165.202	232.98	223.339	198.512	421.427	197.142	240.413	2506.57	327.887	0.984093	39534
sp|P20305|GELS_PIG			681	default	180110	9991	0	U	R.ATEVPVSWESFNR.G	C	138.421	120.444	112.956	116.339	166.638	188.933	91.433	106.086	721.432	127.438	0.993378	28537
sp|P20305|GELS_PIG			681	default	180116	5955	0	U	R.AIAELAA.-	C	22.9539	9.07191	15.6997	30.9782	20.0994	87.6906	21.4698	19.8572	532.344	20.4215	0.958986	20790
sp|P20305|GELS_PIG			681	default	180115	3628	0	U	R.EGGQTAPASTR.L	C	52.0306	27.3721	14.0065	23.2089	22.2525	240.747	4.81158	13.5347	2036.92	35.3936	1	1626
sp|P20305|GELS_PIG			681	default	180115	7913	0	U	K.EPGLQIWR.V	C	25.3363	24.8495	9.77474	20.0936	18.2382	83.7867	1.32392	8.4698	691.074	13.0833	0.850917	24440
sp|P20305|GELS_PIG			681	default	180114	13892	0	U	R.AHVHVSEEDAEPAGMLQVLGPKPTLPEGTEDTVK.E	C	346.008	298.717	317.582	247.054	434.715	334.282	327.435	338.997	1107.12	302.287	1	36143
sp|P20305|GELS_PIG			681	default	180114	13915	0	U	R.AHVHVSEEDAEPAGMLQVLGPKPTLPEGTEDTVK.E	C	94.1977	85.785	73.6396	65.4394	96.9637	130.817	112.833	88.0694	250.143	75.888	0.893245	36186
sp|P20305|GELS_PIG			681	default	180114	2874	0	U	R.EGGQTAPASTR.L	C	73.0535	50.3175	58.1801	45.9287	36.6526	222.617	43.2566	43.1056	1595.73	80.6077	0.993667	1505
sp|P20305|GELS_PIG			681	default	180112	10020	0	U	R.ATEVPVSWESFNR.G	C	128.833	243.996	108.299	126.404	167.347	75.0662	88.7033	75.9029	195.505	49.2788	0.89831	28589
sp|P20305|GELS_PIG			681	default	180112	11930	0	U	K.NWRDPDQVDGPGLSYLSSHIANVER.V	C	72.8062	59.6521	56.5203	47.2395	73.4188	83.8276	84.7701	70.1571	204.297	52.7258	0.888621	32237
sp|P20305|GELS_PIG			681	default	180112	1247	0	U	R.RTPINVVK.Q	C	113.726	75.4843	91.0277	80.6604	69.1735	427.916	25.7947	78.0416	3170.19	160.293	0.995631	11727
sp|P23220|AT2B1_PIG			43	default	180110	6731	7	R	R.QVVAVTGDGTNDGPALK.K	C	3.8288	2.69738	1.97738	2.33785	10.623	30.312	0	15.1998	677.8	7.17591	0.983751	22308
sp|P24540|ACYP1_PIG			4169	default	180109	7297	1	R	K.VQGVFFR.K	C	290.556	310.79	282.815	248.415	315.134	312.587	335.892	290.839	327.458	254.634	0.969403	23522
sp|P26044|RADI_PIG			954	default	180120	11832	4	R	K.APDFVFYAPR.L	C	8.1553	7.07037	2.26524	1.75914	8.76881	62.0147	4.78373	7.79718	745.358	8.81249	0.999465	32035
sp|P26044|RADI_PIG			954	default	180120	1834	4	R	R.RKPDTIEVQQMK.A	C	58.8876	28.4947	15.2115	20.4795	38.2619	442.373	175.489	68.9831	5528.15	76.8834	0.974164	12881
sp|P26044|RADI_PIG			954	default	180109	18570	1	R	K.TQNDVLHAENVK.A	C	78.5599	81.7653	194	99.843	76.271	175.535	171.408	139.316	1158.54	211.687	0.818948	9810
sp|P26044|RADI_PIG			954	default	180113	6580	1	R	K.ENPLQFK.F	C	45.6444	55.5719	51.1208	49.4384	58.1471	47.3483	30.1534	35.6355	233.86	38.2484	0.988868	22276
sp|P26044|RADI_PIG			954	default	180118	1863	4	R	R.RKPDTIEVQQMK.A	C	141.734	156.636	155.712	140.945	153.846	486.596	221.696	192.799	2640.47	204.011	1	12895
sp|P26044|RADI_PIG			954	default	180110	11295	4	R	K.APDFVFYAPR.L	C	7.13049	3.25353	1.35883	3.11506	1.2969	44.7378	4.41082	5.12903	654.77	3.78665	0.967779	31030
sp|P26044|RADI_PIG			954	default	180116	9894	4	R	K.KAPDFVFYAPR.L	C	111.803	82.1103	11.9649	23.3057	87.5785	324.231	23.0849	38.0231	2033.25	161.129	1	28327
sp|P26044|RADI_PIG			954	default	180116	4146	4	R	R.KPDTIEVQQMK.A	C	24.8429	8.95316	6.45683	6.97636	15.4047	127.302	59.2077	25.4383	1880.03	26.0136	0.97219	17271
sp|P26044|RADI_PIG			954	default	180116	16348	1	R	K.VTQQDVK.K	C	4.54942	3.4011	2.69948	1.811	1.91217	18.614	1.38137	1.91015	271.863	7.30243	0.674556	5680
sp|P26044|RADI_PIG			954	default	180115	17106	0	R	K.EELMER.L	C	22.4566	14.6143	1.6357	3.02785	10.9116	205.876	0	27.537	2389.43	25.3993	0.974358	5398
sp|P26044|RADI_PIG			954	default	180115	10132	3	R	K.QLFDQVVK.T	C	13.7253	8.0967	7.83428	7.83772	11.1115	60.676	0	12.8841	747.965	15.5961	1	28682
sp|P26044|RADI_PIG			954	default	180114	9796	3	R	K.QLFDQVVK.T	C	138.27	151.013	137.582	172.498	142.666	193.716	61.5423	126.97	1324.06	124.527	0.962398	28300
sp|P26234|VINC_PIG			191	default	180120	1640	0	U	K.NLGPGMTK.M	C	203.039	232.997	124.313	109.967	231.741	178.635	101.76	101.408	989.074	54.9447	0.917297	12508
sp|P26234|VINC_PIG			191	default	180109	2104	0	U	K.SFLDSGYR.I	C	241.303	271.244	503.997	268.355	246.616	419.635	148.439	402.732	954.29	553.579	0.631948	13399
sp|P26234|VINC_PIG			191	default	180113	2777	0	U	R.ELTPQVVSAAR.I	C	135.418	152.9	211.732	206.493	161.954	124.998	67.3087	159.478	225.114	261.067	1	14841
sp|P26234|VINC_PIG			191	default	180113	15993	0	U	R.GVGQAAIR.G	C	141.177	130.538	95.7378	101.268	137.983	253.7	131.03	145.18	586.952	101.602	0.776136	4389
sp|P26234|VINC_PIG			191	default	180113	818	0	U	R.KLEAMTNSK.Q	C	251.933	163.274	213.101	178.237	269.591	272.366	291.228	222.999	1159.52	187.748	0.890983	10944
sp|P26234|VINC_PIG			191	default	180111	1982	0	U	R.ALIQCAK.D	C	104.608	139.431	128.5	106.552	116.229	140.58	39.6506	81.3445	1455.19	98.5842	1	13172
sp|P26234|VINC_PIG			191	default	180118	11277	1	R	K.AQQVSQGLDVLTAK.V	C	117.881	102.544	137.133	109.553	114.711	262.369	99.3994	117.301	1253.62	138.182	0.867313	30955
sp|P26234|VINC_PIG			191	default	180118	2366	0	U	K.LEAMTNSK.Q	C	337.784	245.819	453.112	325.589	278.344	504.694	576.701	369.482	704.45	299.795	0.972	13855
sp|P26234|VINC_PIG			191	default	180118	10377	0	U	K.MSAEINEIIR.V	C	273.25	163.79	177.502	162.916	290.146	390.778	367.877	275.011	1652.27	240.053	0.978196	29236
sp|P26234|VINC_PIG			191	default	180118	2923	0	U	R.QILDEAGK.V	C	328.197	321.133	326.898	364.59	322.126	688.746	412.524	512.79	2066.36	482.477	0.953622	14919
sp|P26234|VINC_PIG			191	default	180118	10539	0	U	K.SLLDASEEAIK.K	C	229.306	115.707	186.422	144.502	264.459	243.118	247.973	217.463	809.829	192.127	0.963949	29541
sp|P26234|VINC_PIG			191	default	180117	7055	0	U	K.ETVQTTEDQILK.R	C	148.446	138.104	148.836	185.831	131.899	480.795	109.951	152.729	2868.22	274.938	0.858597	22834
sp|P26234|VINC_PIG			191	default	180117	12379	0	U	K.MLGQMTDQVADLR.A	C	254.041	229.179	248.22	223.08	335.873	241.275	293.92	261.237	356.907	270.558	0.706666	32996
sp|P26234|VINC_PIG			191	default	180110	13462	0	U	R.LTDELAPPKPPLPEGEVPPPRPPPPEEK.D	C	21.9765	41.7712	75.7317	63.0169	27.6943	30.2733	6.37114	14.619	79.394	48.1333	0.966027	35208
sp|P26234|VINC_PIG			191	default	180115	17933	0	U	R.DPTASPGDAGEQAIR.Q	C	4.10477	3.78252	1.11078	1.64898	1.94023	63.8109	10.626	4.33513	541.496	9.26923	1	7139
sp|P26234|VINC_PIG			191	default	180115	3768	0	U	K.GNDIIAAAK.R	C	10.6443	3.72888	2.98923	5.31881	1.96178	60.9113	0	6.20524	494.37	11.974	0.803514	16523
sp|P26234|VINC_PIG			191	default	180115	3775	0	U	K.GNDIIAAAK.R	C	15.6723	10.249	5.45887	11.3685	12.3774	64.3496	13.1717	12.5917	449.121	16.5681	0.801398	16537
sp|P26234|VINC_PIG			191	default	180114	5296	0	U	K.AVAGNISDPGLQK.S	C	49.5123	46.2251	35.2598	38.8758	39.6076	119.497	40.9216	41.7802	756.081	54.8708	1	19696
sp|P26234|VINC_PIG			191	default	180114	468	0	U	K.DEEFPEQK.A	C	267.643	342.391	267.716	295.362	343.424	285.027	126.084	181.094	1210.14	259.177	1	10200
sp|P26234|VINC_PIG			191	default	180114	3771	0	U	K.GNDIIAAAK.R	C	129.689	126.903	131.287	106.385	137.541	266.514	112.39	144.636	1478.02	176.246	0.908824	16783
sp|P26234|VINC_PIG			191	default	180112	10386	0	U	R.IPTISTQLK.I	C	26.3079	22.087	98.1541	75.5981	42.6089	61.3411	20.818	12.6886	408.458	81.5641	0.69508	29285
sp|P27917|APOC3_PIG			2321	default	180118	13176	0	U	R.GWVTDSISSLK.D	C	181.407	195.079	125.341	174.011	200.891	330.563	139.375	162.916	458.592	117.012	0.839424	34580
sp|P27917|APOC3_PIG			2321	default	180115	9448	0	U	K.DYWSTFK.G	C	29.86	25.8644	21.9205	83.5402	26.3047	503.405	11.5243	32.9526	317.902	80.8336	0.945481	27375
sp|P27917|APOC3_PIG			2321	default	180114	6827	0	U	K.ESEVAQQAR.G	C	7.41774	2.35406	1.71298	15.7533	7.63077	115.883	2.99167	9.04845	82.9166	15.1252	1	2262
sp|P27917|APOC3_PIG			2321	default	180114	3569	0	U	R.TAQDALTSVK.E	C	29.2118	28.5392	34.1706	99.3206	35.6008	587.471	34.4937	59.8169	422.976	88.0237	0.755238	16399
sp|P28491|CALR_PIG			2415	default	180109	18085	0	U	R.QIDNPDYK.G	C	116.007	102.432	76.2777	65.9639	83.0338	366.114	64.7105	88.3023	6884.01	94.8476	0.999087	8791
sp|P28491|CALR_PIG			2415	default	180113	3137	0	R	R.FYALSAR.F	C	240.918	299.517	411.97	283.496	298.482	248.626	149.379	308.085	240.366	349.31	0.768701	15651
sp|P28491|CALR_PIG			2415	default	180113	2059	0	U	K.NVLINK.D	C	36.0224	15.0402	5.22533	3.6932	22.8302	217.202	0	49.0678	5145.73	37.1699	0.995357	13312
sp|P28491|CALR_PIG			2415	default	180113	7119	0	U	K.VHVIFNYK.G	C	183.161	189.474	163.563	145.066	200.338	243.385	170.819	162.15	2463.26	122.354	0.967026	23308
sp|P28491|CALR_PIG			2415	default	180111	7774	0	U	K.GLQTSQDAR.F	C	70.4484	60.0256	51.2569	53.1894	78.6896	98.8714	81.1318	63.4581	782.989	60.6233	0.753433	2424
sp|P28491|CALR_PIG			2415	default	180111	18903	0	U	R.QIDNPDYK.G	C	159.81	132.028	188.686	158.341	192.149	233.169	373.605	181.85	1685.25	242.361	0.770662	8426
sp|P28491|CALR_PIG			2415	default	180111	6765	0	U	K.VHVIFNYK.G	C	110.132	106.004	129.498	105.908	113.731	356.708	183.75	130.593	5706.69	181.847	0.992413	22310
sp|P28491|CALR_PIG			2415	default	180118	16181	0	U	K.EEEEEEDAAAGQAK.D	C	309.157	125.773	132.599	118.475	279.781	610.79	309.406	217.737	1468.23	126.455	1	4779
sp|P28491|CALR_PIG			2415	default	180118	13208	0	U	K.GQTLVVQFTVK.H	C	73.8924	80.2399	65.3329	53.7968	64.6968	112.466	6.89819	39.8225	2199.38	43.6684	1	34640
sp|P28491|CALR_PIG			2415	default	180117	8399	0	U	K.EQFLDGDGWTDR.W	C	36.6008	28.0214	27.526	23.0665	27.7842	140.79	40.7369	29.2046	1190.92	30.8068	0.833862	25399
sp|P28491|CALR_PIG			2415	default	180117	7841	0	U	R.FEPFSNK.G	C	53.428	41.2538	38.6064	37.128	51.5951	158.487	37.2408	59.9872	3019.96	49.9649	0.972991	24330
sp|P28491|CALR_PIG			2415	default	180117	6955	0	U	R.FVLSSGK.F	C	293.655	251.808	298.759	294.716	311.768	384.318	192.486	314.709	3608.42	368.064	0.920946	22641
sp|P28491|CALR_PIG			2415	default	180117	14739	0	U	K.KPEDWDEEM*DGEWEPPVIQNPEYK.G	C	74.0194	54.2023	129.103	70.5062	85.6899	89.8997	97.268	84.9241	253.518	143.354	0.916474	37510
sp|P28491|CALR_PIG			2415	default	180115	7425	0	U	R.FEPFSNK.G	C	9.92098	1.97225	1.25574	2.34802	4.54078	59.489	0	12.3511	1752.06	3.87193	1	23508
sp|P28491|CALR_PIG			2415	default	180114	7014	0	U	R.FEPFSNK.G	C	36.0472	41.767	39.5237	36.4671	34.0412	73.9006	18.7065	37.2484	407.516	42.3231	1	22978
sp|P28491|CALR_PIG			2415	default	180112	18507	0	U	K.FYGDQEK.D	C	25.2687	8.31845	6.68191	3.24774	11.7998	231.797	0	70.451	6564.11	16.7551	1	9939
sp|P29700|FETUA_PIG			1695	default	180113	5634	1	R	K.GAQPSIPAADGSVPVVRPCPGR.I	C	63.8233	81.8743	71.2554	70.1579	65.8002	115.22	53.9745	71.1989	144.228	70.1185	1	20468
sp|P29700|FETUA_PIG			1695	default	180113	6721	1	R	R.QLTEHAVEGDCDFHVLK.Q	C	332.42	250.435	233.941	248.624	183.964	1427.22	255.412	388.421	1460.29	293.664	0.996521	22548
sp|P29700|FETUA_PIG			1695	default	180118	5217	1	R	K.CNLLVEK.Q	C	575.173	481.888	336.324	293.209	413.498	1005.06	288.499	270.209	1240.01	202.899	1	19307
sp|P29700|FETUA_PIG			1695	default	180117	8817	1	R	R.HSFSGVASVESASGEAFHVGK.T	C	171.439	56.7504	38.4946	115.124	87.3867	936.592	74.5091	105.073	1028.15	46.162	0.948039	26197
sp|P29700|FETUA_PIG			1695	default	180110	16972	1	R	K.HTLNQVDSVK.V	C	1272.31	659.831	283.858	489.56	647.48	2841.53	441.871	445.874	3593.46	243.697	0.989983	7682
sp|P29700|FETUA_PIG			1695	default	180110	1274	1	R	K.QYGFCK.G	C	235.992	196.67	64.2482	109.962	83.4776	727.139	68.0449	112.393	885.706	65.3016	0.993488	11773
sp|P29700|FETUA_PIG			1695	default	180116	6158	1	R	K.GAQPSIPAADGSVPVVRPCPGR.I	C	40.6864	23.8125	18.4533	25.8824	20.2588	162.755	18.5436	23.888	149.199	10.4272	0.876702	21180
sp|P29700|FETUA_PIG			1695	default	180119	12817	1	R	K.QDGQFSVLFAK.C	C	346.557	274.948	99.8867	175.769	219.621	732.232	100.106	153.909	790.914	67.4675	0.988505	33849
sp|P29797|GNAS_PIG			1125	default	180111	9169	7	R	R.ISTASGDGR.H	C	397.986	254.12	416.184	526.387	332.338	182.697	124.371	338.482	598.411	508.637	0.699808	2690
sp|P29804|ODPA_PIG			28	default	180111	2812	3	R	K.RGDFIPGLR.V	C	146.522	116.464	220.553	139.951	125.074	185.906	165.716	184.343	650.789	409.349	0.776429	14757
sp|P29804|ODPA_PIG			28	default	180118	17800	3	R	R.AAASTDYYK.R	C	170.634	150.373	364.191	173.013	180.205	278.924	247.558	248.746	1793.94	411.829	0.97142	8179
sp|P29804|ODPA_PIG			28	default	180118	11438	3	R	R.EILAELTGR.R	C	290.925	211.72	460.304	316.378	195.027	312.285	241.68	240.92	583.653	286.314	0.950329	31259
sp|P29804|ODPA_PIG			28	default	180117	12888	2	R	R.MVNSNLASVEELK.E	C	129.143	124.917	119.209	108.555	131.09	151.141	135.74	132.136	684.217	113.517	0.848439	33971
sp|P29804|ODPA_PIG			28	default	180116	10181	3	R	R.LEEGPPVTTVLTR.E	C	2.30303	3.78164	1.76991	3.79157	2.18691	19.4565	0.208373	2.77736	287.081	1.9341	0.894691	28876
sp|P32394|HMOX1_PIG			2809	default	180120	9278	2	R	R.YMGDLSGGQVLK.K	C	49.482	33.5765	47.8692	43.1297	60.297	64.9399	67.3652	61.1965	221.425	53.0846	0.988693	27148
sp|P32394|HMOX1_PIG			2809	default	180116	11822	1	R	R.FEPELLVAHAYTR.Y	C	4.32938	8.12246	2.556	1.92527	6.824	14.9912	0	2.57017	443.321	4.1955	0.986833	32025
sp|P33198|IDHP_PIG			306	default	180120	4482	1	R	R.FAQTLEK.V	C	94.3899	85.131	109.452	1079.6	48.859	505.982	225.255	346.611	994.454	497.486	0.946809	17951
sp|P33198|IDHP_PIG			306	default	180120	1182	1	R	K.YSVAVK.C	C	373.909	308.182	358.029	254.924	430.446	328.994	393.199	360.937	1401.74	341.299	0.951874	11621
sp|P33198|IDHP_PIG			306	default	180109	10116	1	R	R.LVPGWTK.P	C	82.6652	44.4514	36.572	41.7501	71.7837	182.569	33.2058	66.5494	2733.36	53.926	0.762472	28904
sp|P33198|IDHP_PIG			306	default	180111	2606	1	R	K.LDGNQDLIR.F	C	194.225	222.232	261.101	194.636	180.694	431.85	265.832	281.873	1671.08	415.6	0.98021	14362
sp|P33198|IDHP_PIG			306	default	180111	7101	1	R	K.SSGGFVWACK.N	C	80.369	59.4531	98.8934	69.2314	94.4207	122.097	140.527	137.655	150.537	125.882	1	22952
sp|P33198|IDHP_PIG			306	default	180115	7837	1	R	K.DLAGCIHGLSNVK.L	C	17.4822	8.39173	5.48327	7.50653	14.3765	47.6574	10.7051	20.4738	999.998	14.3044	0.879153	24295
sp|P33198|IDHP_PIG			306	default	180114	11112	1	R	K.YFDLGLPNR.D	C	70.0099	71.8733	69.9052	60.1749	80.3479	88.4678	69.0125	82.6639	158.67	69.8972	0.643672	30819
sp|P33198|IDHP_PIG			306	default	180112	11025	1	R	K.YFDLGLPNR.D	C	71.2841	44.4031	78.3793	57.8255	75.5789	103.122	97.4078	83.2451	781.612	96.8301	0.932663	30504
sp|P35479|CPI1_PIG			3827	default	180120	6180	3	R	R.SQVVAGTNYYIK.V	C	378.949	237.831	97.4342	106.089	162.007	358.993	227.013	189.299	1134.06	109.476	0.855514	21200
sp|P35479|CPI1_PIG			3827	default	180120	1658	3	R	K.VKPQLEEK.T	C	196.974	131.203	64.1535	93.5718	140.592	355.564	182.032	148.575	492.252	50.1503	0.895506	12545
sp|P35479|CPI1_PIG			3827	default	180118	8600	2	R	R.PATPEIQEIANK.V	C	55.0202	47.6578	58.3287	50.9207	68.0102	72.6008	81.2721	68.1593	117.014	68.8063	1	25836
sp|P35750|CAN1_PIG			2554	default	180110	11844	0	U	K.RPTELFSNPQFIVDGATR.T	C	89.8228	165.667	131.419	140.286	98.3987	48.5095	24.8164	49.4003	213.867	54.5085	1	32082
sp|P35750|CAN1_PIG			2554	default	180119	20391	0	U	K.GHAYSVTGAK.Q	C	14.5274	9.46294	8.41844	12.7962	14.2539	49.9925	7.19704	5.53987	369.591	17.3789	0.544315	8090
sp|P35750|CAN1_PIG			2554	default	180112	18278	0	U	R.LEETDDPEDDYGGR.E	C	125.191	89.6269	89.6342	79.0792	136.166	166.621	170.096	96.036	539.094	80.9867	1	9459
sp|P35750|CAN1_PIG			2554	default	180112	4573	0	U	R.SEQFINLR.E	C	190.322	112.97	123.493	125.84	210.203	205.725	234.484	146.224	312.931	107.378	0.533979	18159
sp|P36887|KAPCA_PIG			1610	default	180110	10533	2	R	K.VEAPFIPK.F	C	82.1755	57.59	61.2955	63.5373	75.0272	133.571	117.605	78.1952	650.477	66.6513	0.877727	29570
sp|P36887|KAPCA_PIG			1610	default	180112	17406	1	R	K.ETGNHFAMK.I	C	181.637	134.551	107.054	134.461	143.241	358.054	149.738	356.767	1801.93	148.6	0.968206	7623
sp|P41367|ACADM_PIG			1510	default	180118	3281	0	U	R.NTYYASIAK.A	C	169.553	238.631	133.339	174.741	200.462	245.544	137.789	239.126	490.405	231.317	0.812249	15606
sp|P41367|ACADM_PIG			1510	default	180110	12041	0	U	K.AVPQCEPGSGFSFELTEQQK.E	C	129.898	48.0701	40.1359	37.379	52.883	420.993	43.2998	55.4626	1021.65	47.9009	1	32458
sp|P41367|ACADM_PIG			1510	default	180110	1220	0	U	K.TRPPVAAGAVGLAQR.A	C	92.9907	80.7542	50.1719	73.5937	86.743	134.413	69.2959	73.663	1937.1	78.847	0.753246	11670
sp|P41367|ACADM_PIG			1510	default	180112	6991	0	U	K.ENVLTGEGAGFK.I	C	346.74	216.241	202.2	202.096	290.974	211.74	353.837	232.195	631.349	153.3	0.938698	22792
sp|P42174|DHE3_PIG			3943	default	180117	4225	0	U	-.SEAAADREDDPNFFK.M	C	233.942	168.64	185.795	157.347	205.909	262.804	298.267	275.16	2922.82	208.961	0.988626	17429
sp|P42639|TPM1_PIG			45	default	180120	15330	6	R	R.KYEEVAR.K	C	192.286	223.515	339.964	289.601	274.893	560.145	164.298	184.821	4286.57	322.746	0.992953	4182
sp|P42639|TPM1_PIG			45	default	180120	4656	6	R	R.LATALQK.L	C	347.408	289.005	214.344	268.763	421.603	365.785	299.645	305.879	1946.38	248.069	0.883483	18283
sp|P42639|TPM1_PIG			45	default	180109	12578	6	R	R.IQLVEEELDR.A	C	149.001	133.341	130.964	129.628	170.989	280.199	93.5718	127.274	2271.37	123.191	0.985507	33613
sp|P42639|TPM1_PIG			45	default	180109	17397	1	R	K.SLEAQAEK.Y	C	77.9022	70.0196	114.551	91.8592	119.076	111.611	85.4072	102.151	221.97	111.707	0.762479	7344
sp|P42639|TPM1_PIG			45	default	180113	11699	2	R	K.MEIQEIQLK.E	C	9.40092	12.6317	7.59911	7.63965	13.4889	37.0283	3.74459	8.46896	315.414	12.8213	0.592568	32059
sp|P42639|TPM1_PIG			45	default	180111	12095	2	R	K.MEIQEIQLK.E	C	132.404	122.364	192.121	139.648	147.234	344.489	183.133	196.937	802.352	225.762	0.749348	32510
sp|P42639|TPM1_PIG			45	default	180118	5003	6	R	R.LATALQK.L	C	252.131	154.82	131.989	168.397	353.716	638.264	215.141	115.346	5536.26	191.507	0.750933	18902
sp|P42639|TPM1_PIG			45	default	180117	17168	6	R	R.AEFAER.S	C	33.2718	29.8497	33.0809	29.4467	54.6508	88.5819	10.9288	34.2335	845.176	51.4204	0.966201	4444
sp|P42639|TPM1_PIG			45	default	180117	18772	10	R	K.LEEAEK.A	C	180.695	125.875	100.188	122.309	341.291	600.283	111.939	84.5461	5012.66	152.827	0.993509	7809
sp|P42639|TPM1_PIG			45	default	180110	8104	2	R	K.M*EIQEIQLK.E	C	145.331	111.665	85.2507	89.5511	118.124	321.507	136.164	114.765	1106.21	126.814	1	24929
sp|P42639|TPM1_PIG			45	default	180115	1234	2	R	K.ATDAEADVASLNR.R	C	30.9957	2.25139	7.21572	28.6542	170.981	14.4277	0.201387	2.47825	412.675	8.78696	1	11648
sp|P42639|TPM1_PIG			45	default	180115	6350	1	R	K.CAELEEELK.T	C	15.513	6.87489	1.00118	11.5638	91.7453	14.7399	4.71857	10.3394	218.926	10.9172	1	21459
sp|P42639|TPM1_PIG			45	default	180115	1035	6	R	K.EDKYEEEIK.V	C	45.0594	28.1147	7.66548	13.1686	103.701	251.869	10.1618	29.3938	2696.14	54.8709	0.911441	11263
sp|P42639|TPM1_PIG			45	default	180115	13439	1	R	K.LVIIESDLER.A	C	11.2592	6.81932	0.247727	11.0342	77.214	15.9638	3.97892	10.6768	265.758	6.22373	0.943559	35035
sp|P42639|TPM1_PIG			45	default	180114	12776	1	R	K.LVIIESDLER.A	C	37.7999	7.81506	29.066	32.8811	89.8992	28.5704	9.05606	27.2877	261.856	16.1974	0.746122	34005
sp|P43367|CAN2_PIG			3636	default	180111	6393	1	R	K.LPCQLHQVIVAR.F	C	132.181	117.444	171.112	110.585	142.922	145.722	114.063	181.712	926.169	203.733	1	21600
sp|P43367|CAN2_PIG			3636	default	180114	5586	1	R	R.SDTFINLR.E	C	35.1847	29.2657	28.9488	20.7951	34.1572	40.8579	28.4931	23.5827	387.531	20.5265	0.923247	20251
sp|P45846|DERM_PIG			3008	default	180111	19150	1	R	R.GATTTFSAVER.D	C	0.00102964	0	0.00355417	0.0005678	0	0	0	2.12571	177.073	1.25946	0.934805	8946
sp|P45846|DERM_PIG			3008	default	180117	11246	1	R	R.MTDYDCEFANV.-	C	94.7574	177.056	99.2636	138.255	111.362	162.68	86.4593	205.627	536.633	166.407	0.661149	30836
sp|P46405|RS12_PIG			2268	default	180118	12461	0	U	K.DVIEEYFK.C	C	480.889	668.658	693.611	618.37	501.065	411.426	256.152	462.788	1977.8	715.217	0.946841	33214
sp|P46405|RS12_PIG			2268	default	180117	19630	0	U	K.TALIHDGLAR.G	C	294.364	179.882	236.356	183.286	283.917	347.579	363.87	250.909	3134.83	235.635	1	9612
sp|P46405|RS12_PIG			2268	default	180112	12900	0	U	K.LGEWVGLCK.I	C	197.606	259.254	310.922	255.954	218.454	293.153	211.234	221.456	2290.4	296.027	0.95424	34090
sp|P46405|RS12_PIG			2268	default	180112	5506	0	U	K.VVGCSCVVVK.D	C	78.1262	71.8045	63.1762	70.2566	81.7515	88.7979	71.9067	102.698	690.14	103.785	0.970613	19948
sp|P46410|GLNA_PIG			317	default	180113	5997	1	R	R.ACLYAGIK.I	C	130.927	97.2904	294.591	112.482	172.84	201.439	154.441	174.528	741.819	141.931	0.790181	21164
sp|P46410|GLNA_PIG			317	default	180113	6029	1	R	R.ACLYAGIK.I	C	336.569	369.21	375.065	360.608	311.022	227.409	183.046	392.023	347.217	342.568	0.701333	21227
sp|P46410|GLNA_PIG			317	default	180111	18097	1	R	R.TLDSEPK.C	C	136.419	177.815	352.573	198.164	183.127	276.181	196.504	211.544	1086.55	301.297	0.745464	6730
sp|P46410|GLNA_PIG			317	default	180117	14111	1	R	R.RPSANCDPFAVTEALIR.T	C	64.8798	58.7387	108.856	74.7783	73.9875	167.893	135.505	117.986	478.325	123.298	0.955537	36307
sp|P46410|GLNA_PIG			317	default	180116	7118	1	R	K.QVYMSLPQGEK.V	C	3.81251	3.22488	2.75269	5.4705	7.78449	230.911	192.578	127.182	1639.99	29.6946	0.916479	23013
sp|P46410|GLNA_PIG			317	default	180114	11959	1	R	R.TCLLNETGDEPFQYK.N	C	60.7526	31.8538	58.8606	49.9263	80.5096	169.895	172.116	127.456	656.951	116.753	0.976871	32445
sp|P46410|GLNA_PIG			317	default	180119	20773	1	R	R.DIVEAHYR.A	C	116.434	97.5497	86.3766	78.9826	83.227	188.325	112.727	111.153	239.025	89.4285	0.689333	8890
sp|P46410|GLNA_PIG			317	default	180112	11488	1	R	R.TCLLNETGDEPFQYK.N	C	41.893	49.1579	44.8652	57.1385	54.5062	154.513	122.013	115.549	665.551	77.764	0.969183	31393
sp|P48819|VTNC_PIG			1515	default	180120	16198	4	R	K.AVRPGYPK.L	C	166.971	146.481	230.169	298.008	123.542	768.183	394.401	470.577	1155.6	461.011	0.986382	6005
sp|P48819|VTNC_PIG			1515	default	180120	15722	4	R	K.GSQYWR.F	C	247.817	193.878	313.759	243.672	157.84	606.057	744.963	393.172	549.663	237.001	1	5003
sp|P48819|VTNC_PIG			1515	default	180109	8743	4	R	R.FDDGVLDPNYPR.E	C	217.075	191.794	155.971	142.25	196.776	205.293	157.143	165.84	790.658	139.558	1	26284
sp|P48819|VTNC_PIG			1515	default	180118	14700	4	R	K.PFDAFTNLK.N	C	55.5487	97.1222	66.0968	73.3744	73.6233	121.053	33.6448	80.1417	386.888	83.8499	0.911999	37494
sp|P48819|VTNC_PIG			1515	default	180116	2773	4	R	R.EISEGFK.G	C	153.178	112.652	85.2287	94.8877	92.8323	316.461	43.6268	141.005	2048.31	88.276	0.939023	14648
sp|P50390|TTHY_PIG			47	default	180109	1978	0	U	R.GSPAVNVGVK.V	C	844.103	976.657	530.15	574.219	556.905	1427.82	526.832	460.255	892.878	561.99	0.945132	13161
sp|P50390|TTHY_PIG			47	default	180109	7096	0	U	K.TSEFGELHGLTTDEK.F	C	257.881	247.554	154	186.937	153.973	727.208	205.765	194.332	370.012	213.913	1	23136
sp|P50390|TTHY_PIG			47	default	180116	14112	0	U	K.AADGTWEPFALGK.T	C	284.862	458.012	117.173	199.776	117.102	1219.87	185.613	163.317	410.176	206.313	0.981468	36410
sp|P50390|TTHY_PIG			47	default	180114	8686	0	U	K.FVEGIYK.V	C	863.312	756.288	1191.91	736.796	739.189	904.154	537.571	801.084	397.418	868.372	1	26176
sp|P50447|A1AT_PIG			3792	default	180111	13818	2	R	K.SLLGNLGITK.V	C	529.566	805.119	505.415	466.212	394.353	860.87	450.769	355.711	631.088	250.071	0.790347	35800
sp|P50447|A1AT_PIG			3792	default	180110	9112	1	R	K.NLYHSEAFSINFR.D	C	426.239	410.783	680.754	462.93	349.885	696.25	387.793	468.982	456.44	558.844	0.968173	26857
sp|P50447|A1AT_PIG			3792	default	180110	17913	1	R	K.VMNPTQK.-	C	80.2864	59.328	86.7991	89.1428	52.0656	165.414	36.1307	62.695	82.5025	90.317	0.968927	9661
sp|P50578|AK1A1_PIG			986	default	180113	9348	1	R	R.DAGHPLYPFNDPY.-	C	94.3803	92.7059	117.677	107.478	102.738	116.405	107.662	113.89	381.155	101.488	0.771804	27564
sp|P50578|AK1A1_PIG			986	default	180111	2711	1	R	K.QLDALNK.N	C	27.7318	19.7349	10.0032	12.3564	8.65394	356.32	95.8589	58.4381	2690.75	59.4532	0.923888	14563
sp|P50578|AK1A1_PIG			986	default	180115	7489	1	R	R.EELFVTSK.L	C	16.1263	10.5402	7.93451	10.4968	9.54732	216.275	40.3953	36.5169	1168.77	40.0954	0.809396	23629
sp|P50578|AK1A1_PIG			986	default	180114	5440	1	R	R.ALGLSNFSSR.Q	C	51.9362	93.7432	67.7195	53.7718	66.6489	119.625	59.878	63.8588	522.645	63.3556	1	19967
sp|P50578|AK1A1_PIG			986	default	180112	1808	1	R	R.GDNPFPK.N	C	99.2032	78.6432	80.4739	66.2811	96.702	371.232	168.9	146.124	1925.03	158.843	0.967798	12797
sp|P50578|AK1A1_PIG			986	default	180112	8940	1	R	R.GLEVTAYSPLGSSDR.A	C	225.94	229.358	358.154	270.167	232.604	230.717	214.698	369.025	407.73	411.94	0.987978	26517
sp|P50578|AK1A1_PIG			986	default	180112	16463	1	R	R.YDATHYK.D	C	25.8011	14.485	7.82526	10.7912	3.70981	368.599	115.329	53.8668	3287.89	56.4084	0.779939	5646
sp|P50828|HEMO_PIG			769	default	180120	3215	1	R	K.VDAALCTEK.S	C	88.4543	79.0302	84.1631	69.959	55.4142	353.495	57.7602	90.4353	130.009	185.237	1	15520
sp|P50828|HEMO_PIG			769	default	180113	13877	1	R	R.SLQEEFPGVPSPLDAAVECHR.G	C	77.0481	125.632	154.493	119.846	50.6066	278.82	38.8856	77.6763	306.211	218.707	0.826064	36229
sp|P50828|HEMO_PIG			769	default	180111	6563	1	R	K.AGYTLVDNYPK.Q	C	389.194	297.108	326.08	243.88	300.231	264.3	298.587	243.989	305.119	234.937	1	21926
sp|P50828|HEMO_PIG			769	default	180118	16826	1	R	R.GLISER.W	C	557.606	662.091	57.6989	278.379	169.528	1138.79	255.674	158.449	470.575	169.86	0.99558	6135
sp|P50828|HEMO_PIG			769	default	180110	9022	1	R	K.ALPQPQSVNSLLGCHR.S	C	289.809	326.279	339.792	367.333	216.559	281.061	132.905	466.342	68.6003	428.053	0.985021	26685
sp|P50828|HEMO_PIG			769	default	180115	11041	1	R	R.VFLIQGDK.V	C	386.639	285.159	19.7382	234.125	91.3428	963.003	167.58	43.3176	377.208	108.513	0.816597	30419
sp|P50828|HEMO_PIG			769	default	180112	4562	1	R	R.FDPVTGHVDPK.Y	C	811.214	1078.92	143.594	606.814	254.856	2853.71	500.453	376.556	1102.14	486.295	0.992843	18137
sp|P51524|PF11_PIG			355	default	180109	342	16	R	R.LNEQSSEANLYR.L	C	258.325	226.274	283.331	243.229	313.141	518.06	288.371	263.49	271.922	409.916	1	10035
sp|P51524|PF11_PIG			355	default	180109	8491	11	R	K.QCVGTVTLDQIK.D	C	273.162	165.719	125.777	149.742	118.189	1243.5	107.12	124.776	247.819	156.005	0.948237	25801
sp|P51524|PF11_PIG			355	default	180113	10645	16	R	R.LLELDQPPK.A	C	189.931	41.4526	16.932	23.8927	30.8384	1703.01	43.5532	18.2654	241.651	48.6571	0.973971	30047
sp|P51524|PF11_PIG			355	default	180118	7965	16	R	K.PVSFTVK.E	C	828.911	438.53	334.661	392.179	424.841	4684.16	264.641	306.405	1046.56	460.739	0.991893	24622
sp|P51524|PF11_PIG			355	default	180110	7702	10	R	R.QPPELCDFK.E	C	237.18	164.9	409.317	158.283	172.042	662.896	199.73	214.742	193.589	211.535	0.908897	24163
sp|P51524|PF11_PIG			355	default	180115	16707	16	R	K.ADEDPGTPK.P	C	719.466	179.226	48.4629	99.7937	115.191	8154.54	0	167.234	1247.67	286.279	0.996175	4559
sp|P51524|PF11_PIG			355	default	180114	16243	16	R	K.ADEDPGTPK.P	C	438.738	340.213	352.719	342.326	345.169	2997.76	248.655	245.259	439.435	510.625	0.949697	4884
sp|P51524|PF11_PIG			355	default	180119	2297	16	R	R.LNEQSSEANLYR.L	C	27.9546	9.28078	0.597832	7.70861	2.47662	299.331	8.74198	0.818301	47.5862	11.3383	1	13752
sp|P51524|PF11_PIG			355	default	180112	7951	10	R	R.QPPELCDFK.E	C	374.656	167.574	39.1556	93.768	107.311	838.067	105.579	71.61	212.109	62.8894	0.810693	24628
sp|P52649|CY24B_PIG			3839	default	180118	8429	3	R	K.TLYGRPNWDNEFK.T	C	359.259	302.314	490.961	394.374	405.449	331.634	331.942	335.27	571.569	346.281	0.920999	25509
sp|P52649|CY24B_PIG			3839	default	180118	8436	3	R	K.TLYGRPNWDNEFK.T	C	24.906	23.7592	25.6218	23.7686	25.3155	44.409	30.621	26.007	199.535	23.8864	0.761	25524
sp|P52649|CY24B_PIG			3839	default	180116	1115	3	R	K.VVTHPFK.T	C	26.3661	17.2554	17.747	14.0142	22.6991	357.402	0	21.3753	3742.79	21.5303	0.902348	11479
sp|P52649|CY24B_PIG			3839	default	180112	6591	3	R	R.PNWDNEFK.T	C	145.333	146.049	136.914	151.548	163.634	143.337	132.246	184.407	166.069	148.734	1	22015
sp|P53027|RL10A_PIG			1162	default	180113	13977	1	R	K.KYDAFLASESLIK.Q	C	183.933	182.817	94.8279	124.311	186.812	181.721	115.528	130.42	1107.93	105.996	0.685866	36420
sp|P53714|ITB2_PIG			981	default	180120	12709	0	R	R.IGFGSFVDK.T	C	86.4337	61.4647	76.6964	63.6316	94.962	148.314	35.6272	72.9619	947.186	84.2567	0.739315	33711
sp|P53714|ITB2_PIG			981	default	180109	18651	1	R	R.ALNEITESGR.I	C	476.849	213.171	395.616	224.196	465.348	347.962	536.87	360.801	1032.16	468.714	0.957544	9979
sp|P53714|ITB2_PIG			981	default	180109	8069	1	R	K.LGAILTPNDGR.C	C	14.9037	12.3956	15.9582	14.9297	15.67	50.5039	21.8081	12.9363	294.477	17.2553	0.915093	24998
sp|P53714|ITB2_PIG			981	default	180113	8026	1	R	R.ALGFTDTVTVR.V	C	111.268	117.66	83.6717	108.072	106.211	233.317	156.784	162.634	568.218	102.848	0.90989	25042
sp|P53714|ITB2_PIG			981	default	180113	1938	2	R	R.EQLLAK.G	C	39.5942	33.0843	33.2653	24.9778	45.5441	139.095	28.0338	29.3764	839.674	37.0166	0.626528	13081
sp|P53714|ITB2_PIG			981	default	180113	9254	1	R	K.TVLPFVNTHPEK.L	C	158.38	102.193	151.631	148.272	190.796	211.658	182.384	233.12	1080.24	211.31	0.823152	27387
sp|P53714|ITB2_PIG			981	default	180111	2209	1	R	K.STQGCLNLQGVECSGR.G	C	208.869	150.61	174.689	144.18	233.576	214.725	260.851	219.984	587.753	204.922	0.916737	13608
sp|P53714|ITB2_PIG			981	default	180118	438	1	R	R.CDAGYIGK.H	C	189.473	211.595	261.501	178.492	205.682	144.388	108.908	167.251	255.77	144.609	0.72264	10175
sp|P53714|ITB2_PIG			981	default	180118	4366	1	R	K.ECQAPFAFR.H	C	125.366	86.8054	103.903	90.753	149.266	139.246	175.479	138.98	280.026	118.969	0.962527	17684
sp|P53714|ITB2_PIG			981	default	180118	17301	1	R	R.VLPQCECR.C	C	92.3179	89.8313	59.3146	58.9911	75.8924	224.119	47.9635	72.2475	985.693	118.149	0.919565	7130
sp|P53714|ITB2_PIG			981	default	180117	17880	1	R	R.DCIESGPGCAWCQK.L	C	123.458	173.238	220.566	244.986	133.221	112.091	44.9182	137.701	63.4705	257.859	0.978404	5937
sp|P53714|ITB2_PIG			981	default	180117	13633	1	R	R.VFLDHNALPDTLK.V	C	59.6557	53.0844	46.9702	41.6716	54.7875	342.073	12.9872	57.0786	2558.06	64.1673	0.845499	35399
sp|P53714|ITB2_PIG			981	default	180110	4436	1	R	K.VTYDSFCSNGVSQVNQPR.G	C	55.7861	50.7419	94.6853	62.9206	65.7306	124.656	74.6841	69.9349	479.328	95.6809	0.901987	17816
sp|P53714|ITB2_PIG			981	default	180116	866	1	R	R.FDGQVCGGEK.R	C	11.1226	13.9611	15.8369	10.1239	6.56147	93.3471	0.28405	7.97246	876.943	11.8522	0.944385	11008
sp|P53714|ITB2_PIG			981	default	180115	17245	1	R	R.DCIESGPGCAWCQK.L	C	59.6862	113.99	155.744	181.126	59.103	53.4308	14.3168	78.8181	20.3734	161.329	0.983153	5691
sp|P53714|ITB2_PIG			981	default	180114	17487	1	R	R.DNYDLHVEETR.E	C	230.77	286.337	237.434	313.078	231.876	775.699	302.622	645.387	1686.97	493.607	0.728172	7498
sp|P53714|ITB2_PIG			981	default	180112	8118	1	R	K.SSNEFDYPSVGQLAHK.L	C	156.494	84.9286	171.878	180.344	109.469	139.181	68.342	115.792	787.635	233.649	0.990543	24948
sp|P54612|2AAA_PIG			1481	default	180118	14168	0	U	K.IGPILDNSTLQSEVK.P	C	223.576	217.007	188.792	193.365	249.963	272.959	278.563	282.54	819.854	187.27	0.932256	36476
sp|P54612|2AAA_PIG			1481	default	180114	9230	0	U	R.LAGGDWFTSR.T	C	125.203	130.847	214.674	149.183	155.286	116.041	143.317	113.552	259.885	167.203	0.936053	27217
sp|P54612|2AAA_PIG			1481	default	180112	10279	2	R	K.DECPEVR.L	C	111.299	86.7036	69.3549	72.6624	107.782	258.71	149.11	124.763	2725.15	110.457	0.816114	2908
sp|P60662|MYL6_PIG			990	default	180113	4332	0	U	R.HVLVTLGEK.M	C	72.4769	107.622	66.4576	72.0694	76.9999	200.077	24.5559	57.6171	1588.99	81.7754	0.689978	17975
sp|P60662|MYL6_PIG			990	default	180111	4450	0	U	R.HVLVTLGEK.M	C	382.556	258.992	185.945	242.453	502.153	826.927	421.33	317.72	4078.7	230.048	0.987202	17883
sp|P60662|MYL6_PIG			990	default	180117	7100	0	U	R.ALGQNPTNAEVLK.V	C	33.6377	24.2974	33.6484	32.663	36.5612	133.207	29.0181	45.8408	810.238	59.3485	0.965534	22916
sp|P60662|MYL6_PIG			990	default	180117	6936	0	U	K.DQGTYEDYVEGLR.V	C	91.0976	74.6527	106.961	86.3821	89.0903	135.091	83.214	89.4514	675.844	87.4364	0.892901	22608
sp|P60662|MYL6_PIG			990	default	180117	19760	0	U	K.VLGNPK.S	C	106.646	98.2873	57.704	48.259	84.9358	554.461	0	50.9281	4008.83	84.7966	1	9893
sp|P60662|MYL6_PIG			990	default	180116	4942	0	U	K.ILYSQCGDVMR.A	C	3.99493	1.98611	0	1.40257	5.79071	56.6469	0	7.75246	524.708	9.51794	0.968909	18791
sp|P60662|MYL6_PIG			990	default	180115	6689	0	U	R.ALGQNPTNAEVLK.V	C	95.2346	55.7981	18.1732	27.5836	51.6296	563.075	0	27.4984	3674.75	64.7091	0.989921	22103
sp|P60662|MYL6_PIG			990	default	180115	6550	0	U	K.DQGTYEDYVEGLR.V	C	9.13246	4.30238	0	1.33176	1.80368	57.8795	2.32266	2.82103	538.276	9.14528	1	21837
sp|P60662|MYL6_PIG			990	default	180115	9836	0	U	K.EAFQLFDR.T	C	39.8466	20.453	7.73311	7.43892	17.5894	341.103	0	33.9984	2223.82	47.3095	0.992762	28118
sp|P60662|MYL6_PIG			990	default	180119	893	0	U	K.SDEMNVK.V	C	27.9891	18.2729	2.05749	6.51514	15.6941	208.371	0	13.1851	1983.93	24.4805	0.96545	11067
sp|P60982|DEST_PIG			1493	default	180118	4127	1	R	K.CIIVEEGK.E	C	143.298	129.584	191.77	125.333	109.389	273.004	269.433	224.999	1735.32	201.194	0.977808	17227
sp|P61288|TCTP_PIG			1988	default	180120	12582	0	U	R.DLISHDEMFSDIYK.I	C	90.3853	113.941	108.032	83.2337	72.6263	220.133	102.484	62.4291	2707.25	75.7171	0.969895	33467
sp|P61288|TCTP_PIG			1988	default	180109	10150	0	U	R.VKPFMTGAAEQIK.H	C	23.8122	28.5455	28.7249	26.726	26.1361	47.2447	28.8903	28.5588	293.7	34.0498	1	28971
sp|P61288|TCTP_PIG			1988	default	180111	12410	0	U	R.EIADGLCLEVEGK.M	C	150.858	171.62	168.188	164.872	154.135	179.183	130.221	147.038	1367.89	176.85	0.929343	33112
sp|P61288|TCTP_PIG			1988	default	180111	3658	0	U	K.HILANFK.N	C	173.753	101.919	95.0495	119.869	177.472	479.048	462.353	129.184	6115.72	208.844	0.925282	16374
sp|P61288|TCTP_PIG			1988	default	180111	8881	0	U	K.PFMTGAAEQIK.H	C	34.8766	39.7107	61.113	49.6128	38.7517	69.0814	49.0798	54.8466	186.753	55.7003	0.958908	26350
sp|P61288|TCTP_PIG			1988	default	180117	2144	1	R	K.DGLEMEK.C	C	459.321	417.959	543.859	454.133	558.482	634.804	507.283	737.096	1141.53	890.232	0.946746	13456
sp|P61288|TCTP_PIG			1988	default	180117	8703	0	U	K.LEEQRPER.V	C	47.6769	17.1673	0.480105	20.6576	24.4044	158.61	64.5538	42.6704	2551.14	28.3916	0.936764	2598
sp|P61958|SUMO2_PIG			4108	default	180113	6344	1	R	K.VAGQDGSVVQFK.I	C	194.332	133.761	223.341	134.129	190.76	279.718	268.295	217.571	1156.61	193.665	0.867922	21826
sp|P62197|PRS8_PIG			429	default	180111	3865	0	U	K.NIDINDVTPNCR.V	C	37.0604	45.7727	45.5575	37.9729	39.5846	53.6277	26.556	45.3302	1019.15	43.7375	1	16769
sp|P62272|RS18_PIG			382	default	180109	5535	0	U	R.VITIMQNPR.Q	C	47.1401	40.5748	40.1827	32.0776	41.1111	42.416	41.0739	46.867	47.2826	40.9614	0.740675	20155
sp|P62272|RS18_PIG			382	default	180109	5549	0	U	R.VITIMQNPR.Q	C	133.699	195.689	153.268	129.376	132.664	175.482	188.076	189.928	211.71	163.105	1	20181
sp|P62272|RS18_PIG			382	default	180118	4371	1	R	K.ADIDLTK.R	C	60.5943	28.5153	8.65342	5.85207	35.0549	170.403	0	25.1297	2111.04	77.1905	1	17693
sp|P62802|H4_PIG			1829	default	180120	1614	4	R	R.DNIQGITK.P	C	303.527	1884.12	679.773	1391.74	220.221	1306.18	306.286	1781.17	260.81	1530	0.906356	12461
sp|P62802|H4_PIG			1829	default	180120	7305	0	U	R.TLYGFGG.-	C	450.737	782.209	783.034	731.198	428.323	716.695	615.829	1010.58	621.932	1043.39	0.911383	23355
sp|P62802|H4_PIG			1829	default	180120	13351	3	R	K.TVTAM*DVVYALK.R	C	301.118	330.153	561.178	412.186	330.015	251.586	154.851	342.629	1070.62	508.342	0.949958	34937
sp|P62802|H4_PIG			1829	default	180120	12362	3	R	K.VFLENVIR.D	C	72.4153	61.552	72.5594	78.1665	75.5638	95.4149	99.521	104.496	97.8994	97.3008	0.970108	33044
sp|P62802|H4_PIG			1829	default	180109	8488	3	R	R.ISGLIYEETR.G	C	204.754	348.431	317.482	314.675	190.185	372.025	266.572	444.313	230.955	354.927	0.994744	25797
sp|P62802|H4_PIG			1829	default	180109	12845	3	R	K.VFLENVIR.D	C	133.731	113.344	95.1949	153.792	120.809	139.263	144.016	149.381	138.385	121.677	0.64405	34122
sp|P62802|H4_PIG			1829	default	180113	12244	3	R	K.VFLENVIR.D	C	654.303	497.01	77.5403	299.065	206.199	404.869	422.491	100.645	147.9	167.503	0.915547	33100
sp|P62802|H4_PIG			1829	default	180118	7874	0	U	R.TLYGFGG.-	C	559.656	1005.17	1085.06	929.545	542.95	678.227	669.037	1265.96	612.267	1219.89	0.995068	24448
sp|P62802|H4_PIG			1829	default	180118	13999	3	R	K.TVTAM*DVVYALK.R	C	346.759	470.221	399.353	413.339	318.988	283.245	292.284	603.688	265.75	540.706	0.940795	36154
sp|P62802|H4_PIG			1829	default	180118	14267	3	R	K.TVTAM*DVVYALK.R	C	768.593	894.243	385.882	572.99	929.436	287.749	241.52	658.084	239.002	506.167	0.992038	36669
sp|P62802|H4_PIG			1829	default	180118	12747	3	R	K.VFLENVIR.D	C	305.07	373.889	245.08	259.777	127.998	626.093	500.618	432.106	795.449	991.771	0.952646	33762
sp|P62802|H4_PIG			1829	default	180110	1652	4	R	R.DNIQGITK.P	C	465.953	851.256	994.713	827.106	341.654	972.054	406.302	960.414	654.055	945.272	0.998649	12498
sp|P62802|H4_PIG			1829	default	180116	1680	4	R	R.DNIQGITK.P	C	52.4523	63.768	32.1694	41.0919	65.9889	73.7872	30.8869	41.5941	54.5837	71.8118	1	12563
sp|P62802|H4_PIG			1829	default	180116	12205	3	R	K.VFLENVIR.D	C	84.4956	224.433	156.042	191.987	60.4827	229.023	112.899	264.982	80.7768	235.106	0.998697	32762
sp|P62802|H4_PIG			1829	default	180115	1467	4	R	R.DNIQGITK.P	C	82.9167	122.647	74.0697	91.1063	91.7901	128.075	59.4319	92.3712	88.858	132.374	0.850135	12090
sp|P62802|H4_PIG			1829	default	180115	14568	3	R	K.TVTAM*DVVYALK.R	C	221.727	980.201	667.681	619.484	201.311	206.531	159.146	349.949	137.879	375.729	0.997856	37194
sp|P62802|H4_PIG			1829	default	180114	1389	4	R	R.DNIQGITK.P	C	214.621	215.759	151.704	182.098	223.998	233.407	199.208	203.482	237.329	219.315	1	11954
sp|P62802|H4_PIG			1829	default	180114	13640	3	R	K.TVTAM*DVVYALK.R	C	118.44	472.258	282.572	271.362	130.436	93.6412	65.777	158.913	66.723	191.251	0.968454	35659
sp|P62802|H4_PIG			1829	default	180114	13897	3	R	K.TVTAM*DVVYALK.R	C	613.743	490.961	340.022	340.606	706.606	504.559	725.28	558.115	752.38	325.031	1	36151
sp|P62802|H4_PIG			1829	default	180119	488	3	R	R.DAVTYTEHAK.R	C	112.815	195.213	150.933	146.668	84.0694	270.15	125.365	308.393	135.292	347.661	1	10293
sp|P62802|H4_PIG			1829	default	180119	2264	3	R	R.DNIQGITKPAIR.R	C	89.6458	100.398	127.961	94.3726	96.4178	65.7112	109.688	76.0219	100.16	100.877	0.804777	13689
sp|P62802|H4_PIG			1829	default	180119	2298	3	R	R.DNIQGITKPAIR.R	C	163.083	178.375	252.273	201.091	178.322	139.104	212.103	158.886	192.656	202.388	0.989094	13753
sp|P62802|H4_PIG			1829	default	180119	7748	3	R	R.ISGLIYEETR.G	C	46.4716	104.693	91.6441	83.2016	28.0201	81.5268	55.4505	114.06	39.2656	84.5689	0.978762	24161
sp|P62802|H4_PIG			1829	default	180119	11295	3	R	K.VFLENVIR.D	C	142.56	158.056	84.895	62.7963	137.098	126.988	66.5183	77.4628	127.579	133.276	0.990135	30943
sp|P62802|H4_PIG			1829	default	180112	1675	4	R	R.DNIQGITK.P	C	178.387	362.719	297.995	284.341	171.044	289.873	160.31	353.547	194.125	445.797	0.974296	12543
sp|P62802|H4_PIG			1829	default	180112	12901	3	R	K.TVTAM*DVVYALK.R	C	164.54	248.668	211.086	204.063	163.603	168.326	150.742	182.39	141.351	194.067	0.885563	34094
sp|P62831|RL23_PIG			2371	default	180117	13859	0	U	K.NLYIISVK.G	C	541.958	346.545	427.74	311.468	560.835	546.649	571.016	620.936	1128.58	630.972	0.915931	35829
sp|P62844|RS15_PIG			2359	default	180110	5333	0	U	K.EAPPMEKPEVVK.T	C	123.237	99.6546	100.459	95.4485	128.375	169.995	63.2164	93.0947	1184.23	151.675	0.940137	19531
sp|P62895|CYC_PIG			2398	default	180120	14422	1	R	R.EDLIAYLK.K	C	121.639	114.223	113.192	98.0439	147.094	194.004	178.464	164.57	1181.71	119.491	0.816879	36988
sp|P62895|CYC_PIG			2398	default	180115	5824	0	U	K.TGPNLHGLFGR.K	C	44.5001	13.9302	6.78416	7.16466	22.4513	71.0059	104.991	40.7528	1572.88	18.6318	0.942653	20454
sp|P62895|CYC_PIG			2398	default	180114	5494	0	U	K.TGPNLHGLFGR.K	C	164.353	104.964	105.941	86.9235	161.501	258.66	325.101	143.455	3489.16	147.767	0.995094	20075
sp|P62895|CYC_PIG			2398	default	180112	3393	1	R	K.TGQAPGFSYTDANK.N	C	143.112	118.973	85.1171	98.1059	136.207	164.647	111.537	81.9547	3844.54	64.7303	0.960527	15908
sp|P62936|PPIA_PIG			663	default	180120	11445	1	R	R.IIPGFM*CQGGDFTR.H	C	47.5582	49.3007	55.9847	46.3088	64.7387	56.8014	48.5861	58.8053	116.037	60.9036	0.964505	31293
sp|P62936|PPIA_PIG			663	default	180120	14505	1	R	R.IIPGFMCQGGDFTR.H	C	2.33417	0	0	2.45772	0	16.6181	12.2032	2.77432	126.936	0	0.948153	37147
sp|P62936|PPIA_PIG			663	default	180120	9324	0	U	K.ITIADCGQI.-	C	61.9262	43.8541	90.0696	52.057	59.4071	280.513	224.911	102.106	1996.65	150.125	0.888334	27237
sp|P62936|PPIA_PIG			663	default	180109	9096	1	R	K.EGMNIVEAMER.F	C	50.7309	56.9137	51.7583	34.5644	53.3051	60.6624	48.3932	47.8297	162.582	46.3554	1	26960
sp|P62936|PPIA_PIG			663	default	180109	6097	1	R	K.TEWLDGK.H	C	54.2511	32.5117	9.85154	9.70509	29.3483	277.417	216.071	62.5729	3341.85	51.4372	0.806501	21232
sp|P62936|PPIA_PIG			663	default	180111	15787	0	U	R.VSFELFADK.V	C	95.2396	79.4252	59.6286	69.8781	81.6557	350.686	296.05	107.127	2592.59	260.973	0.985743	39563
sp|P62936|PPIA_PIG			663	default	180117	18938	1	R	K.SIYGEK.F	C	1255.75	1065.41	669.911	486.854	1443.69	920.435	1079.57	789.409	3633.55	586.502	0.979017	8161
sp|P62936|PPIA_PIG			663	default	180115	17294	0	U	R.ALSTGEK.G	C	24.7409	22.4393	16.4268	8.80716	14.5031	107.804	74.3563	26.4947	1096.99	35.2252	0.71803	5795
sp|P62936|PPIA_PIG			663	default	180115	14495	2	R	K.FDDENFILK.H	C	60.3993	33.8956	37.38	31.4978	45.99	385.161	414.802	48.7602	4623.63	84.772	0.912855	37052
sp|P62936|PPIA_PIG			663	default	180114	17088	0	U	R.ALSTGEK.G	C	257.89	348.629	191.277	139.433	281.243	518.547	509.396	65.137	4563.62	188.359	0.973423	6655
sp|P62936|PPIA_PIG			663	default	180119	8172	1	R	K.EGMNIVEAMER.F	C	35.6605	34.8526	44.5843	28.1694	22.9256	93.9897	64.7558	40.3717	525.814	33.0086	0.940786	24971
sp|P62936|PPIA_PIG			663	default	180119	5658	1	R	K.TEWLDGK.H	C	52.225	53.6308	38.7181	33.0175	43.3385	324.392	125.951	114.181	1744.58	99.5699	0.927699	20168
sp|P63221|RS21_PIG			374	default	180109	4577	0	U	K.DHASIQMNVAEVDK.V	C	12.1214	12.1141	11.0009	10.3122	17.4928	17.3109	9.43306	14.972	261.54	16.5304	1	18208
sp|P63221|RS21_PIG			374	default	180117	2413	0	U	R.MGESDDSILR.L	C	224.151	198.334	277.96	200.822	224.234	217.415	200.298	218.283	1512.71	222.131	0.922901	13972
sp|P63221|RS21_PIG			374	default	180114	18579	0	U	K.ADGIVSK.N	C	150.628	105.586	124.607	99.533	161.775	263.083	221.462	167.421	2607.18	149.04	0.975909	9789
sp|P63221|RS21_PIG			374	default	180112	18496	0	U	K.ADGIVSK.N	C	55.9081	52.9949	97.5326	60.5337	58.6495	111.976	18.9479	44.629	1554.33	64.8077	0.9929	9917
sp|P63246|GBLP_PIG			1913	default	180120	17080	1	R	K.QEVISTSSK.A	C	362.673	347.303	312.188	230.429	422.755	416.049	424.756	415.338	1827.75	318.222	1	7857
sp|P63246|GBLP_PIG			1913	default	180111	9298	1	R	R.LWDLTTGTTTR.R	C	61.1448	57.1498	62.4666	53.0625	62.5536	110.839	70.6913	87.5305	596.639	81.2518	0.904544	27144
sp|P63246|GBLP_PIG			1913	default	180111	11817	1	R	K.TIIMWK.L	C	328.338	385.975	501.593	339.442	409.264	260.075	163.844	354.147	808.096	344.173	0.834269	31976
sp|P63246|GBLP_PIG			1913	default	180111	5626	1	R	K.TNHIGHTGYLNTVTVSPDGSLCASGGK.D	C	152.397	143.127	163.703	160.259	148.766	253.266	208.224	194.144	966.917	194.327	0.982505	20135
sp|P63246|GBLP_PIG			1913	default	180118	17788	1	R	K.QEVISTSSK.A	C	56.3184	68.5802	37.4526	38.3718	59.6525	129.585	27.2684	49.5009	1276.6	74.1751	1	8154
sp|P63246|GBLP_PIG			1913	default	180110	10687	1	R	K.IWDLEGK.I	C	201.841	164.042	188.389	160.306	211.705	205.639	158.622	167.431	1647.91	205.848	0.925321	29864
sp|P63246|GBLP_PIG			1913	default	180116	9401	1	R	K.DVLSVAFSSDNR.Q	C	7.87653	8.69161	2.47291	1.74833	7.68368	15.2734	5.80581	9.34318	180.616	12.4692	0.792406	27387
sp|P67776|PP2AA_PIG			787	default	180120	5834	2	R	R.RTPDYFL.-	C	459.753	435.37	442.05	387.043	462.386	379.426	421.244	437.485	511.766	386.12	0.978824	20540
sp|P67776|PP2AA_PIG			787	default	180120	11127	2	R	R.TPDYFL.-	C	315.671	318.943	342.351	272.6	391.366	230.18	314.455	285.181	363.372	279.04	0.941667	30685
sp|P67776|PP2AA_PIG			787	default	180109	13777	2	R	K.YSFLQFDPAPR.R	C	65.9837	46.0113	77.0272	56.1084	55.3201	199.439	93.0086	85.2149	1109.99	117.089	0.78961	35897
sp|P67776|PP2AA_PIG			787	default	180118	17640	0	U	K.QLSESQVK.S	C	18.4777	10.3327	2.8048	10.3452	10.9785	62.4536	22.1559	20.5702	713.946	15.9214	0.882536	7846
sp|P67776|PP2AA_PIG			787	default	180114	9191	3	R	K.ESNVQEVR.C	C	196.147	212.543	136.321	169.179	204.815	356.088	184.33	346.754	1428.63	259.399	1	2714
sp|P67776|PP2AA_PIG			787	default	180114	4157	3	R	K.YGNANVWK.Y	C	231.267	248.063	280.135	269.669	201.913	141.851	94.8616	159.071	119.318	215.643	0.608079	17522
sp|P67937|TPM4_PIG			45	default	180113	3286	0	U	K.IQALQQQADEAEDR.A	C	1.98343	3.51823	2.14714	2.4193	0	7.76771	0	0	94.5324	0.00750784	1	15965
sp|P67937|TPM4_PIG			45	default	180111	5178	0	U	R.AQGLQR.E	C	164.297	85.959	26.4225	23.1514	30.2641	155.699	130.81	18.6456	32.9912	23.0556	0.985404	1928
sp|P67937|TPM4_PIG			45	default	180111	18661	1	R	K.NVTNNLK.F	C	157.116	101.238	137.762	159.588	153.332	288.863	184.774	186.957	4131.88	260.84	0.990296	7916
sp|P67937|TPM4_PIG			45	default	180111	18419	0	U	K.SLEAASEK.Y	C	437.2	433.882	467.777	300.282	665.473	317.008	158.63	215.916	910.032	211.12	0.97542	7410
sp|P67937|TPM4_PIG			45	default	180117	15308	1	R	K.LVILEGELER.A	C	295.881	459.823	222.771	294.495	345.42	89.5562	41.2118	112.374	756.919	114.439	0.973862	38593
sp|P67937|TPM4_PIG			45	default	180117	4356	0	U	K.TIDDLEEK.L	C	243.853	185.701	878.963	220.189	156.569	375.943	323.866	375.547	1383.48	451.798	0.978698	17677
sp|P67937|TPM4_PIG			45	default	180115	5228	0	U	K.CGDLEEELK.N	C	18.3372	10.2373	8.88705	12.2827	47.1309	40.5414	0	9.42857	1246.5	19.7496	0.983321	19314
sp|P67985|RL22_PIG			742	default	180120	4141	0	U	K.AGNLGGGVVTIER.S	C	88.0387	103.679	119.257	133.059	96.4737	121.165	80.2724	106.832	297.428	130.047	0.850544	17300
sp|P67985|RL22_PIG			742	default	180118	4301	0	U	K.AGNLGGGVVTIER.S	C	182.082	141.093	173.537	135.863	195.027	202.934	215.234	197.757	307.437	165.583	1	17559
sp|P67985|RL22_PIG			742	default	180115	12636	0	U	K.ITVTSEVPFSK.R	C	33.535	21.2717	8.28065	7.09439	31.8276	119.6	0	24.6996	1607.13	51.1139	0.934124	33484
sp|P67985|RL22_PIG			742	default	180114	12031	0	U	K.ITVTSEVPFSK.R	C	40.6054	34.454	27.1197	22.3447	34.6876	118.889	13.2521	31.3943	972.717	68.7528	0.9607	32579
sp|P79263|ITIH4_PIG			26	default	180118	6174	0	U	R.ASLEHIVVIR.N	C	61.7418	50.3956	45.5594	47.4116	70.9458	160.356	50.5052	47.9787	604.977	63.8547	0.727053	21140
sp|P79263|ITIH4_PIG			26	default	180118	10802	1	R	K.TEQFQVAVSVAPAAK.V	C	146.797	112.25	233.391	137.676	137.017	883.08	95.3937	78.7467	516.273	181.381	0.771836	30046
sp|P79263|ITIH4_PIG			26	default	180115	13145	1	R	K.GSAVQEATFQMELPK.K	C	34.4545	17.3564	21.8113	38.7015	24.1544	402.679	19.038	19.6563	175.145	64.7119	0.871425	34466
sp|P79263|ITIH4_PIG			26	default	180115	7063	1	R	K.IQPQQLVK.H	C	81.9928	47.9153	53.6236	61.609	51.1868	620.736	36.0137	36.7264	323.735	87.617	0.893527	22814
sp|P79263|ITIH4_PIG			26	default	180114	6688	1	R	K.IQPQQLVK.H	C	64.3022	92.8017	100.284	140.348	69.5543	519.819	65.3851	108.149	204.711	160.275	1	22357
sp|P79274|ACADL_PIG			1998	default	180120	11371	0	U	R.LPASALLGEENK.G	C	69.2611	55.33	75.3924	60.6703	70.7867	98.3258	92.6153	82.0588	1730.06	83.5268	0.970929	31152
sp|P79274|ACADL_PIG			1998	default	180118	8261	0	U	R.IFSSEHDIFR.E	C	118.294	99.7223	49.5164	45.932	103.721	173.319	100.093	92.521	1428.36	147.524	0.991327	25186
sp|P79274|ACADL_PIG			1998	default	180117	9630	0	U	K.DGSDWILNGSK.V	C	234.674	263.257	344.434	275.764	259.85	252.796	251.05	277.586	789.455	352.944	0.68199	27748
sp|P79274|ACADL_PIG			1998	default	180112	17685	0	U	R.LESPSAK.K	C	395.117	372.546	625.514	388.581	446.528	385.604	441.459	411.804	1940.83	490.497	1	8211
sp|P79303|UGPA_PIG			3073	default	180109	9614	1	R	K.SFENSLGINVPR.S	C	232.337	204.922	158.694	152.41	206.265	229.432	236.934	225.332	295.35	142.052	0.763294	27948
sp|P79303|UGPA_PIG			3073	default	180113	3135	0	U	K.ILTTAPSHEFEHTK.K	C	739.62	947.724	1209.83	878.49	917.077	774.318	484.753	977.711	453.103	1098.7	1	15647
sp|P79303|UGPA_PIG			3073	default	180118	3787	0	U	K.IQRPPEDSIQPYEK.I	C	46.5162	61.8527	284.33	90.66	37.3943	113.246	38.9966	72.1504	338.569	209.416	0.92369	16575
sp|P79303|UGPA_PIG			3073	default	180110	918	1	R	K.GGTLTQYEGK.L	C	54.8499	63.7291	140.763	115.753	45.5853	92.9452	25.9228	80.3903	136.228	242.178	1	11095
sp|P79303|UGPA_PIG			3073	default	180116	3508	0	U	K.IQRPPEDSIQPYEK.I	C	9.70476	11.5287	2.31587	11.4766	10.641	84.2238	2.55668	11.1731	429.078	10.7925	0.967994	16054
sp|P79303|UGPA_PIG			3073	default	180114	13834	1	R	K.LNGGLGTSMGCK.G	C	109.082	168.084	100.305	154.492	119.245	143.396	99.0656	169.563	89.6411	165.011	0.865056	36031
sp|P79303|UGPA_PIG			3073	default	180112	1857	1	R	K.IYTFNQSR.Y	C	87.5217	63.5028	81.5921	63.3944	79.0721	149.77	119.318	95.3341	793.222	108.373	1	12888
sp|P79381|HYEP_PIG			2610	default	180109	8645	0	U	K.FSTWTNEEFR.D	C	82.6027	81.7724	68.4856	85.6	114.765	110.249	185.188	107.819	267.87	76.9599	0.854509	26098
sp|P79381|HYEP_PIG			2610	default	180117	15833	0	U	K.VHVPTGFAAFPSEVLHCPEK.W	C	165.992	160.28	141.693	154.905	144.461	193.1	147.208	174.493	446.687	163.416	0.696468	39601
sp|P79381|HYEP_PIG			2610	default	180116	3061	0	U	R.LTPPLEDSR.F	C	2.88876	7.8789	3.2967	1.56612	5.374	9.26776	2.72359	8.6516	514.809	6.89475	0.985545	15198
sp|P79381|HYEP_PIG			2610	default	180114	3530	0	U	K.ENLGQGVMANK.H	C	20.8181	16.5863	22.3279	15.0443	22.8303	26.9385	29.3075	25.7381	203.475	20.9803	0.922953	16326
sp|P79381|HYEP_PIG			2610	default	180114	17957	0	U	K.VETSDEEINDLHQR.I	C	143.265	150.616	172.291	124.403	158.2	250.013	276.118	293.525	2449.11	161.023	0.985596	8482
sp|P79382|MGST1_PIG			4126	default	180113	8232	0	U	K.VFANPEDCSSFGK.G	C	86.5612	102.549	108.477	140.259	91.0525	88.2532	72.2042	99.2916	387.899	103.716	0.694045	25434
sp|P79403|GANAB_PIG			379	default	180120	2358	1	R	R.GLLNFEHQR.A	C	62.7524	59.4832	48.2045	45.1894	49.7291	81.4497	44.0341	63.8779	534.264	48.9256	0.550889	13887
sp|P79403|GANAB_PIG			379	default	180120	7009	1	R	R.SLLLSVNAR.G	C	29.3151	29.6601	27.9928	29.7194	29.2329	38.627	20.3197	28.03	183.695	19.2559	0.935314	22788
sp|P79403|GANAB_PIG			379	default	180109	11546	1	R	R.FSFSGNTLVSSSADSK.G	C	25.9196	25.1547	36.9018	26.9847	15.0083	30.4255	12.815	26.4043	409.314	29.1811	0.759371	31640
sp|P79403|GANAB_PIG			379	default	180117	9908	1	R	K.DEPGAWEETFK.T	C	108.671	83.1723	88.1257	81.5205	105.034	139.198	119.025	122.477	596.091	100.56	0.97217	28282
sp|P79403|GANAB_PIG			379	default	180110	10871	1	R	R.VHEELQNLGLYVK.T	C	299.599	267.651	391.388	263.717	343.634	281.563	297.746	250.357	1590.98	296.823	1	30217
sp|P79403|GANAB_PIG			379	default	180115	7904	1	R	R.VVIIGAGK.P	C	17.3588	13.6436	12.3042	15.7298	15.9925	26.3916	9.98714	20.6164	306.264	20.5241	0.664706	24423
sp|P79403|GANAB_PIG			379	default	180114	3349	1	R	K.DPAEGDGAQPEEAPGDGDKPEEIQGK.A	C	13.7611	8.72387	12.9606	12.7784	3.60417	74.8026	9.9954	16.9435	1774.82	24.247	0.719348	15978
sp|P79403|GANAB_PIG			379	default	180112	7065	1	R	K.GHFETPVWIER.V	C	49.1089	49.6184	63.6657	43.049	51.0187	58.5103	41.0413	46.5862	399.619	44.9648	0.957501	22933
sp|P79403|GANAB_PIG			379	default	180112	1800	1	R	R.SGGVERPFVLSR.A	C	193.467	180.855	221.403	182.396	226.325	199.699	187.024	212.695	584.891	288.753	0.698445	12781
sp|P79431|MT1E_PIG			1593	default	180116	16209	1	R	K.SCCSCCPVGCAK.C	C	18.8809	18.3975	2.11492	6.2026	12.8973	94.8096	255.978	63.6942	1080.97	26.2684	0.951006	5387
sp|P79431|MT1E_PIG			1593	default	180112	16591	8	R	R.CAQGCICK.G	C	167.961	297.208	98.8675	79.5172	220.141	130.778	330.271	149.528	734.369	108.416	0.957087	5909
sp|P80021|ATPA_PIG			1155	default	180120	1108	1	R	R.EPMQTGIK.A	C	140.656	118.247	127.725	107.886	124.61	276.119	96.2251	124.187	4379.93	145.524	0.996514	11482
sp|P80021|ATPA_PIG			1155	default	180120	12677	1	R	R.NVQAEEMVEFSSGLK.G	C	73.0105	49.5311	248.798	83.3693	70.612	287.939	197.083	241.919	372.439	259.23	0.950302	33649
sp|P80021|ATPA_PIG			1155	default	180109	16971	1	R	K.QVAGTMK.L	C	153.528	92.3112	59.2461	148.559	199.839	444.561	88.0408	92.9786	6009.59	135.39	0.982777	6450
sp|P80021|ATPA_PIG			1155	default	180113	8892	1	R	R.ILGADTSVDLEETGR.V	C	122.718	109.394	147.779	159.687	135.766	170.228	131.014	183.865	771.009	195.67	0.922265	26695
sp|P80021|ATPA_PIG			1155	default	180111	18022	1	R	K.QVAGTMK.L	C	201.861	184.623	210.373	194.503	235.333	212.631	145.787	208.75	1727.68	246.094	0.779829	6574
sp|P80021|ATPA_PIG			1155	default	180117	14540	1	R	K.TSIAIDTIINQK.R	C	306.773	199.371	156.038	180.629	266.544	607.577	274.535	214.899	4317.66	226.147	0.984292	37125
sp|P80021|ATPA_PIG			1155	default	180110	1250	1	R	R.EPMQTGIK.A	C	3.40831	2.29733	2.55501	2.13271	5.17114	24.4625	1.41249	7.97145	515.231	7.45351	0.956254	11729
sp|P80021|ATPA_PIG			1155	default	180116	2719	1	R	R.LTDADAMK.Y	C	46.8161	19.84	31.5765	24.66	48.9636	127.081	58.6919	57.3008	541.575	34.963	0.685769	14546
sp|P80021|ATPA_PIG			1155	default	180115	5548	1	R	R.STVAQLVK.R	C	13.0222	3.94325	1.41557	2.21108	4.71486	45.1	0	25.8171	1406.33	12.5272	0.969691	19924
sp|P80021|ATPA_PIG			1155	default	180114	5311	1	R	R.STVAQLVK.R	C	32.7271	17.3328	10.9358	18.7691	24.8754	162.612	0	57.046	4058.65	35.85	0.985474	19725
sp|P80021|ATPA_PIG			1155	default	180119	6716	1	R	K.TGTAEVSSILEER.I	C	1.77264	0	0	1.8321	1.55288	15.447	0	3.26006	330.365	2.89956	0.788811	22190
sp|P80031|GSTP1_PIG			625	default	180120	5843	1	R	R.SFGLYGK.D	C	199.852	155.423	153.092	171.377	243.722	561.357	665.486	231.748	2940.58	202.873	0.964464	20555
sp|P80031|GSTP1_PIG			625	default	180111	2809	1	R	K.AFLASPEHVNRPINGNGK.N	C	125.797	366.226	286.618	190.112	155.267	211.669	194.083	146.159	2244.11	212.48	0.992393	14750
sp|P80031|GSTP1_PIG			625	default	180118	1606	1	R	K.ELPEHLK.P	C	843.405	713.738	918.204	1049.67	271.864	879.475	826.985	127.738	3134.65	1061.82	0.887093	12405
sp|P80031|GSTP1_PIG			625	default	180117	11759	1	R	K.EAALVDM*VNDGVEDLR.C	C	144.284	181.745	131.667	157.947	123.047	231.555	218.776	205.291	431.583	196.598	0.930081	31819
sp|P80031|GSTP1_PIG			625	default	180117	12289	1	R	K.YATLIYTNYEAGK.E	C	77.5803	123.605	156.235	114.165	86.707	212.16	219.53	101.482	956.147	148.514	1	32827
sp|P80031|GSTP1_PIG			625	default	180110	5342	1	R	R.SFGLYGK.D	C	141.74	107.578	136.843	110.058	131.597	238.654	288.555	153.429	1268.05	131.54	0.937902	19550
sp|P80031|GSTP1_PIG			625	default	180116	1516	1	R	K.ELPEHLK.P	C	74.5581	55.7864	15.938	52.0828	27.9941	1276.28	1469.23	229.003	8362.29	245.916	0.997814	12246
sp|P80031|GSTP1_PIG			625	default	180115	11223	1	R	K.EAALVDM*VNDGVEDLR.C	C	12.5565	15.3471	1.88033	8.98586	6.29707	42.0353	37.3092	20.4469	148.886	18.7849	0.971983	30767
sp|P80031|GSTP1_PIG			625	default	180114	10979	1	R	R.MLLADQDQSWK.E	C	61.8926	57.0564	50.6585	56.6627	63.8298	85.6278	108.461	59.4018	382.432	69.6219	1	30566
sp|P80147|GABT_PIG			3218	default	180120	5263	1	R	K.HGCAFLVDEVQTGGGSTGK.F	C	50.5433	62.945	115.317	63.0893	47.3063	70.4823	65.0294	90.1485	120.182	140.712	1	19450
sp|P80229|ILEU_PIG			404	default	180120	6903	2	R	K.AINEWVK.E	C	79.0767	17.2193	7.15677	8.03733	14.6264	480.059	13.4161	22.7803	1184.93	23.0939	0.982201	22587
sp|P80229|ILEU_PIG			404	default	180120	3209	1	R	K.FMTEATK.D	C	78.4713	16.2375	9.95841	8.63926	16.5263	780.522	4.32379	24.7689	1700.3	42.2964	0.951461	15508
sp|P80229|ILEU_PIG			404	default	180120	5517	1	R	R.HNPSSNILFLGR.L	C	110.605	27.1295	3.0662	13.5141	24.8239	606.294	33.7038	14.9713	1562.7	26.4963	0.904325	19933
sp|P80229|ILEU_PIG			404	default	180109	18131	1	R	R.ADLTGMSEAR.D	C	165.719	110.745	79.1498	90.9509	122.301	412.67	115.498	129.668	754.17	110.065	0.890102	8882
sp|P80229|ILEU_PIG			404	default	180109	9142	1	R	R.LEESYDLNAPLAR.L	C	55.5625	59.2301	52.1812	49.3087	45.8382	138.882	43.767	50.1113	343.002	59.2724	0.966437	27048
sp|P80229|ILEU_PIG			404	default	180109	12129	1	R	R.LGVQDLFGSR.A	C	307.042	347.186	252.481	271.54	304.899	256.659	203.609	213.274	199.645	185.05	0.896396	32752
sp|P80229|ILEU_PIG			404	default	180111	16445	2	R	R.GNTEAQMSK.A	C	61.7556	15.7364	0	3.89842	6.61323	434.498	4.38834	14.854	1106.47	16.7063	1	4082
sp|P80229|ILEU_PIG			404	default	180111	11719	1	R	R.LGVQDLFGSR.A	C	101.102	74.658	65.5549	72.0799	74.8861	324.797	83.9183	69.719	579.277	58.6641	0.951602	31791
sp|P80229|ILEU_PIG			404	default	180117	15614	2	R	K.TYGAELASVDFLR.A	C	94.6282	77.5028	78.0637	79.6108	100.571	198.857	87.3171	84.7056	279.566	82.013	0.840753	39182
sp|P80229|ILEU_PIG			404	default	180117	15622	2	R	K.TYGAELASVDFLR.A	C	34.4677	22.1692	18.1355	17.917	20.2395	184.666	14.7935	19.853	334.607	23.8579	0.842377	39198
sp|P80229|ILEU_PIG			404	default	180117	12367	1	R	R.VLELPYQGK.D	C	702.833	451.698	164.22	257.234	264.873	2956.08	60.9225	0	6047.94	234.401	0.96997	32973
sp|P80229|ILEU_PIG			404	default	180110	3877	2	R	K.ALHFDTVK.D	C	317.109	169.705	128.092	129.538	186.923	1450.84	181.096	123.826	2844.32	184.027	0.985739	16749
sp|P80229|ILEU_PIG			404	default	180110	7901	2	R	R.FQSLNADINK.C	C	124.708	43.0466	15.7992	33.5481	40.3447	535.088	27.7939	98.5272	596.307	31.0823	0.903356	24543
sp|P80229|ILEU_PIG			404	default	180112	4802	2	R	K.CGASYILK.L	C	154.396	83.6727	134.991	73.221	98.5355	592.634	98.2429	107.674	1391.19	109.301	0.96963	18599
sp|P80229|ILEU_PIG			404	default	180112	8073	2	R	R.FQSLNADINK.C	C	655.716	301.741	93.3799	113.9	177.7	1488.22	210.663	79.7372	2880.03	159.738	0.966141	24862
sp|P80229|ILEU_PIG			404	default	180112	14995	2	R	K.TYHFLPEFLASTQK.T	C	33.0588	19.6314	11.3142	14.3823	14.8255	174.638	14.1027	15.6328	409.881	16.6319	0.903077	38275
sp|P80230|ERH_PIG			432	default	180116	17894	1	R	R.ADTQTYQPYNK.D	C	31.9664	14.5308	1.55793	1.00678	16.2114	97.9541	0	27.7082	2351.05	26.4933	0.991628	9016
sp|P80272|HMGN2_PIG			3825	default	180118	454	1	R	K.PAPPKPEPK.P	C	273.41	227.144	226.75	189.226	235.465	370.867	253.497	234.649	2212.62	290.429	0.947615	10204
sp|P80272|HMGN2_PIG			3825	default	180116	18271	1	R	K.PAPPKPEPK.P	C	128.822	59.7043	7.22066	10.2594	49.4787	252.814	6.59308	28.6594	2764.88	81.2604	0.995255	9829
sp|P80272|HMGN2_PIG			3825	default	180116	18292	1	R	K.PAPPKPEPK.P	C	100.535	46.9471	3.30742	9.4555	45.3155	223.863	8.94056	27.5423	2412.78	66.7636	0.997163	9872
sp|P80276|ALDR_PIG			829	default	180120	1226	0	U	K.LQGQVVK.R	C	76.0106	67.6396	45.8663	56.2192	49.9705	101.65	108.269	56.0353	608.211	54.0369	0.902011	11709
sp|P80276|ALDR_PIG			829	default	180117	12632	0	U	R.NLIVIPK.S	C	199.975	148.356	132.563	116.186	112.263	267.663	207.287	135.894	1520.29	142.026	1	33485
sp|P80276|ALDR_PIG			829	default	180110	4718	0	U	K.LIEYCK.S	C	127.577	121.004	114.468	99.0052	97.3648	153.399	136.606	118.061	515.666	96.4747	0.956596	18353
sp|P80276|ALDR_PIG			829	default	180110	17356	0	U	K.VTEAVK.V	C	185.137	163.778	409.941	164.256	131.355	252.528	269.179	198.334	1269.3	447.758	0.93677	8488
sp|P80276|ALDR_PIG			829	default	180116	7295	2	R	R.REDLFIVSK.L	C	138.273	86.7006	4.87182	56.6231	21.8268	226.889	238.436	76.5956	2378.96	30.6698	0.944765	23347
sp|P80276|ALDR_PIG			829	default	180119	18701	0	U	K.GACQTTLR.D	C	32.6709	23.7663	0.936583	15.9548	11.0409	53.6331	64.6044	21.5107	423.105	8.51112	1	4540
sp|P80276|ALDR_PIG			829	default	180112	8794	0	U	K.AIGVSNFNHLQVEK.I	C	182.904	145.843	103.709	124.21	176.149	212.462	222.733	175.186	593.035	116.596	0.833905	26239
sp|P80276|ALDR_PIG			829	default	180112	5004	0	U	K.LIEYCK.S	C	41.8168	60.5646	52.4353	45.3393	46.9884	52.3033	40.3002	40.7917	141.655	41.1589	0.723039	18980
sp|P80276|ALDR_PIG			829	default	180112	1534	0	U	K.TTAQVLIR.F	C	186.985	204.27	175.026	198.897	151.96	245.05	252.832	203.148	620.194	177.527	0.944128	12275
sp|P80310|S10AC_PIG			2181	default	180109	3903	1	R	K.ELPNTLK.N	C	766.009	623.099	429.864	327.8	517.89	2896.38	136.797	141.058	1410.4	255.024	0.991872	16859
sp|P80310|S10AC_PIG			2181	default	180111	4163	1	R	K.ELPNTLK.N	C	228.382	67.7003	37.8683	52.5334	79.2139	1630.13	42.1033	27.1079	949.274	69.4188	0.664884	17335
sp|P80310|S10AC_PIG			2181	default	180117	17534	0	U	K.DQGTIDK.I	C	780.545	350.354	545.471	340.408	175.534	3919.07	51.313	80.7712	2225.54	475.848	0.980757	5209
sp|P80310|S10AC_PIG			2181	default	180116	13966	0	U	K.IFQNLDANQDEQVSFK.E	C	257.333	53.8138	3.35812	35.7083	56.3477	3371.08	14.107	0	1093.19	65.1112	0.971219	36132
sp|P80310|S10AC_PIG			2181	default	180112	6352	1	R	R.LGHYDTLIK.R	C	215.578	145.572	133.794	135.632	165.103	1947.15	187.057	158.581	710.514	209.567	0.922168	21561
sp|P80928|MIF_PIG			3339	default	180110	12698	0	U	K.LLCGLLAER.L	C	38.8975	55.2485	44.5903	54.6222	59.1095	67.9287	54.4177	46.7823	413.436	62.3537	0.964738	33732
sp|P80928|MIF_PIG			3339	default	180110	12748	0	U	K.LLCGLLAER.L	C	241.132	188.91	242.492	202.267	244.216	262.155	259.217	213.17	1115.13	238.193	0.993368	33832
sp|P80928|MIF_PIG			3339	default	180116	6225	0	U	K.IGGAQNR.S	C	14.7218	10.5016	3.05697	2.56155	9.92817	31.0986	33.4178	7.58863	207.175	10.2938	0.996493	2131
sp|P80928|MIF_PIG			3339	default	180112	13028	0	U	K.LLCGLLAER.L	C	83.9979	122.455	110.11	119.516	90.4962	111.876	81.8128	136.244	130.965	135.245	0.597975	34335
sp|P81558|MBP_PIG			1252	default	180120	4406	2	R	K.AQHGRPQDENPVVHFFK.N	C	82.3041	73.5384	65.2182	61.4965	80.1146	105.218	67.264	103.156	1548.3	49.7722	0.983932	17802
sp|P81558|MBP_PIG			1252	default	180113	16754	1	R	K.GAQDAQGTLSK.I	C	0.0151177	0.0152598	0.0521842	0	0	141.381	0	184.675	3485.74	18.2932	0.99937	5992
sp|P81558|MBP_PIG			1252	default	180113	16624	3	R	R.HGFLPR.H	C	126.659	95.1493	93.443	79.8575	107.598	202.776	182.993	170.161	501.948	160.411	0.863723	5721
sp|P81558|MBP_PIG			1252	default	180111	18493	2	R	R.TTHYGSLPQK.A	C	273.512	255.298	279.387	252.797	349.765	434.384	328.14	275.477	3714.03	354.802	0.971846	7562
sp|P81558|MBP_PIG			1252	default	180118	4497	2	R	K.AQHGRPQDENPVVHFFK.N	C	304.604	376.491	278.519	269.248	306.442	387.812	224.074	347.164	3394.05	283.585	0.966116	17933
sp|P81558|MBP_PIG			1252	default	180118	1543	2	R	R.FFGADR.G	C	547.96	341.163	571.301	351.921	587.529	590.123	663.537	671.262	3101.55	554.719	0.963184	12283
sp|P81558|MBP_PIG			1252	default	180118	14373	1	R	R.TPPPSQGK.G	C	47.9552	42.8291	121.819	34.9345	53.0381	160.07	71.0265	161.135	1086.84	69.232	1	3687
sp|P81558|MBP_PIG			1252	default	180117	6966	2	R	R.FSWGAEGQK.P	C	111.668	96.096	305.537	483.154	114.129	360.123	107.396	170.054	957.624	344.352	0.929133	22662
sp|P81558|MBP_PIG			1252	default	180110	15920	2	R	K.NIVTPR.T	C	241.385	164.261	101.228	177.666	132.655	170.638	97.9668	208.344	749.781	168.889	0.936993	5475
sp|P81558|MBP_PIG			1252	default	180116	1391	2	R	R.FFGADR.G	C	2.81647	1.86323	1.11774	1.1368	3.58021	158.104	9.20291	175.058	1841.04	21.7042	0.970685	12008
sp|P81558|MBP_PIG			1252	default	180114	17663	1	R	K.YLASASTMDHAR.H	C	2.55089	1.91042	2.60823	3.03708	0.876694	48.9353	4.82738	36.4475	596.895	8.0895	0.961691	7866
sp|P81558|MBP_PIG			1252	default	180119	912	1	R	K.PGFGYGGR.A	C	4.14746	7.49049	3.20172	2.19338	0	29.7152	0	34.3666	399.187	7.5172	0.708975	11106
sp|P82460|THIO_PIG			1693	default	180109	7448	0	U	K.PFFHSLSEK.Y	C	47.73	36.7794	37.7041	33.1768	41.872	154.949	72.653	53.1432	1955.3	46.5842	0.974177	23812
sp|P82460|THIO_PIG			1693	default	180109	1050	0	U	K.VGEFSGANK.E	C	86.1305	87.3074	55.4233	60.7284	71.4226	281.981	102.457	63.828	3461.93	71.5253	0.98529	11388
sp|P82460|THIO_PIG			1693	default	180111	13062	0	U	K.CM*PTFQFFK.K	C	56.3619	73.8809	91.4127	95.1326	54.3142	91.6189	81.8943	152.023	117.284	142.108	0.840282	34353
sp|P82460|THIO_PIG			1693	default	180118	9865	0	U	K.YAFQEALNSAGEK.L	C	82.0348	65.9395	72.1217	66.242	79.24	154.523	69.4981	88.8989	1364.29	77.7253	0.924743	28255
sp|P82460|THIO_PIG			1693	default	180116	9477	0	U	K.YAFQEALNSAGEK.L	C	4.35185	3.16024	0	0	0	41.1782	13.0695	7.56096	584.047	2.36776	0.985752	27533
sp|P82460|THIO_PIG			1693	default	180119	2585	0	U	K.VGEFSGANK.E	C	75.0358	69.5455	60.2547	49.4729	60.3184	351.311	118.921	69.9941	3549.54	70.4856	0.982252	14300
sp|P83686|NB5R3_PIG			1195	default	180120	11918	1	R	K.DILLRPELEELR.N	C	70.4435	68.4069	70.5104	72.0162	75.0272	102.833	27.3831	77.7442	2007.7	88.7755	0.986597	32198
sp|P83686|NB5R3_PIG			1195	default	180120	9858	1	R	-.STPAITLENPDIK.Y	C	85.9135	103.176	93.2453	89.2811	92.1122	78.6808	28.3634	70.787	1674.34	74.1262	0.975094	28258
sp|P83686|NB5R3_PIG			1195	default	180109	7822	1	R	R.GPNGLLVYQGK.G	C	11.7906	14.9126	16.8545	13.8876	13.0967	12.7352	8.48948	14.3335	93.7052	14.7286	1	24525
sp|P83686|NB5R3_PIG			1195	default	180109	17970	0	R	K.SSPVIK.T	C	158.423	127.023	143.741	112.773	155.441	128.699	120.279	119.04	583.161	104.336	0.629714	8548
sp|P83686|NB5R3_PIG			1195	default	180113	14378	1	R	R.APEAWDYSQGFVNEEMIR.D	C	37.9869	33.8137	69.4436	42.2998	33.6629	67.6631	44.6345	65.7698	691.288	79.3298	0.961524	37190
sp|P83686|NB5R3_PIG			1195	default	180113	10904	1	R	R.IDGNLVIRPYTPVSSDDDK.G	C	113.747	111.595	286.306	80.8293	113.106	145.21	87.1451	110.153	580.931	188.992	0.936779	30537
sp|Q007T0|SDHB_PIG			1654	default	180109	6100	1	R	K.NEIDSTLTFR.R	C	40.3645	49.3635	55.0488	39.0671	34.1494	101.441	64.9278	46.2956	968.375	61.6359	0.956939	21237
sp|Q007T0|SDHB_PIG			1654	default	180115	12933	1	R	K.LQDPFSLYR.C	C	20.7471	13.5295	7.97641	9.62966	11.4389	56.5616	0	25.7445	1361.69	20.0976	0.651558	34051
sp|Q007T2|CDC42_PIG			1471	default	180110	3298	1	R	K.WVPEITHHCPK.T	C	296.996	264.733	285.813	211.785	276.778	380.141	271.807	304.167	883.829	254.324	0.886118	15642
sp|Q007T2|CDC42_PIG			1471	default	180115	18315	1	R	R.DDPSTIEK.L	C	41.5137	60.7852	285.102	169.543	50.408	324.594	52.4246	72.5648	2345.36	197.399	0.970845	7942
sp|Q007T2|CDC42_PIG			1471	default	180119	1969	1	R	K.QKPITPETAEK.L	C	50.1517	35.4156	11.592	11.575	26.9737	377.414	36.315	53.2021	3259.44	43.558	0.917946	13125
sp|Q007T2|CDC42_PIG			1471	default	180112	3800	1	R	K.WVPEITHHCPK.T	C	54.2144	38.9992	73.5428	42.709	64.6459	133.423	67.2469	77.4094	736.347	97.3334	0.866167	16683
sp|Q007T5|ARF6_PIG			2915	default	180114	12194	0	U	K.FNVWDVGGQDK.I	C	81.3836	84.2952	94.8475	74.8456	93.8783	54.082	36.4934	50.523	271.61	48.1661	0.904928	32891
sp|Q03472|APOR_PIG			3362	default	180120	4074	2	R	K.LSLETK.L	C	93.4506	55.1433	44.2378	61.1419	107.91	69.6837	23.9303	51.6622	168.003	42.5932	0.510922	17173
sp|Q03472|APOR_PIG			3362	default	180117	15663	1	R	K.LLELQIDK.E	C	117.164	72.2029	77.5518	63.1772	138.856	75.581	19.5273	64.0394	195.345	62.6128	0.636362	39270
sp|Q06A98|SRSF2_PIG			2205	default	180113	7753	1	R	R.YGGGGYGR.R	C	269.597	212.041	240.441	345.093	112.887	324.276	180.576	173.14	304.232	238.754	0.888103	2452
sp|Q06A98|SRSF2_PIG			2205	default	180110	4282	1	R	R.VGDVYIPR.D	C	469.698	361.081	480.282	347.771	436.012	710.202	555.334	466.291	2464.05	384.466	0.993676	17518
sp|Q06AA4|SNRPA_PIG			1802	default	180117	13940	0	U	R.GQAFVIFK.E	C	54.4344	37.2583	44.2053	32.4337	54.0466	81.1896	42.4728	43.212	799.021	65.2626	0.659683	35980
sp|Q06AA4|SNRPA_PIG			1802	default	180116	4473	0	U	R.DALQGFK.I	C	36.2667	22.4706	13.9774	10.3591	26.5904	114.096	0	22.8247	1782.79	33.3837	0.966649	17896
sp|Q06AA9|UB2D2_PIG			4107	default	180113	17697	2	R	K.VAFTTR.I	C	308.707	344.169	345.327	277.685	320.006	215.817	185.802	255.923	361.203	275.278	0.938195	7974
sp|Q06AK6|TFP11_PIG			3047	default	180120	16749	1	R	K.GFAGGTK.S	C	183.918	161.567	190.936	142.319	202.317	205.638	183.71	172.653	357.049	195.566	0.81765	7161
sp|Q06AT3|UCHL5_PIG			3096	default	180114	5836	2	R	K.GLALSNSDVIR.Q	C	68.3029	72.5273	95.1396	68.7502	80.049	80.7497	79.1294	87.172	158.606	93.6074	0.991545	20727
sp|Q06AU3|RAB3A_PIG			1424	default	180109	15142	3	R	K.TYSWDNAQVLLVGNK.C	C	395.215	2518.2	479.697	301.6	1.38064	4027.3	45.8826	1168.9	945.529	649.121	0.876857	38513
sp|Q07717|B2MG_PIG			3750	default	180110	15620	0	U	K.VQVYSR.H	C	169.128	182.968	162.055	151.418	171.971	135.896	122.608	123.273	223.186	109.674	0.884526	4844
sp|Q07717|B2MG_PIG			3750	default	180114	6518	0	U	K.MNAEQSDLSFSK.D	C	104.421	80.0013	65.3417	64.4455	76.865	314.098	81.1993	82.4038	1556.57	79.7299	0.93464	22029
sp|Q07717|B2MG_PIG			3750	default	180112	3476	0	U	K.M*NAEQSDLSFSK.D	C	25.6014	21.3355	37.9148	26.6745	20.4291	138.268	31.4583	38.3265	38.6215	39.9496	1	16066
sp|Q07717|B2MG_PIG			3750	default	180112	6308	0	U	K.MNAEQSDLSFSK.D	C	25.0794	17.9252	20.0421	13.4508	11.8378	699.597	24.5914	60.6806	2608.2	54.3042	0.981068	21477
sp|Q08094|CNN2_PIG			858	default	180120	2570	1	R	K.LQPGSVPK.I	C	143.267	113.606	80.6772	80.4655	119.391	355.243	81.3558	122.065	1641.9	134.064	0.656476	14290
sp|Q0QF01|SDHA_PIG			94	default	180118	474	0	U	R.YAPVAK.D	C	418.287	405.733	536.73	377.09	475.134	402.916	236.09	289.376	2742.79	230.447	0.880089	10241
sp|Q0QF01|SDHA_PIG			94	default	180110	4006	1	R	R.VGSVLQEGCEK.I	C	262.101	255.319	199.742	263.653	332.969	138.362	123.467	208.296	252.557	149.755	0.850875	16994
sp|Q0QF01|SDHA_PIG			94	default	180112	8631	1	R	K.VSLEYRPVIDK.T	C	62.7448	139.646	76.2805	107.35	69.7976	33.0863	16.7048	42.7608	227.382	44.3637	0.76952	25926
sp|Q0Z8U2|RS3_PIG			513	default	180109	10342	1	R	K.DEILPTTPISEQK.G	C	435.033	379.175	318.313	285.449	501.388	362.887	382.258	312.823	2495.87	230.873	0.99222	29339
sp|Q0Z8U2|RS3_PIG			513	default	180111	4821	1	R	R.QGVLGIK.V	C	83.4059	90.0413	123.25	88.0247	86.6827	133.742	45.5756	103.392	1123.48	180.841	0.688117	18592
sp|Q0Z8U2|RS3_PIG			513	default	180118	533	1	R	K.GCEVVVSGK.L	C	1321.1	1272.25	718.638	706.726	1496.8	770.806	589.2	1222.9	1103.06	937.32	0.976701	10356
sp|Q0Z8U2|RS3_PIG			513	default	180117	460	1	R	R.TQNVLGEK.G	C	111.675	109.79	125.636	95.9681	115.345	101.335	91.8097	125.159	299.301	103.182	0.960655	10209
sp|Q0Z8U2|RS3_PIG			513	default	180116	13086	0	U	K.FVADGIFK.A	C	41.18	32.3745	20.6767	24.8841	33.1553	84.3936	0	27.3548	2176.56	43.9517	0.789757	34448
sp|Q0Z8U2|RS3_PIG			513	default	180115	3512	0	U	R.ELAEDGYSGVEVR.V	C	11.9336	8.18122	0.918346	1.74459	5.48382	24.3012	0	5.36258	565.549	13.5902	0.966229	16033
sp|Q0Z8U2|RS3_PIG			513	default	180115	8217	1	R	K.GGKPEPPAMPQPVPTA.-	C	6.84049	8.61222	1.09377	2.19663	8.70576	26.3792	3.97836	6.33292	338.482	12.9545	0.793363	25026
sp|Q0Z8U2|RS3_PIG			513	default	180114	8695	0	U	K.AELNEFLTR.E	C	24.2169	26.5914	70.7003	48.1571	24.1028	45.9766	16.4354	45.0333	209.048	98.3359	0.870036	26192
sp|Q0Z8U2|RS3_PIG			513	default	180112	8555	0	U	K.AELNEFLTR.E	C	112.908	67.5926	69.0237	90.4254	93.2476	152.094	100.299	75.7182	1390.99	111.031	0.943388	25780
sp|Q0Z8U2|RS3_PIG			513	default	180112	8565	0	U	K.AELNEFLTR.E	C	133.218	145.147	288.729	157.519	119.729	161.642	179.043	193.114	616.217	265.411	0.945442	25800
sp|Q0Z8U2|RS3_PIG			513	default	180112	10554	0	U	R.TEIIILATR.T	C	17.7848	14.3814	50.5366	16.2486	13.0267	50.5539	9.85994	26.7556	532.109	41.0089	0.882305	29606
sp|Q19AZ8|THRB_PIG			2031	default	180117	6904	1	R	R.VTAELIPR.S	C	51.2748	45.3081	53.1352	50.4588	50.7377	128.895	33.2518	37.9116	259.627	56.3884	0.817128	22545
sp|Q19AZ8|THRB_PIG			2031	default	180110	9065	0	R	R.DIALLK.L	C	72.0992	76.904	94.7848	84.4412	69.5804	175.903	48.9131	84.6061	183.409	148.331	0.684639	26768
sp|Q19PY3|RTCB_PIG			1134	default	180120	10041	1	R	K.LADMGIAIR.V	C	91.6943	82.0174	78.7122	70.3829	96.7779	128.342	71.9162	95.5114	721.655	100.21	1	28607
sp|Q19PY3|RTCB_PIG			1134	default	180109	16790	1	R	K.VEQHVVDGK.E	C	121.389	105.815	107.905	88.3638	118.942	301.736	65.4541	94.0219	4063.05	114.329	0.660308	6069
sp|Q19PY3|RTCB_PIG			1134	default	180111	10385	1	R	R.GLGHQVATDALVAMEK.A	C	25.0062	18.6461	28.2259	16.3354	35.1635	55.2868	23.9419	39.9775	503.016	31.8826	0.93688	29238
sp|Q19PY3|RTCB_PIG			1134	default	180118	3727	1	R	R.SSMTFLTR.Q	C	62.5563	46.9088	72.8149	51.3107	61.0166	52.4832	36.9253	63.1856	173.689	127.308	1	16458
sp|Q19PY3|RTCB_PIG			1134	default	180110	5898	1	R	R.IASPEGQDYLK.G	C	37.1904	32.6917	34.796	30.2319	48.7131	45.3697	74.3925	39.2857	271.325	36.0036	1	20634
sp|Q19PY3|RTCB_PIG			1134	default	180110	3714	1	R	K.NVTDVVNTCHDAGISK.K	C	50.1606	38.5849	71.7016	61.7134	64.2431	205.477	168.28	133.745	1062.93	98.0196	0.859263	16436
sp|Q19PY3|RTCB_PIG			1134	default	180112	8908	1	R	K.QIGNVAALPGIVHR.S	C	237.613	370.807	208.521	201.644	242.793	121.121	76.1609	124.851	977.124	118.911	0.926259	26457
sp|Q1KYT0|ENOB_PIG			122	default	180120	9711	1	R	K.VNQIGSVTESIQACK.L	C	79.7109	38.0607	0	15.3007	38.6038	586.991	218.755	35.6472	5746.24	88.5919	0.995594	27978
sp|Q1KYT0|ENOB_PIG			122	default	180109	1247	1	R	R.IAQAVEK.K	C	1383.99	641.829	290.486	1513.77	825.239	203.095	230.656	213.067	253.217	269.519	0.993044	11759
sp|Q1KYT0|ENOB_PIG			122	default	180113	3363	2	R	R.GNPTVEVDLHTAK.G	C	206.88	166.559	95.5107	211.382	180.908	343.024	215.24	176.075	2603.2	173.4	0.762936	16118
sp|Q1KYT0|ENOB_PIG			122	default	180113	5035	1	R	R.IEEALGDK.A	C	875.104	352.812	85.4926	1010.58	507.84	77.3646	40.2794	81.1997	120.561	99.7598	0.973086	19322
sp|Q1KYT0|ENOB_PIG			122	default	180111	17790	1	R	K.AVFAGR.K	C	330.007	159.064	98.8123	328.061	262.782	144.577	220.187	129.564	143.428	139.041	0.936582	6088
sp|Q1KYT0|ENOB_PIG			122	default	180118	9596	1	R	K.VNQIGSVTESIQACK.L	C	474.203	234.443	260.792	492.892	324.031	146.527	156.419	175.176	159.54	174.161	0.891965	27740
sp|Q1KYT0|ENOB_PIG			122	default	180117	12458	1	R	K.TLGPALLEK.K	C	423.438	312.074	196.158	642.793	296.381	143.516	104.209	113.031	130.136	162.605	0.928325	33147
sp|Q1KYT0|ENOB_PIG			122	default	180110	2878	1	R	R.IGAEVYHHLK.G	C	361.724	156.274	68.3441	354.932	187.949	93.9809	69.1914	70.0724	86.7504	60.4437	0.959408	14839
sp|Q1KYT0|ENOB_PIG			122	default	180110	9530	1	R	K.VNQIGSVTESIQACK.L	C	145.388	93.0497	45.5432	71.2622	105.086	496.341	224.249	76.2959	4991.1	113.623	0.719948	27658
sp|Q1KYT0|ENOB_PIG			122	default	180116	3453	2	R	R.GNPTVEVDLHTAK.G	C	70.0852	39.2287	35.1681	62.8377	53.7468	109.577	44.6903	38.4328	1133.4	44.8784	0.81502	15944
sp|Q1KYT0|ENOB_PIG			122	default	180116	9269	1	R	K.VNQIGSVTESIQACK.L	C	146.283	99.0296	69.8518	187.227	129.717	92.2353	67.6724	108.369	85.0789	106.405	0.513806	27135
sp|Q1KYT0|ENOB_PIG			122	default	180115	15218	3	R	R.AAVPSGASTGIYEALELR.D	C	16.0495	8.27077	6.75004	15.2746	9.28921	16.0726	11.8246	8.29578	123.935	3.66235	0.966674	38437
sp|Q1KYT0|ENOB_PIG			122	default	180115	6212	1	R	K.LAQSNGWGVMVSHR.S	C	91.9623	52.4739	136.704	108.581	91.9043	193.739	117.042	141.017	1308.16	131.176	0.992215	21194
sp|Q1KYT0|ENOB_PIG			122	default	180115	4278	1	R	K.LSVVDQEK.V	C	547.298	198.078	11.226	595.397	286.386	11.1347	9.86529	6.75047	26.3015	13.1953	0.838569	17501
sp|Q1KYT0|ENOB_PIG			122	default	180115	2460	1	R	K.TAIQAAGYPDK.V	C	298.458	127.835	11.822	342.447	178.516	19.641	7.02636	10.6924	43.6316	15.589	0.962716	13993
sp|Q1KYT0|ENOB_PIG			122	default	180114	14560	3	R	R.AAVPSGASTGIYEALELR.D	C	38.5456	31.2412	22.5635	31.397	29.1828	37.006	23.2345	18.5871	256.036	20.5855	0.970515	37440
sp|Q1KYT0|ENOB_PIG			122	default	180114	14719	3	R	R.AAVPSGASTGIYEALELR.D	C	24.3801	24.8523	28.6898	24.6062	26.793	29.0403	18.4703	20.1692	110.555	22.3574	1	37750
sp|Q1KYT0|ENOB_PIG			122	default	180114	14868	3	R	R.AAVPSGASTGIYEALELR.D	C	120.953	134.615	192.152	140.059	112.333	119.01	84.129	149.1	68.5485	225.923	0.878721	38037
sp|Q1KYT0|ENOB_PIG			122	default	180114	5706	1	R	K.LAQSNGWGVMVSHR.S	C	68.2852	20.1456	6.24619	52.6625	30.5762	199.116	79.1271	27.3276	2383.84	31.2242	0.988405	20482
sp|Q1KYT0|ENOB_PIG			122	default	180114	4154	1	R	K.LSVVDQEK.V	C	1387.74	576.162	322.83	1426.53	855.461	266.562	275.019	350.388	301.778	385.052	0.647593	17515
sp|Q1KYT0|ENOB_PIG			122	default	180114	8005	3	R	K.YDLDFK.S	C	139.047	57.4109	64.1236	126.866	101.446	281.59	223.657	136.233	1696.94	127.428	0.799597	24874
sp|Q1KYT0|ENOB_PIG			122	default	180119	10139	1	R	K.TLGPALLEK.K	C	158.31	68.937	21.9933	192.349	86.6532	28.1934	16.7213	15.8575	23.2474	10.0933	0.826971	28729
sp|Q1KYT0|ENOB_PIG			122	default	180112	14255	3	R	R.AAVPSGASTGIYEALELR.D	C	66.856	59.6364	42.3491	68.401	63.4126	99.8066	74.5841	54.6897	446.043	54.4765	1	36842
sp|Q1KYT0|ENOB_PIG			122	default	180112	14314	3	R	R.AAVPSGASTGIYEALELR.D	C	83.1548	48.6094	9.35919	94.2673	48.4703	173.605	94.3267	40.7873	1526.92	26.1016	0.997755	36962
sp|Q1KYT0|ENOB_PIG			122	default	180112	14496	3	R	R.AAVPSGASTGIYEALELR.D	C	26.2329	33.6551	120.858	54.4988	25.3593	30.6273	25.7949	21.8043	154.66	68.422	0.975052	37312
sp|Q1W674|HXK2_PIG			221	default	180113	9472	2	R	R.AAQLCGAGMAAVVDK.I	C	210.049	221.877	199.936	169.773	186.113	256.133	143.524	243.142	1394.39	386.604	0.605112	27803
sp|Q1W674|HXK2_PIG			221	default	180110	5508	1	R	R.EQLLEVK.R	C	40.2561	23.1387	26.3211	22.3863	41.2726	52.6757	58.0031	41.9973	286.05	16.1559	0.506628	19862
sp|Q1W674|HXK2_PIG			221	default	180116	9554	3	R	K.MLPTFVR.S	C	4.14126	3.85376	3.27206	2.88521	7.01909	13.0057	5.5376	11.7889	213.641	6.59978	0.902506	27678
sp|Q28948|AAPK2_PIG			1885	default	180116	12712	1	R	R.SYLLDFK.S	C	245.958	209.322	199.814	200.092	266.758	160.664	151.247	185.075	196.972	180.477	0.982952	33732
sp|Q29024|DX39B_PIG			1592	default	180113	18371	1	R	K.KDEEVLK.K	C	186.314	120.52	54.8246	68.2345	84.7544	193.968	125.243	89.3524	1076.26	96.5973	0.884773	9391
sp|Q29024|DX39B_PIG			1592	default	180111	12422	1	R	K.GLAITFVSDENDAK.I	C	296.554	321.348	378.086	271.732	348.453	343.29	267.682	350.773	920.601	319.214	0.979271	33134
sp|Q29024|DX39B_PIG			1592	default	180116	1241	1	R	K.ILNDVQDR.F	C	8.39687	11.232	2.75815	1.89699	3.93972	47.4616	14.2778	13.9081	927.381	3.72195	0.917209	11723
sp|Q29024|DX39B_PIG			1592	default	180114	12893	0	U	R.VNIAFNYDMPEDSDTYLHR.V	C	24.1038	15.5072	31.392	17.9882	23.6102	52.89	36.5855	35.7007	357.764	55.1547	0.986444	34226
sp|Q29042|FCN1_PIG			2295	default	180120	2525	2	R	R.SFQVAGEAEK.Y	C	317.482	176.387	174.304	202.437	162.483	265.392	193.1	134.449	249.717	159.742	0.835954	14208
sp|Q29042|FCN1_PIG			2295	default	180118	4008	3	R	R.DWAAYK.R	C	155.137	87.6298	77.0297	70.1446	114.33	240.666	184.754	99.0938	280.742	64.5189	0.756849	16999
sp|Q29042|FCN1_PIG			2295	default	180118	2572	2	R	R.SFQVAGEAEK.Y	C	439.95	415.154	309.414	251.348	276.87	1016.69	382.36	315.181	429.535	198.512	0.811884	14250
sp|Q29042|FCN1_PIG			2295	default	180117	13058	3	R	R.VDLVDFEGNHQFAK.Y	C	353.952	182.375	142.821	115.547	106.966	1360.05	514.003	275.535	590.446	110.521	0.992435	34297
sp|Q29042|FCN1_PIG			2295	default	180112	2879	3	R	K.VVGLEGSDK.L	C	37.7793	24.013	12.7055	6.97366	10.1364	88.4221	31.4539	22.4471	42.5103	6.86196	0.800744	14888
sp|Q29042|FCN1_PIG			2295	default	180112	3121	3	R	K.VVGLEGSDK.L	C	56.0028	31.357	35.1315	25.3882	38.2321	115.703	61.8579	53.8772	527.527	35.8971	0.795184	15381
sp|Q29048|VATA_PIG			1319	default	180120	5640	1	R	R.VGHSELVGEIIR.L	C	186.443	170.103	254.898	170.358	165.181	285.894	160.212	236.146	1846.14	462.87	0.992103	20168
sp|Q29048|VATA_PIG			1319	default	180120	14076	1	R	R.VGSHITGGDIYGIVNENSLIK.H	C	83.2491	77.5895	81.2635	75.1829	93.1251	96.4456	100.687	119.279	168.174	74.4164	1	36321
sp|Q29048|VATA_PIG			1319	default	180113	13604	1	R	R.DFPELTMEVDGK.V	C	80.8964	69.2106	69.246	76.8847	75.8067	219.232	104.897	127.59	1387.86	110.637	0.911838	35703
sp|Q29048|VATA_PIG			1319	default	180115	4562	1	R	R.EHMGEILYK.L	C	9.87742	9.82302	11.751	9.62023	5.85745	200.283	0	73.7843	3412.74	25.1111	0.967593	18044
sp|Q29048|VATA_PIG			1319	default	180115	8971	1	R	K.ITLEVAK.L	C	31.4118	17.5792	16.1713	14.8149	11.9405	33.865	5.95333	15.1825	265.998	14.0324	0.727422	26466
sp|Q29048|VATA_PIG			1319	default	180114	8721	1	R	K.ITLEVAK.L	C	18.7628	22.5028	20.1647	15.0497	14.7739	96.625	0	44.2801	1226.78	30.7737	0.924494	26243
sp|Q29048|VATA_PIG			1319	default	180112	1047	1	R	R.GVNVSALSR.D	C	28.1094	25.1392	32.4287	20.1242	39.8907	91.4559	29.0573	47.4839	1104.54	42.6329	0.776496	11346
sp|Q29052|ITIH1_PIG			147	default	180109	523	1	R	K.ADVQASGDQGFK.T	C	179.347	105.934	123.774	132.462	119.747	458.724	88.6257	123.048	1241.2	217.368	0.957283	10380
sp|Q29052|ITIH1_PIG			147	default	180113	18341	0	U	K.AAISGENSGLVR.A	C	157.125	150.003	126.404	117.813	150.877	130.927	75.1012	118.564	260.768	98.984	1	9328
sp|Q29052|ITIH1_PIG			147	default	180113	1051	1	R	K.AQGSLPEFSNR.A	C	410.869	243.083	354.962	268.727	461.312	448.994	543.738	395.423	712.855	401.771	0.813706	11386
sp|Q29052|ITIH1_PIG			147	default	180118	14151	1	R	K.EVAFDVEIPK.T	C	84.8144	52.3978	21.9332	37.1405	37.6661	350.497	24.0462	39.628	995.678	81.3846	0.967295	36447
sp|Q29052|ITIH1_PIG			147	default	180117	11611	0	U	K.LDAQASFLSK.E	C	96.5735	75.5616	127.885	74.7148	87.2702	243.686	121.26	95.7141	464.666	138.36	0.783141	31534
sp|Q29052|ITIH1_PIG			147	default	180110	3775	1	R	R.GSLVQASTANLDAAR.S	C	117.353	113.625	210.076	143.677	130.253	129.802	105.886	132.569	168.622	148.223	1	16553
sp|Q29052|ITIH1_PIG			147	default	180114	8345	1	R	R.GIEILNK.A	C	146.384	94.5244	100.06	78.9127	112.041	375.351	119.773	135.894	1829.52	168.457	0.826998	25526
sp|Q29090|2ABA_PIG			1899	default	180109	12007	1	R	K.DEISVDSLDFNK.K	C	140.43	105.18	107.089	107.925	144.44	111.205	103.929	118.444	180.226	117.006	0.545665	32517
sp|Q29090|2ABA_PIG			1899	default	180118	18477	1	R	R.YRDPTTVTTLR.V	C	60.6669	64.8321	48.1009	50.4871	54.1961	128.833	95.6246	108.03	182.382	48.9856	1	9651
sp|Q29092|ENPL_PIG			400	default	180120	12158	0	U	R.GTTITLVLK.E	C	62.5077	46.69	32.1067	56.3013	46.8746	99.1876	24.3788	38.875	1192.33	40.6722	0.931616	32656
sp|Q29092|ENPL_PIG			400	default	180120	17177	1	R	K.LGVIEDHSNR.T	C	231.341	231.911	605.671	239.992	183.93	265.797	327.74	266.035	620.829	371.125	0.964695	8062
sp|Q29092|ENPL_PIG			400	default	180120	11140	1	R	K.SILFVPTSAPR.G	C	95.989	71.2603	96.098	81.0408	56.1302	151.169	94.927	130.515	341.584	143.235	0.814647	30710
sp|Q29092|ENPL_PIG			400	default	180120	7740	1	R	K.YNDTFWK.E	C	29.65	14.6732	18.7733	17.5474	20.0882	180.242	44.2803	33.0852	3663.36	46.3603	0.99848	24198
sp|Q29092|ENPL_PIG			400	default	180109	7149	1	R	R.GLFDEYGSK.K	C	132.199	92.5331	129.606	113.562	122.298	219.943	132.081	119.462	2535.34	169.558	0.91292	23238
sp|Q29092|ENPL_PIG			400	default	180109	8739	1	R	K.GVVDSDDLPLNVSR.E	C	15.9952	18.0913	15.5196	12.5824	16.3883	55.7269	6.93151	18.2234	867.437	19.9671	1	26276
sp|Q29092|ENPL_PIG			400	default	180113	6632	1	R	K.AVVSQR.L	C	32.8912	25.6052	22.4931	22.1428	35.8718	76.2733	15.3123	29.942	1034.14	34.6232	0.615744	2238
sp|Q29092|ENPL_PIG			400	default	180113	13566	1	R	K.LIINSLYK.N	C	40.2486	32.5293	28.1312	29.9665	39.2847	69.4304	31.0999	32.9489	948.342	39.7896	0.863036	35632
sp|Q29092|ENPL_PIG			400	default	180113	12179	1	R	R.LTESPCALVASQYGWSGNM*ER.I	C	98.7928	102.203	123.543	98.174	93.4199	153.642	114.106	133.537	137.409	133.89	0.862263	32976
sp|Q29092|ENPL_PIG			400	default	180113	13750	1	R	R.LTESPCALVASQYGWSGNMER.I	C	123.68	92.0254	150.721	133.086	123.641	218.42	194.471	215.639	395.209	216.15	0.990753	35984
sp|Q29092|ENPL_PIG			400	default	180111	13687	1	R	K.LIINSLYK.N	C	229.844	218.646	150.331	167.153	238.602	155.8	54.6039	156.355	1890.22	146.31	0.93701	35550
sp|Q29092|ENPL_PIG			400	default	180111	1625	1	R	K.VIVTSK.H	C	251.384	256.962	220.349	201.501	294.115	370.922	184.484	263.524	3798.99	268.963	0.946364	12492
sp|Q29092|ENPL_PIG			400	default	180118	5482	1	R	K.FAFQAEVNR.M	C	11.9841	8.04681	7.18032	6.48558	6.78231	94.6892	0	17.9093	2224.68	19.8958	1	19815
sp|Q29092|ENPL_PIG			400	default	180118	11457	1	R	R.LSLNIDPDAK.V	C	185.631	151.575	234.887	205.372	220.505	346.4	294.296	355.89	905.675	291.894	0.688771	31296
sp|Q29092|ENPL_PIG			400	default	180118	5487	1	R	K.NLLHVTDTGVGMTR.E	C	98.0598	70.4886	133.163	172.135	74.294	130.154	76.9005	121.829	482.976	179.292	0.966818	19824
sp|Q29092|ENPL_PIG			400	default	180118	5519	1	R	K.NLLHVTDTGVGMTR.E	C	13.7572	10.0495	12.8859	13.1436	15.5369	41.6258	69.3366	34.9467	467.82	24.1272	0.890011	19888
sp|Q29092|ENPL_PIG			400	default	180118	6669	1	R	R.SGYLLPDTK.A	C	91.2082	119.072	161.366	86.6725	147.848	136.332	87.8916	96.5253	571.288	152.171	1	22100
sp|Q29092|ENPL_PIG			400	default	180117	13361	0	U	K.EEASDYLELDTIK.N	C	7.24493	4.15938	3.48702	2.10957	5.69845	75.4422	0	10.7382	1904.96	14.9684	0.978246	34878
sp|Q29092|ENPL_PIG			400	default	180117	3291	1	R	K.EFGTNIK.L	C	12.2956	9.33742	8.36806	8.10477	7.67402	161.957	0	19.4166	2321.01	27.3124	0.981342	15649
sp|Q29092|ENPL_PIG			400	default	180117	3659	1	R	K.SGTSEFLNK.M	C	34.374	36.6058	70.7377	42.5343	39.1824	44.2325	34.5313	39.8683	93.9131	59.422	0.555507	16349
sp|Q29092|ENPL_PIG			400	default	180110	8626	3	R	R.ELISNASDALDK.I	C	33.0817	31.407	28.8601	28.6898	41.5393	45.5754	23.601	39.6019	518.919	31.5613	1	25929
sp|Q29092|ENPL_PIG			400	default	180110	10900	1	R	K.SILFVPTSAPR.G	C	234.999	146.887	177.256	141.144	234.238	156.369	175.959	266.82	157.862	149.054	0.801965	30272
sp|Q29092|ENPL_PIG			400	default	180116	12235	1	R	R.ETLQQHK.L	C	22.4385	10.7702	2.25751	2.85566	7.22978	235.923	0	26.0228	5073.03	35.5027	0.902631	3282
sp|Q29092|ENPL_PIG			400	default	180116	4937	1	R	K.NLLHVTDTGVGMTR.E	C	1.95372	3.12465	2.55777	2.43436	2.38382	21.6921	1.59036	3.86261	283.42	7.97632	1	18778
sp|Q29092|ENPL_PIG			400	default	180116	6125	1	R	R.SGYLLPDTK.A	C	8.45604	7.60694	7.01153	8.46154	10.1826	36.6749	0.263416	12.0462	475.173	12.3009	0.844251	21116
sp|Q29092|ENPL_PIG			400	default	180115	2609	1	R	K.DISTNYYASQK.K	C	90.0559	106.724	86.4344	79.8756	81.5639	106.377	197.519	86.801	504.486	103.185	1	14291
sp|Q29092|ENPL_PIG			400	default	180115	18457	1	R	K.EAESSPFVER.L	C	3.54434	3.66447	1.52195	2.58819	25.0525	47.3141	0	6.98004	1197.1	9.95957	0.982022	8238
sp|Q29092|ENPL_PIG			400	default	180115	12767	0	U	R.TDDEVVQREEEAIQLDGLNASQIR.E	C	8.13888	2.37785	1.01898	1.89253	0.181187	52.793	0	6.84519	1051.94	7.22734	1	33735
sp|Q29092|ENPL_PIG			400	default	180114	16112	1	R	K.AQAYQTGK.D	C	67.2388	67.9038	75.9001	73.346	51.9452	93.3299	40.6508	54.3274	576.572	85.0148	0.996739	4610
sp|Q29092|ENPL_PIG			400	default	180114	2440	1	R	K.DISTNYYASQK.K	C	86.8852	132.633	108.212	92.9957	88.4763	96.2342	16.8012	123.512	856.746	82.6045	0.895248	14145
sp|Q29092|ENPL_PIG			400	default	180119	6330	3	R	R.ELISNASDALDK.I	C	505.901	373.723	584.818	409.471	329.39	341.356	359.057	301.649	427.426	356.307	0.85935	21452
sp|Q29092|ENPL_PIG			400	default	180112	17148	1	R	K.EVEDDEYK.A	C	89.6128	109.499	68.8404	115.304	92.0893	114.535	30.2784	54.2981	1187.94	77.6102	0.903969	7083
sp|Q29092|ENPL_PIG			400	default	180112	6552	1	R	K.IYFMAGSSR.K	C	33.5289	18.8577	16.3124	22.6644	19.1377	241.695	0	33.118	3594.54	37.0296	0.992158	21940
sp|Q29092|ENPL_PIG			400	default	180112	6560	1	R	K.IYFMAGSSR.K	C	12.828	9.00886	11.1398	5.98444	15.027	31.1161	3.80098	13.4345	432.482	14.1445	0.882798	21959
sp|Q29092|ENPL_PIG			400	default	180112	430	0	U	K.TETVEEPM*EEEEAAK.E	C	58.7359	53.017	84.2106	66.2165	68.2173	80.0588	58.645	71.2546	581.183	71.8904	1	10149
sp|Q29092|ENPL_PIG			400	default	180112	3572	0	U	K.TETVEEPMEEEEAAK.E	C	77.9513	324.85	560.962	140.789	428.729	340.82	104.04	171.211	2085.76	595.86	0.983328	16244
sp|Q29092|ENPL_PIG			400	default	180112	1883	1	R	K.TFEINPR.H	C	63.3403	82.9186	71.1759	68.2544	65.4219	111.065	24.5167	51.2566	1540.92	121.222	0.989058	12941
sp|Q29095|PTGDS_PIG			3739	default	180116	15875	0	U	R.M*ATLYSR.S	C	7.4266	12.8732	8.27944	7.55965	8.22032	23.6473	7.57045	7.83323	15.4844	12.9344	0.858172	4688
sp|Q29095|PTGDS_PIG			3739	default	180119	17325	0	U	R.SQAPGAAVR.E	C	3.03255	3.65123	2.63887	0	11.7907	1534.7	142.359	128.373	681.582	109.487	0.989772	4249
sp|Q29099|PTBP1_PIG			2847	default	180120	6277	2	R	K.LTSLNVK.Y	C	803.817	662.617	775.724	605.909	900.649	578.886	826.093	764.173	1147.44	736.688	0.931334	21386
sp|Q29099|PTBP1_PIG			2847	default	180111	16134	2	R	K.VTNLLMLK.G	C	12.3268	8.53487	10.6009	8.39619	14.9434	35.5328	5.37396	9.91114	507.774	13.4967	0.74654	40229
sp|Q29099|PTBP1_PIG			2847	default	180116	10615	1	R	K.LSLDGQNIYNACCTLR.I	C	11.2848	7.73943	1.97995	3.23038	13.9117	32.2553	3.8345	6.90208	409.666	16.6336	0.865841	29704
sp|Q29099|PTBP1_PIG			2847	default	180114	7483	2	R	K.FGTVLK.I	C	304.146	186.384	213.298	209.311	322.182	284.773	317.99	256.996	1014.23	246.127	0.543857	23871
sp|Q29101|CXA1_PIG			4109	default	180112	7087	1	R	K.VAQTDGVNVEMHLK.Q	C	89.4384	52.2487	85.2247	69.3766	81.3298	87.5916	92.4779	86.5186	428.998	88.8116	0.87735	22975
sp|Q29116|TENA_PIG			8	default	180120	8194	0	U	K.AYAAGFGDLK.E	C	43.9859	38.3179	46.9294	43.6591	46.423	67.5977	33.2727	52.2186	926.826	56.3324	0.931915	25079
sp|Q29116|TENA_PIG			8	default	180120	18043	3	R	R.CVNGQCVCHEGFTGK.D	C	132.254	91.4052	147.253	110.8	130.01	111.264	90.0399	192.517	370.165	220.31	0.847496	9898
sp|Q29116|TENA_PIG			8	default	180120	7741	3	R	R.LACPHGCR.G	C	33.2395	30.1987	20.4986	29.6502	32.7155	79.2417	46.5675	45.2137	346.571	26.5462	0.695582	2420
sp|Q29116|TENA_PIG			8	default	180120	4350	1	R	R.SFSTFDK.D	C	224.874	224.294	285.071	147.214	394.248	326.827	2908.95	337.229	1859.9	272.195	0.852419	17699
sp|Q29116|TENA_PIG			8	default	180109	3083	3	R	K.ETFTTGLDAPR.N	C	167.043	166.682	270.365	167.027	139.375	201.935	204.898	193.873	446.944	188.79	1	15269
sp|Q29116|TENA_PIG			8	default	180111	18533	3	R	R.ACGCAAAPDVK.E	C	55.8264	66.6286	56.5215	71.5162	76.7881	214.299	73.5375	94.1994	1725.07	59.385	0.93467	7646
sp|Q29116|TENA_PIG			8	default	180111	11378	3	R	K.ATLTGLRPGTEYGIGVSAVK.G	C	19.211	19.2539	59.8645	23.7045	18.0949	35.3591	15.0741	28.2097	244.179	67.8004	1	31140
sp|Q29116|TENA_PIG			8	default	180111	11383	3	R	K.ATLTGLRPGTEYGIGVSAVK.G	C	188.673	151.307	591.106	263.856	164.477	465.49	467.296	573.167	406.374	860.895	1	31149
sp|Q29116|TENA_PIG			8	default	180111	12918	3	R	R.ELEPGVEYFIR.V	C	323.428	278.071	248.503	240.871	352.707	318.459	373.809	318.161	740.05	266.195	1	34079
sp|Q29116|TENA_PIG			8	default	180111	13027	3	R	R.VFAILENKK.S	C	200.079	354.621	239.988	259.926	220.091	131.394	91.6713	162.533	1069.1	182.283	0.991581	34287
sp|Q29116|TENA_PIG			8	default	180111	18066	3	R	R.VPGDQTSTTIR.E	C	45.0132	32.3868	33.0028	32.0677	38.8241	74.9767	57.2459	62.4157	976.327	49.2503	0.919917	6664
sp|Q29116|TENA_PIG			8	default	180118	1834	0	U	K.ITAQGQYELR.V	C	139.008	117.061	136.544	122.066	158.925	238.538	257.101	178.04	513.819	143.749	0.670108	12842
sp|Q29116|TENA_PIG			8	default	180118	5016	3	R	R.LDAPSQIEAK.D	C	192.392	190.579	321.776	130.877	176.442	67.8989	33.7308	72.9973	1716.59	82.0423	1	18924
sp|Q29116|TENA_PIG			8	default	180118	14557	3	R	R.LNYGLPSGQPVEVQLPR.N	C	46.5761	43.5319	34.1562	33.4012	38.6747	120.612	31.1127	43.8582	114.872	33.138	1	37224
sp|Q29116|TENA_PIG			8	default	180118	12987	3	R	R.RADMSSNPAK.E	C	434.015	443.586	191.867	265.197	569.58	91.4383	31.8653	125.852	3534.63	52.9647	0.99552	3422
sp|Q29116|TENA_PIG			8	default	180117	7377	3	R	K.AAADTYR.I	C	224.085	99.272	23.7596	33.0367	42.9639	52.4778	36.6262	33.1573	262.822	39.6951	1	2345
sp|Q29116|TENA_PIG			8	default	180117	14451	3	R	R.VATYLPTPEGLK.F	C	55.5293	55.4139	48.178	49.2171	52.2575	44.2476	26.307	41.1936	1915.03	37.5123	0.924299	36955
sp|Q29116|TENA_PIG			8	default	180110	8060	0	U	K.AYAAGFGDLK.E	C	42.8702	38.6206	39.7552	39.9712	50.1375	66.8489	86.1381	62.2061	102.119	43.3731	0.839299	24848
sp|Q29116|TENA_PIG			8	default	180110	11973	3	R	K.ESSLTLLWR.T	C	1.70646	0	0	1.60921	0.942489	1.44798	0	2.48943	226.497	0	0.954996	32330
sp|Q29116|TENA_PIG			8	default	180110	8980	3	R	K.LPVGSQCSVDLESASGDK.D	C	2.94214	2.6998	0	2.17341	0	10.2181	0	14.2933	2373.15	2.40934	0.957051	26607
sp|Q29116|TENA_PIG			8	default	180116	2563	3	R	K.FTTDLDSPR.D	C	0	0	4.14161	2.97364	0	9.04271	0	14.0502	2052.68	3.1726	0.976648	14247
sp|Q29116|TENA_PIG			8	default	180115	16791	0	U	R.DHGETAYAVYDR.F	C	3.07505	2.74504	1.82657	2.63295	1.18409	6.74779	1.50872	8.47442	886.511	2.49545	0.952707	4733
sp|Q29116|TENA_PIG			8	default	180115	16859	3	R	R.EQCTSGAGCCLQPAEGR.L	C	1.76682	0	0	0	0	0	4.24816	0	112.409	0	1	4880
sp|Q29116|TENA_PIG			8	default	180114	17117	3	R	K.EDEGEITK.S	C	71.9464	59.3012	64.2924	52.4413	76.4633	74.4167	83.8984	91.4228	4199.24	82.3919	0.877318	6721
sp|Q29116|TENA_PIG			8	default	180114	10280	3	R	R.ISQTDNSITLEWR.N	C	181.314	157.784	199.975	166.326	186.3	201.038	171.683	237.926	184.102	249.668	0.679034	29222
sp|Q29116|TENA_PIG			8	default	180112	18191	3	R	R.CEEGQCVCDEGFAGADCSER.R	C	59.2922	52.7922	75.3665	54.6097	75.0674	56.7098	65.7875	69.9813	84.3268	64.7689	1	9277
sp|Q29116|TENA_PIG			8	default	180112	5878	3	R	R.IQALNGPLR.S	C	140.394	111.08	112.374	102.153	135.766	121.338	125.119	141.423	937.356	152.792	0.993242	20653
sp|Q29201|RS16_PIG			1085	default	180120	5649	4	R	K.DILIQYDR.T	C	293.71	285.116	219.889	248.21	312.375	534.487	353.523	451.555	858.27	320.21	0.844914	20188
sp|Q29201|RS16_PIG			1085	default	180109	16943	3	R	K.YVDEASK.K	C	116.703	135.446	102.571	114.26	115.091	144.046	72.6821	93.1272	876.779	114.706	1	6388
sp|Q29201|RS16_PIG			1085	default	180115	9583	0	U	K.GPLQSVQVFGR.K	C	3.79454	4.27642	0.970107	2.65217	9.50788	19.8794	1.84074	1.95967	210.827	8.2842	0.989935	27631
sp|Q29201|RS16_PIG			1085	default	180114	9313	0	U	K.GPLQSVQVFGR.K	C	21.5876	13.5834	1.93507	8.51247	31.9906	29.0292	7.9319	10.8343	283.321	16.4477	0.612687	27375
sp|Q29214|RLA0_PIG			680	default	180109	2695	0	U	R.FLEGVR.N	C	26.0896	10.1935	7.27355	5.88709	19.9	87.7889	0	24.3921	2358.29	33.8969	0.970177	14527
sp|Q29214|RLA0_PIG			680	default	180113	17897	0	U	R.GHLENNPALEK.L	C	129.33	117.301	58.3801	66.7809	112.601	351.434	158.802	120.921	7872.64	137.114	0.993976	8400
sp|Q29214|RLA0_PIG			680	default	180110	10192	0	U	R.AGAIAPCEVTVPAQNTGLGPEK.T	C	56.6346	30.2881	20.1968	23.5393	30.5762	119.609	57.4907	26.2906	1653.58	139.114	1	28918
sp|Q29214|RLA0_PIG			680	default	180110	10420	0	U	R.GNVGFVFTK.E	C	45.9893	62.2554	56.1272	56.8126	36.4222	64.2093	29.8213	51.0882	169.364	42.2402	0.657335	29355
sp|Q29214|RLA0_PIG			680	default	180112	7923	0	U	K.CFIVGADNVGSK.Q	C	64.3259	45.2786	28.8787	33.5449	42.2635	140.271	9.676	37.0961	1349.39	46.4242	1	24576
sp|Q29221|CAZA2_PIG			2281	default	180118	12999	1	R	R.EGAAHAFAQYNLDQFTPVK.I	C	113.718	401.876	212.955	141.563	97.7458	188.172	57.8559	413.382	258.73	280.221	1	34242
sp|Q29221|CAZA2_PIG			2281	default	180116	6822	2	R	K.IQVHYYEDGNVQLVSHK.D	C	13.0783	13.9764	2.83972	2.15473	7.70391	72.3797	9.94607	7.10811	650.676	15.0457	0.965708	22449
sp|Q29221|CAZA2_PIG			2281	default	180116	6842	2	R	K.IQVHYYEDGNVQLVSHK.D	C	9.06789	7.31791	3.83167	6.31263	3.13834	56.1723	3.19619	6.86104	481.467	12.4833	0.965335	22487
sp|Q29223|RL34_PIG			631	default	180118	369	1	R	R.LSYNTASNK.T	C	132.569	161.958	134.349	138.904	184.332	225.57	170.82	135.606	633.902	128.689	1	10043
sp|Q29223|RL34_PIG			631	default	180119	7111	1	R	R.AFLIEEQK.I	C	1395.95	858.571	1531.49	884.414	804.105	635.095	923.631	681.009	913.725	801.108	0.988798	22944
sp|Q29223|RL34_PIG			631	default	180119	18740	1	R	K.SACGVCPGR.L	C	15.8934	11.5348	7.86351	10.1053	15.7366	28.1764	4.93951	7.73437	135.938	18.5157	1	4619
sp|Q29238|CLIC1_PIG			3193	default	180116	9443	0	U	K.GVTFNVTTVDTK.R	C	26.1309	23.5205	8.77091	7.98781	16.8721	257.596	0.942226	21.3983	2005.17	27.2455	0.998847	27467
sp|Q29290|CYTB_PIG			3211	default	180120	6822	1	R	K.PLTLSSYQTNK.S	C	208.454	185.866	259.925	216.95	219.775	161.738	192.528	179.821	515.742	179.386	0.972613	22431
sp|Q29290|CYTB_PIG			3211	default	180113	11044	1	R	R.VFESLPHENKPLTLSSYQTNK.S	C	90.8266	102.867	122.079	106.423	107.689	131.409	75.2054	103.924	310.866	154.724	0.865853	30809
sp|Q29290|CYTB_PIG			3211	default	180118	7519	1	R	K.PLTLSSYQTNK.S	C	108.441	106.809	89.0383	104.579	110.456	217.096	80.2066	103.167	2207.54	76.0783	0.948711	23773
sp|Q29290|CYTB_PIG			3211	default	180117	5418	1	R	R.HDELTYF.-	C	135.636	120.281	133.477	112.767	133.444	284.472	196.515	120.012	1983.08	144.936	0.799379	19706
sp|Q29290|CYTB_PIG			3211	default	180117	8332	1	R	K.VQVDDDDFVHLR.V	C	86.4735	68.5418	72.5286	41.3561	71.9725	52.3997	153.29	80.973	3434.98	77.3776	0.997491	25273
sp|Q29290|CYTB_PIG			3211	default	180119	4236	1	R	R.VFESLPHENK.P	C	50.1139	40.4047	42.0202	40.5257	29.9059	450.049	208.583	36.6815	4174.46	48.3611	0.933811	17450
sp|Q29307|ATIF1_PIG			1791	default	180113	3970	0	U	R.EQLAALK.K	C	53.8137	53.8682	34.7282	64.0294	47.901	245.171	29.5605	42.0386	1214.92	50.7308	0.988495	17283
sp|Q29307|ATIF1_PIG			1791	default	180112	17944	0	U	R.DAGGAFGK.K	C	23.5853	14.4213	9.54799	12.4944	14.3028	259.247	0.537142	65.8006	5083.23	43.307	1	8754
sp|Q29375|RL7A_PIG			766	default	180116	10436	1	R	R.AGVNTVTTLVENK.K	C	19.2539	14.3102	11.1553	12.7494	22.4097	40.9495	6.51184	14.6846	347.572	24.8229	0.615663	29365
sp|Q29387|EF1G_PIG			22	default	180120	3572	1	R	K.QVLEPSFR.Q	C	171.618	131.917	152.512	131.704	203.359	172.198	153.016	166.596	754.439	180.071	0.932562	16205
sp|Q29387|EF1G_PIG			22	default	180109	15059	1	R	R.VLGLLDAHLK.T	C	73.7305	76.0232	82.7029	88.6063	78.3422	120.728	50.3843	82.8966	819.604	93.2322	0.963574	38356
sp|Q29387|EF1G_PIG			22	default	180118	2924	1	R	R.TFLVGER.V	C	204.444	201.118	193.513	216.156	207.519	392.312	232.741	294.738	1425.28	281.485	1	14920
sp|Q29387|EF1G_PIG			22	default	180116	9927	1	R	R.EYFSWEGAYQHVGK.A	C	11.5624	10.0279	10.5706	11.0609	13.4058	29.5195	2.33497	8.09751	418.536	10.6923	0.793412	28391
sp|Q29387|EF1G_PIG			22	default	180116	15671	1	R	R.QAFPNTNR.W	C	4.0173	2.63593	1.98533	1.89968	2.22521	22.3147	0	1.81802	496.219	2.60808	1	4254
sp|Q29387|EF1G_PIG			22	default	180116	2667	1	R	R.TFLVGER.V	C	14.005	10.8608	9.93113	12.2121	14.4369	38.61	1.14158	11.9354	567.957	16.4749	1	14446
sp|Q29387|EF1G_PIG			22	default	180115	11772	1	R	K.AAAPAPEEELDECEQALAAEPK.A	C	6.44531	2.44104	2.63383	6.83843	7.18042	14.6548	11.9786	13.0054	82.1971	8.07004	1	31823
sp|Q29387|EF1G_PIG			22	default	180115	11784	1	R	K.AAAPAPEEELDECEQALAAEPK.A	C	0	2.56113	2.39912	1.17592	1.76452	10.5049	0.526925	2.15533	75.9251	3.74143	1	31843
sp|Q29387|EF1G_PIG			22	default	180115	18417	1	R	K.FAESQPK.K	C	6.20985	1.9719	1.14743	2.52394	0.858214	54.8114	0	9.05846	1009.99	7.09034	0.859561	8154
sp|Q29387|EF1G_PIG			22	default	180114	11145	1	R	K.AAAPAPEEELDECEQALAAEPK.A	C	43.9021	31.5278	41.6134	47.8194	27.8651	70.1434	43.884	43.1436	178.004	40.0964	1	30880
sp|Q29549|CLUS_PIG			1327	default	180120	14017	1	R	R.EPFDTQFFSPFGSSHR.G	C	53.4576	49.7138	68.2198	61.6377	57.7854	86.8052	50.4509	81.9588	125.775	100.889	1	36211
sp|Q29549|CLUS_PIG			1327	default	180120	12406	3	R	K.SLLSSLEEAK.K	C	96.7257	91.4214	90.7035	132.3	73.9914	307.301	89.7629	206.747	974.714	115.066	0.947798	33128
sp|Q29549|CLUS_PIG			1327	default	180109	16942	3	R	K.TLIEQSNEER.K	C	81.5691	56.831	82.5422	64.6332	73.5914	164.152	61.3296	102.108	453.48	158.475	1	6387
sp|Q29549|CLUS_PIG			1327	default	180113	3960	3	R	R.IDSLMENDR.Q	C	77.1076	81.695	111.451	97.8509	86.6356	289.552	97.25	139.525	691.946	140.657	0.906903	17263
sp|Q29549|CLUS_PIG			1327	default	180113	17870	3	R	R.IDSLM*ENDR.Q	C	143.951	116.438	112.684	94.4203	129.182	710.601	138.73	193.202	327.845	99.5775	1	8342
sp|Q29549|CLUS_PIG			1327	default	180113	13026	1	R	K.LYDQLLQSYQQK.M	C	185.638	129.408	166.628	143.22	190.915	363.985	198.45	346.389	1222.43	213.439	0.973413	34599
sp|Q29549|CLUS_PIG			1327	default	180113	9762	1	R	R.QELYTSLQMAEK.F	C	140.483	135.954	97.0463	162.326	87.8337	563.935	104.633	180.957	3743.24	152.191	0.922832	28356
sp|Q29549|CLUS_PIG			1327	default	180111	13259	1	R	K.LYDQLLQSYQQK.M	C	116.192	67.105	36.3965	92.1776	54.3628	916.796	101.978	307.897	5196.9	124.318	0.995848	34735
sp|Q29549|CLUS_PIG			1327	default	180111	6726	2	R	R.QQSHVMDIMEDSFNR.A	C	201.581	159.809	290.075	227.09	245.345	455.442	287.833	389.319	1119.02	410.895	0.912082	22235
sp|Q29549|CLUS_PIG			1327	default	180117	16337	1	R	R.ASNIMDELFQDR.F	C	1.868	0	0	2.36033	0	20.9104	0.623037	8.02594	83.4436	1.65468	0.984229	40563
sp|Q29549|CLUS_PIG			1327	default	180117	8436	1	R	R.IPYHFPEAGVPENSNDR.A	C	520.946	366.638	403.784	360.127	554.71	534.349	561.051	478.795	1666.72	343.447	0.835219	25468
sp|Q29549|CLUS_PIG			1327	default	180110	11924	3	R	K.SLLSSLEEAK.K	C	50.5161	34.2303	54.7234	49.3246	31.575	173.114	25.4001	87.7729	748.122	67.4718	0.96458	32234
sp|Q29549|CLUS_PIG			1327	default	180115	7824	1	R	R.IPYHFPEAGVPENSNDR.A	C	11.6086	7.33849	11.3426	12.7106	12.1093	151.184	18.3732	43.4874	616.643	32.2405	0.877946	24271
sp|Q29549|CLUS_PIG			1327	default	180114	14708	3	R	K.EDALNDTR.D	C	141.54	148.647	119.865	119.426	144.199	159.521	89.3091	121.074	189.91	85.7976	0.701879	3773
sp|Q29549|CLUS_PIG			1327	default	180119	9163	1	R	R.GSLFFNPK.S	C	65.6176	32.1268	38.1324	43.5672	31.7941	494.481	35.6336	237.62	2604	47.5157	0.955393	26863
sp|Q29549|CLUS_PIG			1327	default	180119	21249	3	R	K.TLIEQSNEER.K	C	10.7419	12.9212	13.9045	11.6928	3.14712	65.5431	12.7221	35.7558	208.775	13.9535	1	9894
sp|Q29551|SCOT1_PIG			1745	default	180109	10493	1	R	K.FYTDAVEAVK.D	C	37.3293	27.4268	39.2946	29.8975	32.2972	257.449	49.6481	73.7311	211.718	40.3499	1	29624
sp|Q29551|SCOT1_PIG			1745	default	180118	8605	1	R	R.MISSYVGENAEFER.Q	C	13.7523	12.9364	12.578	11.7972	15.5136	18.1489	17.0492	19.2156	33.1995	14.4664	1	25844
sp|Q29551|SCOT1_PIG			1745	default	180115	5856	0	U	K.CTLPLTGK.Q	C	9.13036	8.75202	1.91043	0.633153	6.63684	36.5663	0	6.72735	576.165	12.4769	0.789459	20514
sp|Q29554|ECHA_PIG			1076	default	180113	8043	0	U	K.GLYPAPLK.I	C	105.475	103.202	212.522	133.43	123.927	175.649	100.57	116.514	1703.08	222.05	0.933325	25073
sp|Q29554|ECHA_PIG			1076	default	180113	2664	0	U	K.YEAIYGK.Q	C	10.1416	8.10932	20.713	16.3752	12.3732	28.9438	8.15457	17.4628	325.577	23.6683	0.812582	14606
sp|Q29554|ECHA_PIG			1076	default	180111	9183	0	U	R.FVDLYGAQK.V	C	124.581	134.943	112.146	128.925	108.78	342.114	112.259	164.596	1069.08	126.909	0.959109	26929
sp|Q29554|ECHA_PIG			1076	default	180111	4073	0	U	K.IPSRPDISSDEDIQYR.L	C	7.80446	9.4604	21.2133	10.0629	12.2225	31.3908	16.3648	13.5223	541.495	24.6991	0.95922	17167
sp|Q29554|ECHA_PIG			1076	default	180118	17571	0	U	R.THINYGVK.G	C	306.513	265.622	307.403	226.776	323.743	281.587	341.953	261.259	1213.31	237.836	0.877089	7697
sp|Q29554|ECHA_PIG			1076	default	180116	5000	0	U	R.ILQEGVGPK.K	C	3.73274	2.14538	7.46106	5.51783	3.55498	57.9638	0	13.7545	1653.1	12.4161	1	18899
sp|Q29554|ECHA_PIG			1076	default	180115	12476	0	U	R.FAGGNLDVLK.Q	C	6.54444	2.88138	3.43101	1.11198	2.56979	24.7184	0	7.49743	639.865	6.34524	0.945661	33181
sp|Q29554|ECHA_PIG			1076	default	180114	16942	0	U	K.HVAENLGK.I	C	950.959	609.787	729.918	677.856	1027.99	949.109	1137.39	1114.71	1775.1	968.281	0.695164	6353
sp|Q29554|ECHA_PIG			1076	default	180112	1356	0	U	K.ALTSFER.D	C	22.0289	28.3709	21.3919	27.4952	18.9245	44.1563	13.91	24.1635	534.174	19.2774	0.875679	11935
sp|Q29561|KCY_PIG			2886	default	180111	13726	0	U	K.VVFVLGGPGAGK.G	C	76.2034	75.187	51.3968	48.6553	76.4662	93.8559	92.7906	82.2345	467.28	59.9215	0.936503	35623
sp|Q29561|KCY_PIG			2886	default	180119	13516	1	R	K.FLIDGFPR.N	C	132.906	110.475	166.789	125.343	97.5749	90.3157	104.061	99.5975	126.888	100.368	1	35184
sp|Q29577|KCRU_PIG			467	default	180118	16920	2	R	R.AGVHIK.L	C	106.824	106.362	152.557	103.12	105.295	152.83	192.478	142.276	365.206	126.426	0.792513	6332
sp|Q2EN76|NDKB_PIG			2201	default	180120	5546	0	R	R.TFIAVKPDGVQR.G	C	133.27	88.4631	64.2337	85.8989	94.2082	416.651	169.722	113.358	4064.77	103.281	0.973264	19988
sp|Q2EN76|NDKB_PIG			2201	default	180109	936	1	R	K.QHYIDLK.D	C	139.442	78.5746	53.5473	70.3505	74.0669	730.946	241.099	110.971	7236.11	126.073	1	11170
sp|Q2EN76|NDKB_PIG			2201	default	180118	4563	1	R	R.VM*LGETNPADSKPGTIR.G	C	35.0403	32.818	42.4586	34.9052	30.421	55.5449	57.7412	39.9743	52.6729	50.923	0.93137	18061
sp|Q2EN76|NDKB_PIG			2201	default	180117	6302	1	R	R.VMLGETNPADSK.P	C	23.4596	3.17058	8.19579	11.7762	4.7838	199.078	69.8608	30.0921	2348.28	27.3847	1	21394
sp|Q2EN76|NDKB_PIG			2201	default	180110	3989	1	R	R.GDFCIQVGR.N	C	14.6954	8.10495	6.51499	0.688062	6.85288	94.9698	21.2871	16.5052	997.988	14.1413	0.952738	16961
sp|Q2EN76|NDKB_PIG			2201	default	180110	5032	0	R	R.TFIAVKPDGVQR.G	C	104.153	97.0935	111.217	105.281	104.202	154.765	125.908	128.139	390.745	112.855	0.727891	18953
sp|Q2EN76|NDKB_PIG			2201	default	180115	11447	1	R	R.GLVGEIIK.R	C	23.9507	10.0737	6.75773	10.6856	11.2347	89.4275	37.5286	21.9646	1189.1	21.6059	1	31192
sp|Q2EN76|NDKB_PIG			2201	default	180114	11082	1	R	R.GLVGEIIK.R	C	379.344	306.111	430.088	324.234	463.332	614.801	401.864	380.882	3129.05	534.347	0.938526	30761
sp|Q2EN76|NDKB_PIG			2201	default	180119	3770	0	R	R.TFIAVKPDGVQR.G	C	789.471	590.073	1094.44	644.524	641.398	510.026	702.71	565.396	793.02	705.913	0.905556	16564
sp|Q2EN81|ATPO_PIG			3981	default	180113	1639	0	U	K.SLSDMTAK.E	C	9.37807	1.96899	2.72305	5.6793	10.1023	67.1832	0	24.627	1927.25	15.0139	0.996637	12512
sp|Q2EN81|ATPO_PIG			3981	default	180110	10634	0	U	K.VAASIMNPYVK.R	C	27.9195	24.4856	32.8115	35.7394	31.9003	63.9628	26.0309	46.6565	895.129	49.5607	0.569149	29763
sp|Q2EN81|ATPO_PIG			3981	default	180116	5933	3	R	R.VAQILK.E	C	20.6619	18.8957	11.8083	8.77446	20.1091	71.6576	0	32.4818	1744.92	36.359	0.866225	20749
sp|Q2HYU2|PFKAM_PIG			828	default	180113	13211	1	R	K.GQIEEAGWSYVGGWTGQGGSK.L	C	55.8132	36.0255	68.9157	51.6663	63.2714	75.0446	75.3115	82.5287	210.326	88.1609	0.963161	34957
sp|Q2HYU2|PFKAM_PIG			828	default	180110	12323	3	R	R.TFVLEVMGR.H	C	312.35	351.577	467.937	338.2	345.35	218.543	185.127	301.144	219.325	275.742	0.673786	32995
sp|Q2HYU2|PFKAM_PIG			828	default	180114	11858	1	R	R.VLVVHDGFEGLAK.G	C	132.945	129.083	96.8192	193.789	135.106	183.108	112.404	147.369	981.162	184.428	0.981157	32251
sp|Q2MJV8|PALM_PIG			2507	default	180117	14387	1	R	K.EIEELENADTLPAPVK.E	C	110.242	86.972	98.2853	100.407	101.531	186.627	187.742	162.61	1234.27	124.751	0.963007	36836
sp|Q2MJV8|PALM_PIG			2507	default	180117	6892	1	R	K.ETQVAPSPGPVVPAPCPAQEDR.K	C	75.2848	67.4827	56.8626	52.0995	87.4278	67.5345	64.7995	72.4123	272.879	63.3021	0.962096	22520
sp|Q2QLE3|TES_PIG			3745	default	180111	17163	1	R	K.QLPAHDQDPSK.C	C	68.3387	56.187	58.9186	53.4227	79.691	95.4385	167.149	57.1238	248.078	70.1372	1	4773
sp|Q2QLE3|TES_PIG			3745	default	180115	8721	1	R	K.MGLGHEQGFGAPCLK.C	C	47.0139	22.8561	4.80254	7.18699	18.5108	45.4889	7.46423	5.0474	219.227	16.956	0.801037	25987
sp|Q2VL90|C163A_PIG			1648	default	180109	10935	0	U	R.LASPSEETWITCANK.I	C	317.117	215.749	240.367	231.847	278.333	297.146	338.81	350.364	411.124	301.327	0.824736	30471
sp|Q2VL90|C163A_PIG			1648	default	180113	18569	0	U	K.TSYQVYSK.T	C	97.7758	67.506	104.899	83.7662	77.6452	218.738	203.566	146.906	286.72	86.0883	0.886535	9811
sp|Q2VL90|C163A_PIG			1648	default	180118	14846	0	U	K.CGVALSIPGGAPFGK.G	C	30.1494	54.7095	32.3689	31.9869	32.2043	92.7293	13.1471	20.4249	286.748	20.102	0.7756	37776
sp|Q2VL90|C163A_PIG			1648	default	180118	16757	0	U	R.LISENSR.E	C	86.4449	162.725	287.365	446.129	116.686	530.001	120.404	219.386	709.621	325.041	0.803085	5989
sp|Q2VL90|C163A_PIG			1648	default	180118	2326	0	U	R.NSMSPATVGVVCR.Q	C	251.427	131.805	357.369	131.436	305.157	273.731	436.919	325.16	308.584	161.064	0.966024	13780
sp|Q2VL90|C163A_PIG			1648	default	180118	2354	0	U	R.NSMSPATVGVVCR.Q	C	62.0711	52.0307	84.6154	61.5079	66.6356	93.3275	76.7678	81.7769	127.161	79.1099	1	13834
sp|Q2VL90|C163A_PIG			1648	default	180118	3526	0	U	R.QLGCPTAIK.A	C	99.199	84.5173	109.174	95.4719	85.5039	98.1753	90.7346	82.8257	177.224	97.1962	1	16074
sp|Q2VL90|C163A_PIG			1648	default	180117	14463	0	U	K.GPDTLWQCPSSPWK.K	C	89.3483	134.553	150.458	148.371	101.122	122.76	79.1968	124.161	620.486	116.474	0.897686	36977
sp|Q2VL90|C163A_PIG			1648	default	180119	784	0	U	R.GDISPASSDK.T	C	11.3939	13.2653	13.2932	10.0374	12.9164	26.7071	1.59417	16.2399	334.566	17.9271	0.645902	10860
sp|Q2XQV4|ALDH2_PIG			2550	default	180120	12016	0	U	R.ELGEYGLQAYTEVK.T	C	105.895	124.448	93.3373	95.4563	120.044	76.96	51.532	65.8375	460.302	71.2368	0.945862	32383
sp|Q2XQV4|ALDH2_PIG			2550	default	180111	10241	0	R	K.ILGYIK.S	C	60.3283	56.5586	78.3737	71.4054	62.0301	105.043	47.9275	86.2634	1032.58	93.9553	1	28966
sp|Q2XQV4|ALDH2_PIG			2550	default	180111	12733	0	U	K.TLPIDGDYFSYTR.H	C	139.896	69.0863	140.079	94.911	172.893	257.396	220.914	219.115	990.542	237.691	0.855078	33728
sp|Q2XQV4|ALDH2_PIG			2550	default	180117	5636	0	U	R.TEQGPQIDETQFK.K	C	18.3258	12.5483	7.96886	13.1787	15.8853	88.6516	1.57237	18.3378	1965.06	31.2137	0.985416	20123
sp|Q2XQV4|ALDH2_PIG			2550	default	180110	4892	1	R	R.YYAGWADK.Y	C	79.102	113.663	135.434	82.5243	105.174	112.627	137.639	75.7522	769.145	74.8784	1	18686
sp|Q2XQV4|ALDH2_PIG			2550	default	180114	14128	0	U	K.LGPALATGNVVVMK.V	C	32.9652	25.7812	29.9679	26.028	30.5472	48.862	24.7296	29.3998	483.339	33.3186	0.767243	36598
sp|Q2XQV4|ALDH2_PIG			2550	default	180114	4330	4	R	K.RVTLELGGK.S	C	164.788	169.464	188.073	149.185	189.862	326.794	162.039	196.408	1785.06	219.294	0.940746	17851
sp|Q2XQV4|ALDH2_PIG			2550	default	180112	11631	0	U	K.TFPTVNPSTGDVICHVAEGDK.E	C	428.256	152.31	22.6505	30.2445	39.8446	181.638	319.359	75.9126	193.615	64.0457	0.972544	31668
sp|Q2XQV4|ALDH2_PIG			2550	default	180112	8166	4	R	R.VTLELGGK.S	C	157.204	123.727	102.01	100.57	114.901	229.25	88.6909	113.669	1209.78	165.004	0.810086	25039
sp|Q2YGT9|RL6_PIG			1452	default	180113	800	0	U	K.AVDSQILR.R	C	340.137	208.904	208.189	219.98	168.763	322.631	220.866	161.396	1371.82	176.477	1	10906
sp|Q2YGT9|RL6_PIG			1452	default	180118	5046	0	U	R.VLATVTK.P	C	279.185	211.153	223.055	212.585	261.288	384.548	304.115	304.816	1374.66	233.84	0.993921	18982
sp|Q3I5G7|SYUA_PIG			2486	default	180120	2406	0	U	K.EGVVHGVTTVAEK.T	C	164.627	179.38	240.328	180.956	230.402	223.903	222.917	210.844	1021.78	245.393	0.975365	13977
sp|Q3I5G7|SYUA_PIG			2486	default	180109	327	1	R	K.EGVVAAAEK.T	C	15.7877	13.5761	31.364	19.0103	16.2411	80.6134	91.7942	64.969	491.968	34.8624	0.878615	10009
sp|Q3I5G7|SYUA_PIG			2486	default	180118	2492	0	U	K.EGVVHGVTTVAEK.T	C	94.4755	81.4478	123.914	98.9742	108.042	198.21	142.115	129.368	1996.69	165	0.909145	14098
sp|Q3I5G7|SYUA_PIG			2486	default	180116	4912	1	R	K.EGVLYVGSK.T	C	8.97016	10.5342	9.30813	9.3345	8.52078	184.922	319.381	196.551	2162.35	21.9633	0.840347	18732
sp|Q3I5G7|SYUA_PIG			2486	default	180116	16139	0	U	K.QGVAEAAGK.T	C	0	0	3.52987	0.809705	1.12035	64.7506	106.346	55.0614	796.544	9.20059	1	5241
sp|Q3YLA6|SRSF1_PIG			1782	default	180120	11490	0	U	K.DIEDVFYK.Y	C	25.2492	31.5757	35.8185	24.5864	28.0038	76.8167	38.657	39.776	1220.39	42.198	0.952405	31380
sp|Q3YLA6|SRSF1_PIG			1782	default	180110	11018	0	U	K.DIEDVFYK.Y	C	46.7453	41.9092	43.0685	37.5562	46.705	65.7527	62.0394	76.6929	172.539	42.318	0.521661	30497
sp|Q3YLA6|SRSF1_PIG			1782	default	180115	17330	0	U	R.DGYDYDGYR.L	C	22.497	21.179	21.9233	17.9557	31.2997	21.1025	21.3518	27.5034	159.045	24.8347	0.862017	5870
sp|Q3YLA6|SRSF1_PIG			1782	default	180114	16265	0	U	R.DAEDAVYGR.D	C	368.406	426.01	104.038	237.315	352.598	126.457	94.5802	355.882	295.131	69.857	0.725667	4929
sp|Q45FY6|HPRT_PIG			2113	default	180111	9734	2	R	K.VASLLVK.R	C	29.7572	24.6036	26.7958	17.4516	20.7417	111.47	63.7625	43.916	630.086	37.8643	0.97492	27977
sp|Q45FY6|HPRT_PIG			2113	default	180116	14470	1	R	R.SVGYRPDFVGFEIPDK.F	C	12.1648	8.10257	2.55354	6.29957	6.96647	137.576	75.574	28.025	941.271	11.47	0.935838	37099
sp|Q45FY6|HPRT_PIG			2113	default	180112	4680	1	R	R.DLNHVCVISETGK.A	C	559.542	438.399	317.17	247.301	367.037	398.205	358.876	268.52	1262.87	266.092	0.873803	18365
sp|Q4FAT7|BGLR_PIG			941	default	180120	12329	0	U	K.GLLQQYHVILDQK.R	C	13.4696	11.5613	1.45532	6.98761	13.7444	102.195	0	18.028	2647.27	8.47697	0.808887	32981
sp|Q4FAT7|BGLR_PIG			941	default	180118	8943	0	U	R.WLGANAFR.T	C	250.547	214.816	346.658	393.955	262.334	225.882	111.815	382.203	687.323	700.529	0.915584	26492
sp|Q4FAT7|BGLR_PIG			941	default	180110	9805	0	U	K.ALDPSRPVTFVTSSSYEK.D	C	122.65	118.947	110.009	112.33	149.785	182.308	121.076	146.4	720.289	136.574	0.989922	28180
sp|Q4FAT7|BGLR_PIG			941	default	180110	3120	0	U	R.QGFEQQWYR.K	C	122.353	87.0822	107.219	100.551	109.812	614.962	124.293	112.136	300.521	99.4971	1	15299
sp|Q4FAT7|BGLR_PIG			941	default	180112	1516	0	U	R.WTQDLGTR.V	C	75.3659	75.0594	53.4753	61.5449	81.1256	124.23	81.9891	70.3342	758.982	71.5316	0.682704	12238
sp|Q4GWZ2|RSSA_PIG			888	default	180118	10375	1	R	R.YVDIAIPCNNK.G	C	72.8814	51.0382	37.9263	30.4138	63.4182	236.104	35.125	60.358	4208.9	104.789	1	29231
sp|Q4GWZ2|RSSA_PIG			888	default	180117	14792	0	U	R.AIVAIENPADVSVISSR.N	C	38.8661	30.5486	39.0122	34.6659	46.9071	51.0684	43.0963	45.116	183.105	47.3308	0.675603	37605
sp|Q4GWZ2|RSSA_PIG			888	default	180116	3804	1	R	K.FAAATGATPIAGR.F	C	3.9946	8.98131	2.09641	6.24542	7.35366	25.3569	0	12.4365	579.286	13.7541	0.942728	16617
sp|Q4GWZ2|RSSA_PIG			888	default	180115	14240	0	U	R.AIVAIENPADVSVISSR.N	C	9.05969	4.32516	3.31511	3.07066	7.06972	33.0333	0	9.69098	631.715	18.7551	0.829689	36568
sp|Q4GWZ2|RSSA_PIG			888	default	180115	7454	2	R	R.LLVVTDPR.A	C	57.0216	33.8698	17.0759	15.6972	29.7879	189.917	6.53425	44.9066	4965.59	80.4046	1	23566
sp|Q4GWZ2|RSSA_PIG			888	default	180114	18385	4	R	R.DPEEIEK.E	C	568.628	519.979	1061.12	643.118	519.37	653.841	557.112	665.793	599.189	713.994	0.606935	9381
sp|Q4GWZ2|RSSA_PIG			888	default	180114	7085	2	R	R.LLVVTDPR.A	C	104.236	125.292	104.19	90.9486	112.019	157.557	66.7133	81.6762	2386.24	114.213	0.843148	23116
sp|Q52NJ2|RAB1A_PIG			1424	default	180120	16639	2	R	R.MGPGATAGGAEK.S	C	98.9318	82.7356	115.522	119.532	121.871	129.09	91.7427	109.412	937.113	119.685	0.992555	6932
sp|Q52NJ2|RAB1A_PIG			1424	default	180116	539	2	R	K.IQSTPVK.Q	C	35.4128	23.0702	13.4437	16.8507	22.4062	254.894	27.0915	47.0459	3734.49	41.2349	0.967936	10380
sp|Q52NJ2|RAB1A_PIG			1424	default	180115	7990	3	R	K.QWLQEIDR.Y	C	69.7487	46.4154	15.8873	18.7071	15.6939	124.357	36.2512	40.7488	1713.84	24.0002	0.903029	24591
sp|Q52NJ6|RAB14_PIG			1424	default	180111	17016	1	R	R.LTSEPQPQR.E	C	108.497	118.324	132.56	104.774	125.477	142.732	99.6236	122.158	1535.84	138.567	0.89962	4458
sp|Q52NJ6|RAB14_PIG			1424	default	180118	4578	1	R	R.IIEVSGQK.I	C	59.1652	50.8828	44.9266	44.5263	57.9419	122.12	85.0459	69.9943	1358.71	65.3471	1	18087
sp|Q52NJ6|RAB14_PIG			1424	default	180117	13650	1	R	K.TGENVEDAFLEAAK.K	C	234.676	294.957	302.547	378.867	258.793	447.108	207.911	573.593	1804.27	575.577	0.982613	35429
sp|Q52NJ6|RAB14_PIG			1424	default	180112	10667	1	R	K.IYQNIQDGSLDLNAAESGVQHK.P	C	22.0193	22.0852	21.6952	18.6389	25.6307	47.2662	30.1012	24.8035	395.938	26.9968	1	29822
sp|Q58D68|ENPP6_PIG			3200	default	180120	15319	2	R	K.HSEIYNK.L	C	87.6671	83.0943	87.8322	82.0395	95.5169	278.37	94.024	173.883	2283.61	144.707	0.855924	4160
sp|Q58D68|ENPP6_PIG			3200	default	180109	1151	1	R	K.SGQADLAAIYHER.I	C	48.6273	47.9915	49.1898	49.7064	62.9774	52.0858	37.0285	51.3295	190.914	61.619	0.9063	11581
sp|Q58D68|ENPP6_PIG			3200	default	180113	17706	1	R	R.GWHGYDNELR.D	C	109.516	133.504	137.2	124.915	112.313	204.222	159.439	169.3	275.096	90.2304	0.777665	7995
sp|Q58D68|ENPP6_PIG			3200	default	180115	3058	0	U	K.SFDIGVNR.D	C	9.77707	12.2871	7.13466	9.78944	7.73952	32.6304	0	5.05482	590.989	9.65746	1	15163
sp|Q58D68|ENPP6_PIG			3200	default	180114	7847	2	R	R.VVCMLK.D	C	228.383	261.401	222.166	189.123	216.454	172.434	74.7301	95.2457	1967.9	94.0946	0.958351	24567
sp|Q58D68|ENPP6_PIG			3200	default	180114	7855	2	R	R.VVCMLK.D	C	7.86828	9.58979	14.3425	10.8707	10.9694	46.0008	0.398734	17.0039	677.956	20.4293	1	24583
sp|Q5G6V9|COF2_PIG			1493	default	180113	13007	0	U	K.AVLFCLSDDK.R	C	63.4146	13.8835	4.54279	41.2949	44.4946	151.497	60.7191	29.3143	1959.6	27.6021	0.837484	34565
sp|Q5ISC6|HEBP1_PIG			2777	default	180120	11268	1	R	R.IPNEFQSNPPVPSDDSIK.I	C	15.8672	2.52116	0.988709	0.890192	0.867088	167.797	24.8695	18.2419	1048.99	18.7367	0.912834	30955
sp|Q5ISC6|HEBP1_PIG			2777	default	180110	1978	1	R	R.TALEGIATCR.S	C	12.5634	7.966	6.1547	6.18734	4.83545	70.1747	8.25484	28.3188	3103.16	18.703	1	13120
sp|Q5ISC6|HEBP1_PIG			2777	default	180115	11819	1	R	K.FATVEMTDKPVDEALR.E	C	2.22359	0	2.68807	0.865389	1.61228	74.8316	8.27165	10.9395	492.559	9.30488	0.83065	31914
sp|Q5ISC6|HEBP1_PIG			2777	default	180114	11468	1	R	K.FATVEMTDKPVDEALR.E	C	4.11223	0	1.81904	3.09431	7.91558	44.6309	5.8373	6.87573	222.175	7.44596	0.919533	31503
sp|Q5ISC6|HEBP1_PIG			2777	default	180112	4905	1	R	R.RNEVWLVK.A	C	139.124	127.55	144.811	188.955	156.265	254.862	203.112	182.671	410.492	205.96	0.891349	18790
sp|Q5S1S4|CAH3_PIG			3212	default	180120	10353	0	U	R.SLYSSAENEPPVPLVR.N	C	180.655	168.439	129.204	173.428	171.794	105.491	140.38	137.201	129.403	124.129	0.78899	29205
sp|Q5S1S4|CAH3_PIG			3212	default	180120	10438	0	U	R.SLYSSAENEPPVPLVR.N	C	60.1593	70.1595	57.9479	73.7907	40.8715	39.2446	37.1517	45.4636	45.4255	42.7774	0.78784	29369
sp|Q5S1S4|CAH3_PIG			3212	default	180113	11596	0	U	K.HDPSLLPWTASYDPGSAK.T	C	365.292	307.374	199.098	383.173	229.22	185.004	127.54	254.423	47.1148	182.094	0.953707	31859
sp|Q5S1S4|CAH3_PIG			3212	default	180113	3689	0	U	R.VVFDDTYDR.S	C	460.722	408.304	405.638	484.659	303.123	264.773	245.541	249.93	216.155	369.695	0.808929	16746
sp|Q5S1S4|CAH3_PIG			3212	default	180117	19690	0	U	K.TILNNGK.T	C	632.481	459.423	1373	921.719	525	287.472	248.481	433.83	281.475	720.828	1	9741
sp|Q5S1U1|HSPB1_PIG			1256	default	180120	16514	0	U	R.AQLGGTEAGK.S	C	35.2134	30.4994	33.3979	31.6647	25.4445	140.15	14.3117	53.3572	1228.35	45.1148	1	6668
sp|Q5S1U1|HSPB1_PIG			1256	default	180109	2603	0	U	R.QLSSGVSEIQQTADR.W	C	51.5281	61.9194	107.281	74.0329	58.1633	67.1159	53.3706	79.3883	70.7727	95.2004	1	14354
sp|Q5S1U1|HSPB1_PIG			1256	default	180113	4087	0	U	K.DGVVEITGK.H	C	20.9565	17.5725	15.2438	23.7655	17.8042	62.6259	13.1964	20.8241	857.206	26.6397	0.962393	17505
sp|Q5S1U1|HSPB1_PIG			1256	default	180111	14370	0	U	R.VSLDVNHFAPEELTVK.T	C	131.511	116.227	129.206	101.261	125.553	244.609	133.871	106.207	3432.42	126.564	0.997345	36850
sp|Q5S1U1|HSPB1_PIG			1256	default	180116	14907	0	U	R.LFDQAFGLPR.L	C	19.8977	22.917	45.7496	62.1157	16.0181	130.287	29.745	141.028	219.211	142.272	0.62835	37930
sp|Q5S1U1|HSPB1_PIG			1256	default	180112	12813	0	U	K.PATQSAEITIPVTFEAR.A	C	33.5265	23.6592	20.4249	30.59	26.7971	112.112	22.9849	45.4479	1922.68	39.0766	0.960354	33926
sp|Q5S3G4|COX5B_PIG			2405	default	180116	8885	0	U	K.EDPNLVPSITNK.R	C	33.6761	9.62189	6.20755	9.36347	23.6395	342.841	15.8172	67.4577	3607.55	29.9498	0.98718	26403
sp|Q5XLD3|KCRM_PIG			467	default	180120	12435	1	R	K.DLFDPIIQDR.H	C	65.9301	81.2073	77.1465	68.7879	57.7653	112.718	156.126	99.4589	65.8118	75.5703	0.830933	33182
sp|Q5XLD3|KCRM_PIG			467	default	180120	2524	1	R	K.GQSIDDM*IPAQK.-	C	430.985	243.61	285.855	361.636	274.366	165.041	234.884	191.634	272.661	284.304	0.815789	14205
sp|Q5XLD3|KCRM_PIG			467	default	180120	7179	1	R	K.GQSIDDMIPAQK.-	C	1516.45	424.738	26.3023	1161.93	463.291	156.582	100.849	159.83	101.074	78.5772	0.987016	23115
sp|Q5XLD3|KCRM_PIG			467	default	180109	12842	1	R	K.ALTLEIYK.K	C	282.423	246.544	144.995	364.333	217.2	282.93	234.571	290.833	235.285	230.689	0.956281	34118
sp|Q5XLD3|KCRM_PIG			467	default	180109	13226	1	R	K.SM*TEQEQQQLIDDHFLFDK.P	C	282.192	199.712	222.352	335.232	261.431	152.923	134.762	235.058	99.0872	394.119	0.994053	34842
sp|Q5XLD3|KCRM_PIG			467	default	180113	10210	1	R	R.GTGGVDTAAVGSVFDVSNADR.L	C	104.858	74.2396	38.0865	53.8297	86.925	81.7613	97.6314	63.6593	286.477	55.2612	1	29213
sp|Q5XLD3|KCRM_PIG			467	default	180113	12850	1	R	K.SM*TEQEQQQLIDDHFLFDK.P	C	96.6904	88.8179	76.0742	65.8697	92.1809	68.7861	77.6474	76.9451	77.6876	66.4002	1	34264
sp|Q5XLD3|KCRM_PIG			467	default	180113	14422	1	R	K.SMTEQEQQQLIDDHFLFDK.P	C	440.678	472.349	247.041	367.993	588.908	399.759	723.564	337.166	506.386	171.192	1	37276
sp|Q5XLD3|KCRM_PIG			467	default	180111	18352	0	U	K.TDLNHENLK.G	C	2094.78	901.491	269.293	2343.75	663.139	185.183	80.1505	204.705	76.0316	296.418	0.982634	7270
sp|Q5XLD3|KCRM_PIG			467	default	180118	12778	1	R	K.DLFDPIIQDR.H	C	390.951	193.074	73.6487	342.79	255.961	129.296	83.5445	79.1523	127.103	86.1247	0.956035	33824
sp|Q5XLD3|KCRM_PIG			467	default	180118	17315	3	R	R.GIWHNDNK.X	C	1580.42	458.272	77.0828	1058.19	545.033	464.277	1478.73	180.474	4220.54	208.014	0.991731	7163
sp|Q5XLD3|KCRM_PIG			467	default	180118	9297	1	R	K.LMVEMEK.K	C	1009.95	739.536	539.029	901.54	672.833	251.955	187.921	302.245	205.392	304.112	0.907353	27170
sp|Q5XLD3|KCRM_PIG			467	default	180117	3927	1	R	K.AEEEYPDLSK.H	C	522.446	196.635	14.3712	502.43	166.231	21.0081	2.84903	6.03643	1.56589	14.7703	0.932535	16860
sp|Q5XLD3|KCRM_PIG			467	default	180117	8572	1	R	K.FEEILTR.L	C	534.226	402.83	291.318	487.438	337.314	281.72	260.354	277.815	281.808	285.216	0.907979	25735
sp|Q5XLD3|KCRM_PIG			467	default	180117	7198	1	R	K.GGDDLDPNYVLSSR.V	C	2127.54	879.742	175.077	1949.61	661.328	177.405	169.881	119.61	110.899	171.394	0.997426	23105
sp|Q5XLD3|KCRM_PIG			467	default	180110	10325	1	R	K.IEEIFKK.A	C	379.751	171.306	46.0648	340.444	133.627	47.3394	45.5428	41.7759	50.5007	42.0806	0.891831	29175
sp|Q5XLD3|KCRM_PIG			467	default	180116	11037	1	R	K.PVSPLLLASGM*AR.D	C	13.8416	21.6008	78.7701	35.9152	15.4977	40.0027	15.6958	40.7396	14.8549	56.7131	0.950537	30514
sp|Q5XLD3|KCRM_PIG			467	default	180116	7228	1	R	K.RGTGGVDTAAVGSVFDVSNADR.L	C	415.79	183.559	13.0891	401.882	119.066	17.8797	4.63461	2.38715	2.2156	10.327	1	23223
sp|Q5XLD3|KCRM_PIG			467	default	180115	3611	1	R	K.AEEEYPDLSK.H	C	656.451	324.361	25.7668	743.408	200.186	40.0183	14.7757	23.2044	19.9287	36.1496	0.827204	16224
sp|Q5XLD3|KCRM_PIG			467	default	180115	15379	1	R	K.SFLVWVNEEDHLR.V	C	320.828	98.6145	12.2183	257.12	115.785	20.8965	3.38734	5.62788	3.54284	21.0625	0.990906	38744
sp|Q5XLD3|KCRM_PIG			467	default	180114	14681	1	R	K.SFLVWVNEEDHLR.V	C	190.7	145.772	83.5571	338.851	145.845	123.16	48.634	91.5012	39.9347	139.545	1	37679
sp|Q5XLD3|KCRM_PIG			467	default	180112	8113	1	R	R.FCVGLQK.I	C	1548.59	517.397	15.071	1463.68	460.791	25.2853	1.79768	15.1825	15.9489	36.1339	0.948028	24939
sp|Q5XLD3|KCRM_PIG			467	default	180112	4211	4	R	R.VISMEK.G	C	694.76	251.588	200.267	585.886	292.555	188.363	156.814	162.123	360.877	231.205	0.8288	17468
sp|Q64L94|PSME1_PIG			2615	default	180113	17417	1	R	K.GPPCGPVNCNEK.I	C	160.513	136.213	226.811	126.359	121.355	249.704	185.25	205.959	237.391	260.23	0.921264	7389
sp|Q64L94|PSME1_PIG			2615	default	180113	13761	1	R	K.TENLLGSYFPK.K	C	67.109	45.0895	54.2868	47.4351	84.7706	140.721	124.461	87.5009	374.312	85.3757	0.81857	36006
sp|Q64L94|PSME1_PIG			2615	default	180111	9767	1	R	K.IVVLLQR.L	C	178.893	118.649	121.77	120.38	198.337	206.67	160.892	184.973	611.094	178.026	0.860217	28039
sp|Q64L94|PSME1_PIG			2615	default	180111	14006	1	R	K.TENLLGSYFPK.K	C	63.3826	49.9405	44.9954	41.6399	56.4528	164.299	39.0822	53.1672	668.583	72.0176	1	36162
sp|Q64L94|PSME1_PIG			2615	default	180118	9921	1	R	K.EPALNEANLSNLK.A	C	584.625	738.59	544.866	420.903	628.164	196.764	118.942	225.279	482.32	232.32	1	28362
sp|Q64L94|PSME1_PIG			2615	default	180115	5882	1	R	K.LEGFHTQISK.Y	C	114.374	79.0879	7.14316	15.7502	69.8644	561.269	70.723	37.5083	6278.58	152.872	0.95704	20565
sp|Q6DUB7|STMN1_PIG			2125	default	180113	8835	3	R	K.DLSLEEIQK.K	C	111.444	77.1015	95.0932	85.9797	135.507	237.869	178.602	205.214	1359.26	139.711	0.984379	26587
sp|Q6DUB7|STMN1_PIG			2125	default	180115	13594	0	U	K.ESVPEFPLSPPK.K	C	18.5017	10.8586	7.47714	7.0607	8.47647	146.629	42.7875	49.7939	1530.11	23.2779	1	35334
sp|Q6Q7J2|GDIB_PIG			1748	default	180109	2651	1	R	K.NTSDANSCQIIIPQNQVNR.K	C	60.4856	71.8961	82.756	88.2085	76.6855	73.1815	56.8468	73.5788	98.2856	106.705	0.822924	14442
sp|Q6Q7J2|GDIB_PIG			1748	default	180111	12828	2	R	K.FLMANGQLVK.M	C	152.798	126.385	141.723	134.121	175.287	432.527	429.965	331.395	1388.72	179.372	0.837552	33909
sp|Q6Q7J2|GDIB_PIG			1748	default	180111	14669	2	R	R.LSAIYGGTYMLNK.P	C	56.6094	55.2405	45.7153	46.6295	54.0877	52.64	53.5208	53.0667	110.929	54.0351	1	37429
sp|Q6Q7J2|GDIB_PIG			1748	default	180111	11545	1	R	R.VICILSHPIK.N	C	293.171	373.528	240.374	193.736	274.831	281.894	195.264	133.985	1515.42	193.169	0.704667	31458
sp|Q6Q7J2|GDIB_PIG			1748	default	180118	8561	1	R	K.DLGTDSQIFISR.T	C	85.4877	44.5041	50.0782	91.5208	74.0579	160.692	62.9751	58.672	1526.92	63.9026	1	25762
sp|Q6Q7J2|GDIB_PIG			1748	default	180118	10475	2	R	R.GRDWNVDLIPK.F	C	174.83	151.824	136.687	142.891	174.152	319.238	261.96	200.838	2123.64	159.98	0.960742	29420
sp|Q6Q7J2|GDIB_PIG			1748	default	180117	10785	1	R	R.FNIPGAPPASMGR.G	C	118.767	94.0694	101.118	99.948	129.617	161.284	135.468	167.806	657.789	140.432	0.808181	29959
sp|Q6Q7J2|GDIB_PIG			1748	default	180116	8101	1	R	K.DLGTDSQIFISR.T	C	1.49328	0.000933222	0	0	0	8.63034	3.06872	2.1468	132.025	1.85399	0.951135	24894
sp|Q6Q7J2|GDIB_PIG			1748	default	180116	7158	1	R	K.QLICDPSYVK.D	C	3.04937	2.93654	2.11156	0	2.31667	19.3827	1.83653	1.5899	210.436	2.93061	1	23089
sp|Q6Q7J2|GDIB_PIG			1748	default	180116	5776	1	R	K.VTEGSFVYK.G	C	1.86516	0	0	1.72197	0	10.5329	5.77604	1.62602	108.85	1.92596	0.758319	20439
sp|Q6Q7J2|GDIB_PIG			1748	default	180115	3057	1	R	R.TDDYLDQPCCETINR.I	C	0	0.0014472	1.63623	0	0	13.4325	1.21817	2.61594	173.547	3.08014	1	15162
sp|Q6Q7J2|GDIB_PIG			1748	default	180114	2743	1	R	R.TDDYLDQPCCETINR.I	C	2.10489	0.00160707	0	0	0	14.8663	8.03148	3.25848	256	1.88127	1	14765
sp|Q6Q7J2|GDIB_PIG			1748	default	180112	1355	2	R	K.LYSESLAR.Y	C	38.589	57.0359	35.5534	36.758	40.979	54.6807	37.6468	36.5251	261.778	30.1729	1	11934
sp|Q6QAP7|RS17_PIG			3268	default	180113	18307	0	U	R.LGNDFHTNK.R	C	116.622	95.3688	47.4929	57.8472	108.008	241.363	96.7215	70.0321	3729.51	106.208	0.98455	9261
sp|Q6QAP7|RS17_PIG			3268	default	180111	11211	0	U	K.IAGYVTHLMK.R	C	181.925	112.602	106.821	92.3711	167.516	279.631	276.154	212.887	2859.42	172.947	1	30821
sp|Q6QAQ1|ACTB_PIG			702	default	180109	14873	1	R	R.TTGIVM*DSGDGVTHTVPIYEGYALPHAILR.L	C	176.303	123.006	153.142	133.35	164.396	129.18	133.717	234.683	88.0679	157.458	0.934675	37999
sp|Q6QAQ1|ACTB_PIG			702	default	180113	14639	1	R	R.TTGIVM*DSGDGVTHTVPIYEGYALPHAILR.L	C	3.32588	0.00334053	0	0	3.71759	30.84	3.46171	2.50654	233.733	8.20109	0.999193	37689
sp|Q6QAT1|RS28_PIG			207	default	180109	2447	0	U	R.VEFMDDTSR.S	C	244.51	328.027	190.488	213.921	259.555	250.595	205.479	240.52	1255.15	189.16	1	14053
sp|Q6RVA9|CAV1_PIG			2503	default	180109	1367	1	R	K.EIDLVNR.D	C	63.6713	59.2929	67.0572	69.9387	71.4483	69.7828	44.6676	70.0011	685.015	79.0578	0.846542	11990
sp|Q6RVA9|CAV1_PIG			2503	default	180111	18589	0	U	K.HLNDDVVK.I	C	213.57	117.842	209.055	149.621	228.919	247.013	212.784	238.882	2412.63	269.159	0.719557	7767
sp|Q6RVA9|CAV1_PIG			2503	default	180116	2881	1	R	K.EIDLVNRDPK.H	C	0.00385487	0	2.22101	6.78281	0	16.6662	0	0	1169.74	1.59401	0.965237	14854
sp|Q6S4N2|HS71B_PIG			458	default	180120	5831	1	R	K.AQIHDLVLVGGSTR.I	C	239.778	244.158	869.748	397.063	295.401	128.436	78.3048	219.556	819.672	291.423	0.962889	20533
sp|Q6S4N2|HS71B_PIG			458	default	180120	16552	4	R	K.ATAGDTHLGGEDFDNR.L	C	186.166	263.764	184.975	202.288	178.538	150.517	158.454	175.469	121.884	153.012	0.792991	6748
sp|Q6S4N2|HS71B_PIG			458	default	180109	17009	5	R	R.DNNLLGR.F	C	17.237	13.5381	11.1821	18.2302	16.5926	75.3451	14.6785	36.8527	2117.07	23.5839	0.99799	6530
sp|Q6S4N2|HS71B_PIG			458	default	180109	10066	2	R	K.NQVALNPQNTVFDAK.R	C	91.9099	88.1123	80.4112	60.0896	86.6829	125.4	125.667	79.1815	1421.88	55.1668	0.97704	28810
sp|Q6S4N2|HS71B_PIG			458	default	180113	17430	4	R	R.MVQEAEK.Y	C	46.2928	51.0208	65.8644	51.581	49.3827	158.915	41.1792	79.8227	2454.84	133.9	0.995889	7419
sp|Q6S4N2|HS71B_PIG			458	default	180113	1246	4	R	R.STLEPVEK.A	C	74.2873	70.1884	81.7788	80.6358	61.844	268.986	125.187	96.7277	2853.99	109.369	1	11760
sp|Q6S4N2|HS71B_PIG			458	default	180118	13094	3	R	K.DAGVIAGLNVLR.I	C	49.9865	53.1806	31.1603	34.1905	62.3341	45.8169	51.29	36.0271	284.927	22.088	0.894304	34426
sp|Q6S4N2|HS71B_PIG			458	default	180117	19487	1	R	K.SAVEDEGLK.G	C	64.0124	70.0579	65.6183	62.6158	60.4838	59.7046	45.535	53.3181	378.573	61.7072	0.706893	9315
sp|Q6S4N2|HS71B_PIG			458	default	180110	1217	4	R	K.VQVSYK.G	C	31.3965	20.8664	11.2333	24.8186	15.9763	125.854	0	24.6055	3730.32	49.9489	0.973903	11666
sp|Q6S4N2|HS71B_PIG			458	default	180115	17746	4	R	K.ATAGDTHLGGEDFDNR.L	C	16.6652	11.893	11.7532	21.5645	11.766	61.1336	33.3277	20.4171	1900.75	21.3568	0.96289	6742
sp|Q6S4N2|HS71B_PIG			458	default	180115	9474	1	R	K.FGDPVVQADMK.H	C	15.6843	8.10564	13.8469	22.6312	6.55051	117.602	0	24.8058	3584.15	31.4002	1	27425
sp|Q6S4N2|HS71B_PIG			458	default	180114	9225	1	R	K.FGDPVVQADMK.H	C	48.2568	47.2737	53.1557	45.3313	48.5625	110.247	78.3019	67.2423	560.643	71.8817	0.826209	27209
sp|Q6S4N2|HS71B_PIG			458	default	180114	753	1	R	K.GGSGSGPTIEEVD.-	C	18.298	13.7211	11.1492	21.9813	12.2934	58.6653	20.987	18.8248	1653.25	25.4175	0.797601	10743
sp|Q6S4N2|HS71B_PIG			458	default	180119	15038	3	R	R.LINEPTAAAIAYGLDR.K	C	3.62141	2.72621	3.45168	2.8627	2.42913	11.8246	5.07423	2.62081	148.263	9.11571	1	38095
sp|Q6S4N2|HS71B_PIG			458	default	180112	10131	2	R	K.AEDEIQR.E	C	245.293	465.127	356.734	301.297	262.326	119.47	76.7736	181.017	88.3877	207.475	0.571716	2880
sp|Q6S4N2|HS71B_PIG			458	default	180112	11156	3	R	K.NALESYAFNMK.S	C	115.542	99.8213	125.882	89.5473	118.279	287.125	65.7559	96.3105	2203.63	107.869	0.991124	30759
sp|Q6SEG5|UCHL1_PIG			2934	default	180120	11486	1	R	K.LEFEDGSVLK.Q	C	47.0082	86.5713	61.5572	66.0737	41.0708	131.169	326.478	106.422	988.615	77.923	0.975735	31372
sp|Q6SEG5|UCHL1_PIG			2934	default	180120	9585	1	R	K.QTIGNSCGTIGLIHAVANNQDK.L	C	9.86274	4.26763	6.41017	8.20288	7.37621	10.0991	16.8212	11.579	34.4321	10.5313	1	27737
sp|Q6SEG5|UCHL1_PIG			2934	default	180120	9632	1	R	K.QTIGNSCGTIGLIHAVANNQDK.L	C	20.2641	18.9869	26.7249	19.6016	26.245	26.3539	51.41	40.1136	101.085	39.3608	1	27825
sp|Q6SEG5|UCHL1_PIG			2934	default	180113	12319	0	U	R.MPFPVNHGASSEDSLLQDAAK.V	C	398.393	306.315	276.686	305.183	426.778	364.572	583.197	329.044	582.497	271.394	1	33244
sp|Q6SEG5|UCHL1_PIG			2934	default	180113	12101	0	U	K.PMEINPEMLNK.V	C	126.872	135.971	147.28	138.85	147.111	315.666	556.991	261.399	1477.1	193.027	0.966709	32829
sp|Q6SEG5|UCHL1_PIG			2934	default	180118	9997	1	R	K.QTIGNSCGTIGLIHAVANNQDK.L	C	48.8187	58.4426	52.5012	49.4407	66.1896	192.355	483.55	150.481	1351.99	67.2351	1	28507
sp|Q6SEG5|UCHL1_PIG			2934	default	180115	9242	1	R	R.FSAVALCK.A	C	0	1.51366	0	1.50158	0.698676	17.9801	51.1196	12.1932	132.143	2.89645	0.87225	26980
sp|Q6SEG5|UCHL1_PIG			2934	default	180115	4262	1	R	K.QFLSETEK.L	C	0	0	1.82793	5.19646	3.52112	88.1134	324.903	69.2937	806.098	16.0262	0.918061	17472
sp|Q6SEG5|UCHL1_PIG			2934	default	180114	8993	1	R	R.FSAVALCK.A	C	183.72	297.143	315.764	353.132	225.514	342.566	334.049	273.247	1644.52	283.067	0.975136	26764
sp|Q6SEG5|UCHL1_PIG			2934	default	180119	2309	1	R	K.NEAIQAAHDAVAQEGQCR.V	C	55.1337	71.217	66.9942	29.3732	67.7832	126.513	286.573	90.661	727.963	43.3949	0.994263	13774
sp|Q6SEG5|UCHL1_PIG			2934	default	180112	8946	1	R	R.FSAVALCK.A	C	189.641	189.953	203.208	193.587	205.589	376.977	697.556	305.246	1445.54	206.23	0.95295	26530
sp|Q6UAQ8|ETFB_PIG			2502	default	180110	10952	0	U	K.LPAVVTADLR.L	C	3.52836	3.25519	6.26156	2.17428	1.63245	22.4331	0.879755	11.8168	411.56	13.356	0.845491	30372
sp|Q6UAQ8|ETFB_PIG			2502	default	180110	5069	1	R	K.LSVVSVEDPPQR.V	C	80.6198	85.7097	135.92	124.705	79.5189	89.2104	49.5094	99.8171	538.763	140.044	1	19026
sp|Q6UAQ8|ETFB_PIG			2502	default	180110	16942	1	R	R.TALAMGADR.G	C	323.575	270.324	354.333	256.121	362.437	249.665	372.512	275.856	438.209	267.185	0.712	7621
sp|Q70KH2|GLCM_PIG			2279	default	180113	8014	1	R	K.DVPLTIK.D	C	48.9027	47.4202	102.398	57.2471	46.7038	88.8589	31.7902	48.8081	1046.26	55.6483	0.840955	25018
sp|Q70KH2|GLCM_PIG			2279	default	180112	18444	1	R	K.FIPEGSQR.V	C	145.433	205.359	385.356	202.501	148.144	186.728	108.618	163.404	338.767	425.953	1	9803
sp|Q710C4|SAHH_PIG			720	default	180120	17002	1	R	K.QAQYLGMSR.E	C	214.816	163.04	158.143	135.394	210.755	349.294	367.727	266.82	549.434	181.602	1	7693
sp|Q710C4|SAHH_PIG			720	default	180118	8769	1	R	K.VPAINVNDSVTK.S	C	74.6789	64.5355	136.556	65.2257	69.0909	87.5487	61.6828	95.4209	193.906	141.761	1	26160
sp|Q710C4|SAHH_PIG			720	default	180117	11706	1	R	K.YPVGVHFLPK.K	C	176.997	123.328	204.855	133.384	168.963	772.772	401.604	146.103	6099.8	261.461	1	31711
sp|Q710C4|SAHH_PIG			720	default	180110	3562	1	R	R.GISEETTTGVHNLYK.M	C	193.504	153.84	211.791	172.874	171.977	490.802	329.364	219.624	2839.31	170.628	1	16145
sp|Q710C4|SAHH_PIG			720	default	180110	7404	1	R	K.VAVVAGYGDVGK.G	C	37.9556	26.6669	45.932	36.285	38.3247	58.6816	26.2171	35.4083	349.945	49.5925	0.601569	23592
sp|Q710C4|SAHH_PIG			720	default	180110	10399	1	R	K.YPELLSGIR.G	C	169.188	156.708	167.296	137.796	220.018	130.708	147.54	150.025	200.137	152.299	0.922636	29314
sp|Q710C4|SAHH_PIG			720	default	180119	7730	1	R	K.VPAINVNDSVTK.S	C	680.074	631.296	789.267	629.223	415.237	546.774	438.516	540.195	445.978	531.32	1	24129
sp|Q712P7|MYPR_PIG			3114	default	180120	1084	1	R	K.GLSATVTGGQK.G	C	19.2326	13.5935	18.9683	15.31	18.5241	28.053	20.9374	23.5769	147.414	18.5038	0.61859	11437
sp|Q712P7|MYPR_PIG			3114	default	180120	12856	2	R	K.LIETYFSK.N	C	234.078	258.5	402.159	260.79	299.03	307.216	113.404	205.583	5052.99	233.069	0.992467	33990
sp|Q712P7|MYPR_PIG			3114	default	180113	16742	2	R	K.TTICGK.G	C	91.3362	77.5013	99.6807	73.0795	115.498	105.304	103.976	114.571	1380.92	82.9862	0.990166	5969
sp|Q712P7|MYPR_PIG			3114	default	180111	17754	2	R	K.TTICGK.G	C	89.0893	111.068	123.429	105.028	103.308	212.26	143.515	192.127	3004.05	137.379	0.9598	6011
sp|Q712P7|MYPR_PIG			3114	default	180118	1278	1	R	K.GLSATVTGGQK.G	C	45.9369	57.0042	43.7159	47.5139	46.433	176.452	26.7504	80.2676	4129.33	59.2484	0.951276	11778
sp|Q712P7|MYPR_PIG			3114	default	180118	10962	1	R	K.VCGSNLLSICK.T	C	62.9335	72.7988	102.885	77.7553	62.4416	140.103	88.6195	155.401	1121.02	132.437	0.982537	30350
sp|Q712P7|MYPR_PIG			3114	default	180117	7065	2	R	R.QIFGDYK.T	C	159.475	243.487	168.088	192.917	202.153	207.769	53.2063	195.212	5372.76	135.128	0.848958	22852
sp|Q712P7|MYPR_PIG			3114	default	180116	1525	1	R	K.TSASIGSLCADAR.M	C	0.000943774	0.000767846	0.00325777	0	0	7.10047	0	3.41924	174.126	0	1	12266
sp|Q712P7|MYPR_PIG			3114	default	180115	6632	2	R	R.QIFGDYK.T	C	4.00379	7.52362	3.56774	5.98409	0	207.659	10.0359	191.929	7567.56	24.9466	0.979567	21992
sp|Q712P7|MYPR_PIG			3114	default	180114	6351	2	R	R.QIFGDYK.T	C	53.2826	74.4905	71.2246	66.0418	63.8247	131.221	26.3211	131.648	1923.51	79.7201	0.941406	21713
sp|Q764M5|STAT1_PIG			2191	default	180109	5969	1	R	K.FNILGTHTK.V	C	557.105	426.727	602.711	394.139	647.394	355.879	508.156	448.686	576.751	478.715	0.827999	20984
sp|Q764M5|STAT1_PIG			2191	default	180113	17580	1	R	K.GTGYIK.T	C	189.477	181.427	424.379	199.134	202.104	423.217	425.794	260.235	292.531	381.738	0.726562	7734
sp|Q764M5|STAT1_PIG			2191	default	180118	5914	1	R	K.DQQPGTFLLR.F	C	65.7196	65.9493	55.2463	96.425	43.3829	119.928	38.6524	38.1559	779.977	80.1616	1	20647
sp|Q764M5|STAT1_PIG			2191	default	180118	14142	1	R	R.GLNVDQLNMLGEK.L	C	80.1382	54.7182	62.2086	67.9063	77.7073	256.234	100.654	143.755	1834.11	109.029	0.96388	36430
sp|Q764M5|STAT1_PIG			2191	default	180117	6292	1	R	K.TGVQFTVK.L	C	92.3649	83.4305	67.1702	74.7083	112.418	143.395	75.0323	109.245	493.208	86.0634	1	21374
sp|Q764M5|STAT1_PIG			2191	default	180117	6593	3	R	K.VMCIEHEIK.T	C	42.6626	28.9839	11.4573	9.70172	30.3757	250.49	25.7537	19.7067	4131.53	53.7771	0.991095	21955
sp|Q764M5|STAT1_PIG			2191	default	180110	11967	3	R	R.FHDLLSQLDDQYSR.F	C	44.7982	40.7848	60.985	54.3245	32.8835	194.993	104.457	112.262	549.573	73.5816	0.981495	32318
sp|Q764M5|STAT1_PIG			2191	default	180116	10280	3	R	R.FNQTQSGNIQSTVMLDK.H	C	19.2462	13.3166	28.6625	18.6346	18.0386	55.6639	6.76146	23.1564	503.799	47.832	1	29062
sp|Q764M5|STAT1_PIG			2191	default	180116	1175	1	R	K.YTYEHDPITK.N	C	47.3851	40.7634	0.807914	8.90417	36.8935	387.465	76.0049	20.6609	4969.98	77.6363	0.976235	11597
sp|Q764M5|STAT1_PIG			2191	default	180115	12869	1	R	R.EGAITFTWVER.S	C	6.98178	3.22386	6.54826	6.11923	8.45493	14.213	4.91178	2.7769	126.973	7.7504	0.873835	33928
sp|Q764M5|STAT1_PIG			2191	default	180115	3834	1	R	K.KLEELEQK.Y	C	24.8278	19.096	9.30422	3.42487	19.8945	186.928	2.64358	21.9939	2774.24	45.4494	0.986946	16650
sp|Q764M5|STAT1_PIG			2191	default	180114	3933	1	R	K.KLEELEQK.Y	C	75.3573	67.4942	57.162	48.1302	75.8589	176.754	49.7259	81.0739	1084.64	71.9759	0.845456	17092
sp|Q764M5|STAT1_PIG			2191	default	180114	8551	1	R	K.YLYPNIDK.D	C	27.9792	18.9635	0.46153	0	15.1265	213.015	0	23.0875	2604.12	44.5278	0.983479	25918
sp|Q767L6|FLOT1_PIG			3639	default	180109	17845	1	R	R.LPESVER.L	C	96.8833	104.651	161.724	99.2461	108.351	110.91	177.399	130.393	206.005	160.577	1	8287
sp|Q767L6|FLOT1_PIG			3639	default	180111	14651	1	R	K.TEAEIAHIALETLEGHQR.A	C	132.448	106.045	218.142	118.795	163.423	188.585	215.185	158.391	111.752	200.525	0.87147	37393
sp|Q767L7|TBB5_PIG			745	default	180120	6993	0	U	R.ISVYYNEATGGK.Y	C	391.623	368.087	454.901	354.92	538.789	452.034	437.397	399.726	2877.78	509.416	0.978316	22759
sp|Q767L7|TBB5_PIG			745	default	180117	15100	3	R	R.YLTVAAVFR.G	C	69.673	172.925	92.9635	99.5764	76.2472	41.2614	27.7046	32.6882	726.42	34.6045	0.953372	38196
sp|Q767L7|TBB5_PIG			745	default	180115	15410	5	R	K.LTTPTYGDLNHLVSATM*SGVTTCLR.F	C	285.851	273.284	272.25	273.94	230.435	114.881	93.1029	146.484	54.9711	147.637	1	38806
sp|Q767L7|TBB5_PIG			745	default	180115	15661	5	R	K.LTTPTYGDLNHLVSATM*SGVTTCLR.F	C	152.774	152.865	132.66	161.317	119.587	72.2656	48.1571	84.2685	33.6909	96.4291	1	39286
sp|Q767L7|TBB5_PIG			745	default	180115	14541	3	R	R.YLTVAAVFR.G	C	15.3813	15.6104	7.31788	10.9285	18.6181	72.0764	58.4547	37.2925	1326.92	20.2744	0.836322	37147
sp|Q7M2W6|CRYAB_PIG			1256	default	180113	8688	0	U	K.VLGDVIEVHGK.H	C	315.938	281.396	569.144	301.758	431.883	472.195	416.293	435.304	5992.8	591.324	0.957836	26304
sp|Q7M2W6|CRYAB_PIG			1256	default	180117	15564	1	R	R.QDEHGFISR.E	C	282.089	171.478	82.4507	92.3575	105.362	376.403	136.816	86.5568	6764.69	133.433	0.982904	3908
sp|Q7SIB7|PGK1_PIG			115	default	180120	6991	4	R	K.ELNYFAK.A	C	42.977	26.6579	5.70664	39.7272	24.1288	75.4816	31.1711	14.4488	785.147	19.8784	0.945378	22755
sp|Q7SIB7|PGK1_PIG			115	default	180120	13490	3	R	K.VLNNM*EIGTSLFDEEGSK.I	C	214.352	183.605	176.188	179.705	214.524	188.994	167.563	179.359	285.653	155.486	0.975411	35202
sp|Q7SIB7|PGK1_PIG			115	default	180109	12591	8	R	K.DVLFLK.D	C	283.21	141.076	17.741	223.745	107.582	771.573	155.122	124.149	3678.58	89.9683	1	33638
sp|Q7SIB7|PGK1_PIG			115	default	180109	13956	7	R	K.YSLEPVAVELK.S	C	382.126	167.384	7.0696	303.821	153.272	592.536	328.825	54.4981	5435.97	105.569	0.993945	36243
sp|Q7SIB7|PGK1_PIG			115	default	180113	7278	4	R	R.GCITIIGGGDTATCCAK.W	C	131.482	64.5338	18.4933	106.043	52.1581	206.427	85.3092	41.601	1914.1	51.3889	0.999554	23612
sp|Q7SIB7|PGK1_PIG			115	default	180111	2859	3	R	K.ALM*DEVVK.A	C	344.356	246.085	191.413	247.024	310.331	191.098	159.175	239.346	180.58	138.994	0.792601	14848
sp|Q7SIB7|PGK1_PIG			115	default	180118	12898	7	R	K.SVVLMSHLGRPDGIPMPDK.Y	C	123.05	45.316	35.9151	70.6122	76.5252	218.602	137.813	79.425	2324.14	49.3916	0.991756	34049
sp|Q7SIB7|PGK1_PIG			115	default	180117	384	7	R	K.DCVGPEVEK.A	C	59.6021	55.5365	82.2632	79.4196	38.3646	129.436	61.2298	64.1813	619.02	92.5994	1	10056
sp|Q7SIB7|PGK1_PIG			115	default	180117	19789	7	R	K.DCVGPEVEK.A	C	106.098	143.672	90.6341	98.5852	94.1443	113.948	45.6024	55.9106	1297.83	63.3663	1	9952
sp|Q7SIB7|PGK1_PIG			115	default	180117	9273	5	R	K.LGDVYVNDAFGTAHR.A	C	299.488	132.163	135.23	215.642	227.456	410.6	247.433	261.538	2467.67	287.039	0.946866	27068
sp|Q7SIB7|PGK1_PIG			115	default	180110	3947	4	R	K.AGGFLM*K.K	C	74.432	85.4862	88.3926	88.2923	83.6028	95.5089	67.5859	62.3084	310.643	89.9645	1	16883
sp|Q7SIB7|PGK1_PIG			115	default	180110	6005	4	R	K.AGGFLMK.K	C	39.8053	16.5617	0	26.6482	18.4829	78.8642	29.4743	11.709	731.303	14.4425	0.990216	20851
sp|Q7SIB7|PGK1_PIG			115	default	180110	17430	4	R	K.WNTEDK.V	C	48.4242	38.4574	12.6215	67.812	21.7944	140.751	39.9281	41.5455	628.372	31.7555	1	8646
sp|Q7SIB7|PGK1_PIG			115	default	180116	14604	2	R	K.IGQATVASGIPAGWM*GLDCGPESSK.K	C	24.3514	13.6006	0.46645	25.0167	9.41372	10.9419	1.23142	0	61.2527	0.0105268	0.95601	37352
sp|Q7SIB7|PGK1_PIG			115	default	180115	8928	3	R	K.ALMDEVVK.A	C	70.9785	26.9998	5.01804	62.8135	30.0665	148.845	55.5222	28.0687	1654.89	26.2827	0.991885	26379
sp|Q7SIB7|PGK1_PIG			115	default	180114	8628	3	R	K.ALMDEVVK.A	C	77.108	42.2094	29.8051	71.4556	48.0094	187.104	121.517	50.0414	1187.08	54.6424	0.962187	26064
sp|Q7SIB7|PGK1_PIG			115	default	180119	5841	0	U	K.NNQITNNQR.I	C	14.4047	6.42134	0.542796	8.31418	3.96457	23.0138	5.24801	6.91738	189.205	2.07433	1	2052
sp|Q7SIB7|PGK1_PIG			115	default	180119	19525	3	R	K.YSEAVAR.A	C	164.684	77.2175	4.68269	153.232	54.2865	286.095	105.758	47.4811	2783.7	32.1337	0.991572	6271
sp|Q7SIB7|PGK1_PIG			115	default	180112	4347	4	R	R.AHSSMVGVNLPK.K	C	93.5342	75.2608	63.2351	68.3027	88.6156	127.353	98.1158	81.8309	559.414	59.6599	0.867404	17729
sp|Q7SIB7|PGK1_PIG			115	default	180112	17900	4	R	K.WNTEDK.V	C	283.111	140.911	133.306	216.368	178.879	373.621	180.243	147.324	3045.83	245.602	0.975047	8661
sp|Q863Z0|PSME2_PIG			1638	default	180120	1073	1	R	K.QVDVFR.Q	C	64.838	41.2317	56.4143	48.9104	53.9351	220.656	39.6798	52.8382	1805.19	65.4496	0.985314	11417
sp|Q863Z0|PSME2_PIG			1638	default	180111	8158	1	R	K.ILALLGLVK.P	C	272.264	288.18	425.042	381.067	375.918	709.489	516.95	389.679	584.947	713.841	0.957523	24972
sp|Q863Z0|PSME2_PIG			1638	default	180117	9328	1	R	K.VEAFQTTISK.Y	C	46.9226	45.3998	57.1575	55.4874	63.1906	193.884	156.852	66.1219	483.129	75.8242	0.636963	27174
sp|Q863Z0|PSME2_PIG			1638	default	180116	4258	1	R	K.CGFLPGNEK.I	C	59.9668	39.1763	57.3049	31.122	45.0861	133.218	53.2852	63.3329	651.594	101.47	0.860847	17485
sp|Q863Z0|PSME2_PIG			1638	default	180116	4268	1	R	K.CGFLPGNEK.I	C	55.711	30.4766	35.9066	34.7317	40.7631	107.934	55.6135	74.0739	480.072	69.0336	0.832716	17504
sp|Q863Z0|PSME2_PIG			1638	default	180112	16354	1	R	K.DDEMETDK.Q	C	1.48998	2.80442	4.07539	2.10014	3.46447	18.4383	1.82168	6.90142	219.407	9.23666	0.51324	5416
sp|Q8MJ14|GPX1_PIG			2315	default	180109	10461	0	U	R.NDIAWNFEK.F	C	7.75235	4.29118	1.74978	2.15008	5.18078	84.0533	3.97954	9.05468	867.75	9.74639	0.918811	29566
sp|Q8MJ14|GPX1_PIG			2315	default	180118	12836	0	U	R.PLAGGEPISLGSLR.G	C	59.0918	39.8497	48.5108	48.8422	71.0687	103.679	101.33	84.7779	280.858	69.0296	0.870528	33933
sp|Q8MJ14|GPX1_PIG			2315	default	180118	12883	0	U	R.PLAGGEPISLGSLR.G	C	65.0652	60.7811	73.2191	66.9742	64.7392	90.9855	46.9946	64.9659	406.722	107.571	0.652947	34022
sp|Q8MJ14|GPX1_PIG			2315	default	180117	13443	0	U	K.FITWSPVCR.N	C	42.9781	29.1279	87.7966	42.6898	42.8282	65.1767	0.0362645	54.3152	1310.88	133.826	0.898249	35033
sp|Q8MJ14|GPX1_PIG			2315	default	180115	14527	0	U	R.GLVVLGFPCNQFGHQENAK.N	C	17.5857	4.21507	2.07788	4.57453	3.28698	190.553	0	17.9506	2212.97	12.4869	0.996002	37116
sp|Q8MJ14|GPX1_PIG			2315	default	180114	13361	0	U	K.FLVGPDGVPLR.R	C	349.772	219.801	357.144	223.217	350.206	224.311	258.667	262.107	600.728	301.528	0.663658	35122
sp|Q8MJ14|GPX1_PIG			2315	default	180119	2312	0	U	R.DYTQMNELQR.R	C	9.99849	10.2102	10.8701	11.3299	9.42955	22.9885	10.9485	15.5386	204.121	14.5252	1	13778
sp|Q8MJ14|GPX1_PIG			2315	default	180119	7967	0	U	K.FLVGPDGVPLRR.Y	C	31.2338	25.5423	30.8413	24.5505	19.5194	92.5023	20.3874	23.0907	726.967	27.9287	0.738256	24577
sp|Q8MJ30|DHPR_PIG			1761	default	180110	16397	1	R	R.CVQAFR.A	C	51.8335	36.7488	44.1585	34.8769	50.388	80.4849	78.2431	57.3887	271.866	53.0028	0.940617	6475
sp|Q8MJ30|DHPR_PIG			1761	default	180110	6823	1	R	K.NRPSSGSLIQVVTTQGK.T	C	26.1978	31.4875	30.9073	27.0195	30.6135	76.7424	61.5259	52.3738	742.549	37.1043	1	22483
sp|Q8MJ30|DHPR_PIG			1761	default	180115	11409	1	R	K.EGGLLTLAGAK.A	C	13.5765	9.77001	7.11887	4.83222	6.98918	77.2839	73.3477	30.5703	1137.71	13.6178	1	31127
sp|Q8MJ49|OSTF1_PIG			3498	default	180109	15320	0	U	K.LALDMATNAACASLLK.K	C	9.87385	10.4545	12.6702	10.5505	11.3897	17.7844	8.8624	13.2835	75.9928	11.65	0.506608	38849
sp|Q8MJ49|OSTF1_PIG			3498	default	180118	1454	0	U	K.RGNLSWLR.E	C	118.518	169.638	167.244	119.985	118.453	105.066	50.7346	77.9694	243.234	130.558	0.854104	12111
sp|Q8SPS7|HPT_PIG			1762	default	180120	11262	1	R	K.YVMLPVADQEK.C	C	15.6127	43.3623	94.1576	171.064	27.3398	1529.72	24.5558	31.017	235.3	203.327	0.986847	30944
sp|Q8SPS7|HPT_PIG			1762	default	180113	3977	1	R	K.CVQYYEGSTVPEK.K	C	90.7986	131.797	151.216	268.072	105.313	1634.8	193.627	148.077	1211.98	298.417	1	17293
sp|Q8SPS7|HPT_PIG			1762	default	180113	807	3	R	K.DIAPTLR.L	C	495.714	466.007	601.819	750.157	645.696	2807.25	601.752	517.482	821.317	761.545	0.994469	10925
sp|Q8SPS7|HPT_PIG			1762	default	180113	524	1	R	R.TAEYGVYVR.V	C	202.02	222.612	274.901	367.777	252.119	1835.5	229.525	252.435	635.117	391.258	0.980118	10380
sp|Q8SPS7|HPT_PIG			1762	default	180113	2859	4	R	R.TAGDGVYTLDSNK.Q	C	71.6365	94.4214	125.122	150.565	76.9875	315.315	49.0865	64.7437	179.195	153.397	0.970342	15024
sp|Q8SPS7|HPT_PIG			1762	default	180113	2922	4	R	R.TAGDGVYTLDSNK.Q	C	11.0051	37.2897	39.1735	64.1724	20.0309	250.494	6.1053	5.65708	155.299	72.495	0.855098	15165
sp|Q8SPS7|HPT_PIG			1762	default	180111	8758	2	R	R.VM*PICLPSK.D	C	38.8954	57.2651	51.5465	72.0784	45.6289	95.7542	32.4738	37.3725	34.8116	46.1151	1	26117
sp|Q8SPS7|HPT_PIG			1762	default	180111	17441	4	R	R.YHCQTYYK.L	C	103.533	181.854	224.596	269.083	122.361	1031.75	90.8987	122.936	561.609	327.362	0.761428	5354
sp|Q8SPS7|HPT_PIG			1762	default	180118	8337	3	R	K.GSFPWQAK.M	C	232.85	124.338	155.111	192.375	231.504	965.988	564.571	307.795	699.004	255.851	0.917425	25336
sp|Q8SPS7|HPT_PIG			1762	default	180118	3717	3	R	K.LPECEAVCGK.P	C	24.6838	35.9178	73.6293	86.0439	32.8139	137.65	12.2918	35.9585	23.6731	70.274	1	16438
sp|Q8SPS7|HPT_PIG			1762	default	180117	2250	3	R	R.IM*GGSLDAK.G	C	136.766	248.365	266.195	389.315	168.641	572.16	124.006	149.192	143.81	276.14	0.806914	13652
sp|Q8SPS7|HPT_PIG			1762	default	180117	707	3	R	K.QEVEIEK.V	C	81.5972	99.8943	96.8054	137.63	90.4128	456.475	76.1111	83.1144	139.199	137.405	1	10692
sp|Q8SPS7|HPT_PIG			1762	default	180117	14673	1	R	K.SPVGVQPILNEHTFCAGLSK.Y	C	406.932	383.849	425.054	330.295	390.456	747.044	463.26	423.87	444.655	384.603	1	37379
sp|Q8SPS7|HPT_PIG			1762	default	180117	14736	1	R	K.SPVGVQPILNEHTFCAGLSK.Y	C	236.349	183.502	368.817	221.709	277.001	278.406	344.764	288.058	334.25	392.786	0.51625	37506
sp|Q8SPS7|HPT_PIG			1762	default	180117	14638	2	R	R.VMPICLPSK.D	C	86.2366	96.4096	236.622	210.348	102.299	1415.38	167.157	161.101	180.659	328.07	0.96766	37314
sp|Q8SPS7|HPT_PIG			1762	default	180110	4849	3	R	R.IMGGSLDAK.G	C	285.648	338.093	453.558	763.16	339.55	5523.27	262.418	353.872	1139.9	1144.89	0.998027	18600
sp|Q8SPS7|HPT_PIG			1762	default	180110	1108	3	R	K.KQEVEIEK.V	C	54.7064	180.558	342.172	595.844	112.793	3655.1	32.5546	88.367	647.019	597.502	0.974922	11457
sp|Q8SPS7|HPT_PIG			1762	default	180116	4011	1	R	K.CVQYYEGSTVPEK.K	C	3.32398	21.9953	55.0092	85.095	12.5874	586.696	8.01027	0	41.7857	97.7033	1	17014
sp|Q8SPS7|HPT_PIG			1762	default	180116	7709	3	R	K.GSFPWQAK.M	C	44.0778	174.961	215.405	524.137	82.1648	3805.62	43.5042	78.1619	381.494	492.108	0.992463	24142
sp|Q8SPS7|HPT_PIG			1762	default	180115	13982	1	R	K.SPVGVQPILNEHTFCAGLSK.Y	C	2.28889	22.7946	69.6142	144.495	19.9084	1455.21	17.6919	33.4788	64.7824	163.904	0.971725	36076
sp|Q8SQ26|CRYL1_PIG			3728	default	180120	14251	0	U	K.LYDIEQQQVTGALDTIR.K	C	69.6343	58.1211	60.9913	81.5227	63.5757	63.7366	49.1088	74.3776	198.174	51.8684	0.792192	36659
sp|Q8WMQ3|CD9_PIG			2275	default	180109	12277	3	R	R.DVLSSLPMK.P	C	35.8689	43.8967	32.0622	72.4898	40.2868	119.288	26.0591	54.004	1642	57.7422	0.84836	33035
sp|Q8WMQ3|CD9_PIG			2275	default	180110	1204	3	R	K.PCPEAIK.E	C	35.247	37.1212	51.5727	41.3888	53.5894	49.8592	48.2275	46.7713	193.365	42.4001	0.745251	11640
sp|Q8WNW3|PLAK_PIG			1035	default	180110	10101	0	U	R.LAEPSQLLK.S	C	101.651	67.9942	56.6435	61.4278	95.5837	441.32	94.9122	81.2961	307.58	66.6262	0.937561	28747
sp|Q8WNW3|PLAK_PIG			1035	default	180116	6630	1	R	R.ALPELTK.L	C	2.88243	2.99992	2.56297	2.15954	2.08353	44.2487	0	26.5473	2964.74	10.9033	0.908705	22081
sp|Q95250|PGRC1_PIG			2988	default	180117	13897	0	U	K.FYGPEGPYGVFAGR.D	C	43.8014	28.9631	93.0275	46.8902	47.8861	48.1041	23.7351	59.6046	160.94	154.498	1	35898
sp|Q95283|COX41_PIG			2313	default	180120	5131	1	R	K.FNESFAEMNR.S	C	67.7656	54.3656	55.3012	53.1935	58.818	258.87	129.013	50.6914	1798.62	86.3723	0.704992	19196
sp|Q95283|COX41_PIG			2313	default	180110	7929	1	R	R.DYPLPDVAHVK.N	C	131.685	111.895	125.88	102.681	143.818	221.888	131.788	181.293	773.451	162.18	0.918864	24594
sp|Q95283|COX41_PIG			2313	default	180115	4973	1	R	K.VELYRLK.F	C	121.707	172.41	214.268	125.399	261.355	163.607	158.84	141.423	184.009	256.236	0.57072	18822
sp|Q95307|RL13A_PIG			148	default	180109	8653	2	R	R.LAAIVAK.Q	C	90.2239	83.13	67.9336	55.8819	92.8914	155.052	38.3063	62.1206	1417.25	101.578	0.865346	26112
sp|Q95307|RL13A_PIG			148	default	180110	6824	3	R	R.CEGINISGNFYR.N	C	13.6444	17.2401	17.3415	16.7856	14.4893	46.4309	32.316	28.28	386.93	19.5433	0.95723	22486
sp|Q95342|RL18_PIG			4076	default	180110	7722	2	R	R.TNSTFNQVVLK.R	C	46.8595	64.2073	54.3554	41.7389	55.7169	32.6514	21.5354	27.8657	100.897	33.6702	1	24200
sp|Q95JC8|ARGI1_PIG			727	default	180120	13026	0	U	K.SQSIGIIGAPFSK.G	C	67.0365	70.9517	580.882	75.4135	57.1058	140.233	7.63218	41.3529	2119.43	419.23	0.864612	34315
sp|Q95JC8|ARGI1_PIG			727	default	180111	6381	3	R	R.DVDPAEHYILK.T	C	183.983	190.47	232.995	217.864	221.649	270.148	171.338	241.788	3070.59	305.583	0.798467	21579
sp|Q95JC8|ARGI1_PIG			727	default	180118	393	0	U	R.GGVEEGPTALRK.A	C	16.4792	9.86399	9.12424	8.3271	8.40194	157.537	4.06807	23.2835	3659	19.9074	0.95241	10090
sp|Q95JC8|ARGI1_PIG			727	default	180116	10090	3	R	K.DIVYIGLR.D	C	20.3688	14.4303	11.2116	12.601	13.0035	47.6732	3.14667	18.5542	1025.06	11.0191	0.975161	28702
sp|Q95JC8|ARGI1_PIG			727	default	180115	14834	0	U	K.ANQQLADVVAEIK.K	C	7.47023	7.23129	7.109	2.33576	5.96816	38.6224	0	11.1632	1071.9	8.46933	0.966658	37703
sp|Q95JC8|ARGI1_PIG			727	default	180115	14217	3	R	K.YFSMIEVDK.L	C	7.82622	7.41061	7.41587	7.01498	2.04178	4.07035	1.92891	7.22159	229.215	7.94076	0.991036	36526
sp|Q95JC8|ARGI1_PIG			727	default	180114	15872	0	U	K.EQECDVK.D	C	14.4925	7.5664	6.8387	6.05025	2.89965	107.846	0	18.7112	2406.19	14.9197	0.987741	4106
sp|Q95JC8|ARGI1_PIG			727	default	180114	13520	3	R	K.YFSMIEVDK.L	C	10.8067	10.9679	14.8339	15.6708	10.932	18.1469	0.0603859	18.5293	337.147	11.4291	0.964767	35429
sp|Q95JC8|ARGI1_PIG			727	default	180114	13532	3	R	K.YFSMIEVDK.L	C	10.6466	13.3185	17.1488	15.3778	9.425	20.261	1.87461	10.8359	365.14	11.3889	0.920336	35450
sp|Q95JC8|ARGI1_PIG			727	default	180112	3697	0	U	K.AGLLEK.L	C	20.9065	24.5801	28.0173	21.8445	23.839	30.8413	20.8887	22.0606	96.5415	31.1155	0.762282	16485
sp|Q95JC8|ARGI1_PIG			727	default	180112	9102	2	R	K.PIDYLKPPK.-	C	234.107	472.975	298.773	422.448	386.61	158.568	101.651	164.47	1102.76	228.58	0.752402	26827
sp|Q9BEC7|NPL_PIG			2936	default	180118	13685	0	U	K.FSDTDLLDFGQCVDQNHQR.Q	C	95.0645	42.4305	41.5979	46.9835	89.8386	373.3	96.4023	95.6022	115.267	39.6091	0.576076	35556
sp|Q9GJT2|ESTD_PIG			648	default	180111	6439	0	U	K.AFSGYLGTDESK.W	C	116.691	78.5648	90.3058	95.7433	97.0852	138.525	164.766	163.662	330.912	100.853	1	21688
sp|Q9GKQ6|PGS1_PIG			2115	default	180109	15169	2	R	K.VGVNDFCPVGFGVK.R	C	33.2444	32.0095	44.6149	36.0725	36.2952	93.2103	24.8485	32.8833	1537.34	58.8128	0.991736	38565
sp|Q9GKQ6|PGS1_PIG			2115	default	180116	9588	3	R	K.DLPETLNELHLDHNK.I	C	11.2166	12.728	7.60388	13.6231	6.38294	59.7526	0	22.328	1658.3	23.9504	0.821886	27743
sp|Q9GKQ6|PGS1_PIG			2115	default	180116	17398	2	R	R.ELHLDNNK.L	C	23.0949	18.2801	11.9993	17.8041	25.5585	53.0652	27.4698	23.2318	451.72	32.6469	0.79733	7893
sp|Q9GKQ6|PGS1_PIG			2115	default	180116	16873	2	R	R.LGLGHNQIR.M	C	46.9464	34.6249	44.2415	31.0211	54.875	70.204	61.0062	56.5241	569.474	61.7158	0.588333	6784
sp|Q9GKQ6|PGS1_PIG			2115	default	180116	7240	3	R	R.VVQCSDLGLK.A	C	1.8655	1.6128	1.74524	1.27769	7.25095	7.4418	0.860885	1.99399	100.681	2.60007	0.830619	23243
sp|Q9GKX6|GALM_PIG			3241	default	180113	10781	0	U	R.SVFGDLPSGAGTVEK.F	C	118.493	118.781	100.15	109.707	118.381	224.807	259.039	150.764	1182.52	119.207	0.950901	30303
sp|Q9GKX6|GALM_PIG			3241	default	180112	1271	0	U	K.HPYFGAVVGR.V	C	130.319	110.955	91.3407	170.35	157.547	149.342	102.254	180.599	167.509	158.108	1	11774
sp|Q9GL51|LIS1_PIG			2334	default	180120	5095	1	R	K.EEFTSGGPLGQK.R	C	71.6052	67.0137	49.9565	56.4713	58.3714	60.9124	38.1022	58.9801	166.202	52.3826	1	19128
sp|Q9GL51|LIS1_PIG			2334	default	180117	8992	1	R	K.TAPYVVTGSVDQTVK.V	C	60.2031	99.2275	56.1455	74.2539	84.3482	107.844	86.2916	41.4828	457.182	41.7398	0.953935	26530
sp|Q9GL51|LIS1_PIG			2334	default	180110	2518	1	R	R.MVRPNQDGTLIASCSNDQTVR.V	C	169.148	144.975	164.467	160.113	187.389	165.204	163.697	167.577	245.715	165.524	0.799075	14150
sp|Q9GL51|LIS1_PIG			2334	default	180114	7442	1	R	K.EAELDMNEELDK.K	C	45.3384	46.1018	58.0012	47.3058	49.5169	133.972	119.012	91.3559	1572.85	64.1122	0.968589	23793
sp|Q9GL51|LIS1_PIG			2334	default	180114	7493	1	R	K.YAGLLEK.K	C	78.171	66.7583	65.6805	65.3685	53.104	330.337	53.0191	98.9651	1220.06	99.4952	1	23893
sp|Q9GL51|LIS1_PIG			2334	default	180112	4759	1	R	K.VMELESK.L	C	751.484	372.544	1899.78	923.267	671.862	424.717	274.836	599.507	572.535	698.954	0.795955	18514
sp|Q9GLP0|ITB1_PIG			3044	default	180120	11466	2	R	K.GEVFNELVGK.Q	C	47.405	49.6842	81.9962	55.5128	46.1598	71.9525	54.1741	82.742	398.646	89.8974	1	31334
sp|Q9GLP0|ITB1_PIG			3044	default	180117	9367	1	R	K.WDTGENPIYK.S	C	24.6324	29.0295	48.0624	35.2096	34.3084	31.6823	25.0851	28.2785	207.782	41.0471	0.539885	27248
sp|Q9GLP0|ITB1_PIG			3044	default	180110	9256	2	R	K.SLGTDLMNEMR.R	C	33.1985	35.8136	36.745	37.4947	30.2177	35.7289	22.0214	31.4621	87.616	32.1348	1	27131
sp|Q9GMB0|RPN1_PIG			3563	default	180120	13085	1	R	K.LGNPTR.S	C	43.6023	56.1137	23.8901	30.3833	39.1527	75.0738	2.9816	24.8692	909.111	29.2549	0.971963	3443
sp|Q9GMB0|RPN1_PIG			3563	default	180120	16676	1	R	R.NVESYTK.L	C	105.648	84.2558	80.5815	66.3792	141.135	133.053	73.893	100.549	1052.29	106.535	0.918323	7005
sp|Q9GMB0|RPN1_PIG			3563	default	180120	17899	1	R	K.SLELEHK.A	C	101.957	84.6316	78.5738	67.5808	116.181	100.21	99.1673	95.2589	518.701	76.1072	1	9595
sp|Q9MYT8|ATP5I_PIG			2533	default	180117	9375	0	U	R.ELAEAQEDSILK.-	C	152.946	88.3136	130.753	141.925	151.102	164.895	92.6158	112.868	943.273	108.6	0.641161	27262
sp|Q9MZ15|VDAC2_PIG			3052	default	180109	709	1	R	K.SCSGVEFSTSGSSNTDTGK.V	C	108.199	85.4465	122.402	84.8565	125.642	108.853	160.955	100.436	223.718	123.045	1	10733
sp|Q9MZ15|VDAC2_PIG			3052	default	180113	10542	1	R	K.VNNSSLIGVGYTQTLRPGVK.L	C	114.303	115.745	94.5659	104.142	119.741	165.061	129.275	142.588	232.44	121.988	0.988129	29848
sp|Q9MZ15|VDAC2_PIG			3052	default	180111	13315	1	R	K.GFGFGLVK.L	C	132.213	134.294	136.649	123.716	138.879	236.05	158.903	139.267	716.981	118.286	0.936735	34843
sp|Q9MZ15|VDAC2_PIG			3052	default	180117	1695	1	R	K.VTGTLETK.Y	C	125.966	156.764	309.483	175.82	154.306	212.19	116.607	132.564	569.778	302.46	0.837987	12595
sp|Q9MZ15|VDAC2_PIG			3052	default	180114	10802	0	U	R.TGDFQLHTNVNDGTEFGGSIYQK.V	C	53.862	42.6437	69.6488	63.9316	58.2467	90.822	67.6817	74.087	148.943	98.1781	1	30221
sp|Q9MZ16|VDAC1_PIG			3202	default	180115	11798	0	U	K.GYGFGLIK.L	C	10.3814	11.9789	5.04804	8.65984	14.3099	68.8173	2.23527	20.1441	599.125	15.2284	0.917856	31871
sp|Q9MZ16|VDAC1_PIG			3202	default	180115	6793	0	U	R.VTQSNFAVGYK.T	C	2.86326	2.26835	1.74571	0.995259	2.29059	48.0387	5.29622	8.23505	423.734	8.34688	1	22305
sp|Q9MZ16|VDAC1_PIG			3202	default	180114	14402	0	U	R.WTEYGLTFTEK.W	C	13.7706	14.9388	32.0883	11.8612	13.4873	20.45	13.4885	24.8276	34.9923	23.72	0.886738	37134
sp|Q9N0F1|ODO2_PIG			2365	default	180120	3145	0	U	R.TISELGEK.A	C	39.5252	41.1452	44.5768	42.0715	48.306	80.313	38.7113	55.3077	215.645	58.0965	0.739005	15389
sp|Q9N0F1|ODO2_PIG			2365	default	180117	4761	0	U	R.NVETMNYADIER.T	C	106.971	131.76	153.21	109.009	112.501	146.875	73.4127	77.5859	1608.23	99.5878	0.688953	18451
sp|Q9N0F1|ODO2_PIG			2365	default	180116	10977	0	U	K.VEGGTPLFTLR.K	C	0	3.90966	2.55304	1.37776	2.63389	11.8255	2.32434	2.94798	207.682	6.96867	0.956034	30400
sp|Q9N1F5|GSTO1_PIG			3527	default	180118	11660	1	R	R.LEALELNECIDHTPK.L	C	14.6242	21.6742	14.0166	14.6472	19.9387	67.7321	33.5881	19.9268	565.957	26.4908	0.934386	31685
sp|Q9N2I1|CASP1_PIG			2939	default	180113	9604	1	R	R.FSFELADGR.A	C	170.713	149.646	132.094	128.937	189.527	232.525	301.86	195.914	467.634	162.256	0.615277	28056
sp|Q9TSX9|PRDX6_PIG			1916	default	180120	6540	0	U	K.LAPEFAK.R	C	116.631	162.965	85.0729	90.7127	148.011	294.286	95.0225	84.6576	1383.96	118.339	0.811359	21892
sp|Q9TSX9|PRDX6_PIG			1916	default	180120	7774	0	U	R.VATPVDWK.N	C	141.356	128.72	139.918	115.805	139.867	253.453	158.908	133.924	2232.19	198.301	0.973452	24261
sp|Q9TSX9|PRDX6_PIG			1916	default	180109	13247	0	U	K.NGDSVMVLPNIPEEEAK.K	C	46.7695	42.5966	38.2394	37.449	44.1687	51.1591	35.8274	39.5195	302.248	37.9349	0.644345	34884
sp|Q9TSX9|PRDX6_PIG			1916	default	180113	6171	0	U	R.DFTPVCTTELGR.A	C	190.854	350.756	52.0045	69.3833	350.187	110.38	68.8857	60.7706	795.819	64.8493	0.996328	21495
sp|Q9TSX9|PRDX6_PIG			1916	default	180117	1424	0	U	K.DINAYNGEEPK.E	C	139.765	214.44	102.9	121.99	108.484	461.529	242.145	133.833	3803.08	207.498	0.932422	12079
sp|Q9TSX9|PRDX6_PIG			1916	default	180110	7933	0	U	R.VATPVDWK.N	C	96.5649	95.5102	106.17	81.9062	86.1044	83.4732	54.0078	104.929	292.221	68.3488	0.698068	24605
sp|Q9TSX9|PRDX6_PIG			1916	default	180115	17010	0	U	K.DEQGMPVTAR.V	C	30.4085	8.87523	0.550859	10.1982	8.31409	162.709	71.6426	29.6539	2053.29	44.3736	1	5194
sp|Q9TV62|MYH4_PIG			691	default	180112	16129	5	R	R.EQYEEEQEAK.A	C	124.345	42.3143	53.0203	86.1092	215.664	64.184	55.1941	67.9657	74.0149	56.8749	1	4944
sp|Q9TV63|MYH2_PIG			691	default	180120	16869	7	R	K.VGNEYVTK.G	C	242.743	384.209	161.493	197.433	314.998	34.3355	11.7747	35.0699	28.5132	37.6416	0.954204	7413
sp|Q9TV63|MYH2_PIG			691	default	180113	4853	6	R	R.ENQSILITGESGAGK.T	C	247.616	178.701	188.389	188.367	255.195	106.487	169.811	143.582	172.495	150.37	0.877311	18974
sp|Q9TV69|DHDH_PIG			1561	default	180120	9086	0	U	R.SVLAQETLGDLR.V	C	60.3741	38.5898	55.9909	41.343	65.6067	65.9326	75.2439	78.9434	83.9705	65.3966	0.726241	26781
sp|Q9TV69|DHDH_PIG			1561	default	180116	14503	0	U	R.FFPAVEALR.S	C	31.9846	13.7859	0.509359	5.83676	3.30251	51.8325	47.8745	5.46888	125.625	8.54878	0.898946	37159
sp|Q9XSD9|PGS2_PIG			2118	default	180109	16457	1	R	R.VHENEITK.V	C	50.1718	65.3533	81.178	71.2455	68.0625	58.1405	60.3571	62.9244	134.861	86.1461	0.73793	5373
sp|Q9XSD9|PGS2_PIG			2118	default	180111	9216	0	U	K.NLHTLILINNK.I	C	47.5411	62.546	64.9676	616.342	107.929	218.032	123.309	180.264	1992.12	303.93	0.966253	26989
sp|Q9XSD9|PGS2_PIG			2118	default	180111	19314	1	R	K.VPGGLAEHK.Y	C	309.797	217.264	199.381	270.494	346.546	388.518	411.061	357.317	4053.85	340.498	0.738755	9292
sp|Q9XSD9|PGS2_PIG			2118	default	180117	8382	1	R	R.VVQCSDLGLDK.V	C	171.727	129.195	167.954	176.472	199.698	231.426	180.032	230.558	1893.2	199.356	0.876351	25366
sp|Q9XSD9|PGS2_PIG			2118	default	180112	1861	1	R	K.GLNNLAK.L	C	20.9399	28.2951	24.2253	76.6519	31.6609	54.9152	0	55.9436	2507.98	58.9021	0.992259	12899
tr|A0A075B7H6|A0A075B7H6_PIG			2940	default	180109	2023	4	R	R.FSGAISGNK.A	C	105.775	112.371	159.12	43.9944	77.5139	259.85	85.0215	255.179	168.424	141.634	1	13246
tr|A0A075B7H6|A0A075B7H6_PIG			2940	default	180113	1591	4	R	R.FSGAISGNK.A	C	199.639	182.305	168.162	167.004	207.596	192.752	162.066	205.502	176.58	167.673	1	12422
tr|A0A075B7H6|A0A075B7H6_PIG			2940	default	180113	17969	0	U	R.QLIYSTNSR.P	C	511.368	361.844	581.59	325.973	468.833	362.074	344.827	428.34	360.269	601.088	0.993476	8549
tr|A0A075B7H6|A0A075B7H6_PIG			2940	default	180111	2019	4	R	R.FSGAISGNK.A	C	51.0819	37.291	32.8754	38.4343	47.8928	167.973	65.7325	101.925	385.061	63.5541	1	13240
tr|A0A075B7H6|A0A075B7H6_PIG			2940	default	180111	2945	4	R	R.FSGAISGNK.A	C	112.392	161.093	274.776	225.544	108.125	197.726	181.7	621.175	127.67	279.261	0.873297	15010
tr|A0A075B7H6|A0A075B7H6_PIG			2940	default	180118	1664	0	U	R.QLIYSTNSRPTGVPSR.F	C	122.088	59.4652	70.3019	64.8187	89.2182	133.863	62.7831	94.7725	595.293	84.6049	0.913433	12517
tr|A0A075B7H6|A0A075B7H6_PIG			2940	default	180117	2755	4	R	R.FSGAISGNK.A	C	343.513	406.456	333.345	292.96	213.084	1376.56	177.588	1029.63	469.096	333.653	0.997285	14623
tr|A0A075B7H6|A0A075B7H6_PIG			2940	default	180119	3283	4	R	R.FSGAISGNK.A	C	192.423	150.439	113.733	107.428	148.451	468.606	130.566	318.532	321.499	148.179	0.970736	15637
tr|A0A075B7H9|A0A075B7H9_PIG			2940	default	180118	1490	0	U	R.QLIYSTNNRPTGVPSR.F	C	75.3101	40.5194	41.641	34.155	41.0715	141.145	51.6349	94.5126	279.037	32.1371	0.981239	12182
tr|A0A075B7I6|A0A075B7I6_PIG			2213	default	180117	5055	0	U	K.YTQWYQQK.P	C	75.7255	399.55	284.42	124.49	238.145	652.288	64.9563	226.577	79.2876	483.142	0.778995	19016
tr|A0A075B7I6|A0A075B7I6_PIG			2213	default	180114	12186	0	U	K.DSERPSGIPER.F	C	129.555	134.881	62.6564	59.4467	67.6353	1037.01	73.2646	207.767	162.198	75.0292	0.982855	3288
tr|A0A075B7I7|A0A075B7I7_PIG			2245	default	180111	14067	0	U	K.NYLNWYLQK.P	C	203.539	118.213	111.76	109.259	200.998	852.418	356.338	366.107	573.672	102.964	0.934313	36277
tr|A0A075B7I7|A0A075B7I7_PIG			2245	default	180115	8439	0	U	R.DTGVPDR.F	C	53.5949	27.9875	0	0.991806	11.0772	62.3768	18.4634	9.38112	7.12137	2.64859	0.731927	2545
tr|A0A075B7I7|A0A075B7I7_PIG			2245	default	180114	8473	0	U	R.DTGVPDR.F	C	153.949	173.856	32.4053	92.3442	106.717	3058.98	88.0319	391.672	206.024	29.6931	0.937978	2577
tr|A0A075B7I7|A0A075B7I7_PIG			2245	default	180114	9205	5	R	R.FSGSGSGTDFTLK.I	C	145.111	172.641	124.926	132.599	153.033	245.677	90.4492	164.263	442.391	138.315	0.954442	27167
tr|A0A075B7I7|A0A075B7I7_PIG			2245	default	180112	8971	5	R	R.FSGSGSGTDFTLK.I	C	823.483	402.983	242.98	468.762	242.671	2140.99	418.197	904.614	725.306	282.216	0.998801	26577
tr|A0A075B7I7|A0A075B7I7_PIG			2245	default	180112	1156	0	U	R.LIYQATNR.D	C	69.267	118.796	140.224	84.9923	120.781	947.668	48.8441	74.3637	40.8887	82.9374	0.999231	11555
tr|A0A075B7I7|A0A075B7I7_PIG			2245	default	180112	17703	0	U	R.SSQSLLHTDGK.N	C	314.361	201.724	122.07	167.084	212.297	2420.08	458.955	342.542	515.073	142.044	0.998659	8249
tr|A0A0C3SG01|A0A0C3SG01_PIG			790	default	180120	5563	1	R	K.LSPLAEELRDR.L	C	226.475	182.617	118.079	151.473	184.507	487.815	308.061	304.198	569.659	138.065	0.957278	20021
tr|A0A0C3SG01|A0A0C3SG01_PIG			790	default	180109	1688	1	R	K.AKPALEDLR.Q	C	503.121	527.177	261.29	510.454	325.422	3728.4	114.26	680.386	1709.33	556.401	0.996689	12608
tr|A0A0C3SG01|A0A0C3SG01_PIG			790	default	180109	468	1	R	K.EGGGSLAEYQAK.A	C	639.105	713.564	501.586	451.056	599.131	227.437	89.5823	162.147	169.051	146.213	1	10276
tr|A0A0C3SG01|A0A0C3SG01_PIG			790	default	180109	6942	1	R	K.MAPLGAEFR.E	C	204.156	209.541	214.077	192.891	180.099	766.944	181.601	269.727	601.805	254.78	0.988978	22842
tr|A0A0C3SG01|A0A0C3SG01_PIG			790	default	180109	2251	0	U	R.QQLAPYSDDLR.Q	C	203.638	194.873	135.763	153	212.462	465.263	109.289	167.985	410.802	149.885	0.9956	13681
tr|A0A0C3SG01|A0A0C3SG01_PIG			790	default	180109	10275	1	R	K.VQPYLDDFQNK.W	C	241.415	176.708	231.137	216.309	249.283	434.914	224.023	271.792	432.557	283.305	1	29212
tr|A0A0C3SG01|A0A0C3SG01_PIG			790	default	180113	16296	3	R	K.AQEQLK.A	C	245.2	221.296	142.072	175.827	223.674	616.221	152.197	190.178	617.663	152.992	0.990039	5031
tr|A0A0C3SG01|A0A0C3SG01_PIG			790	default	180113	14003	1	R	K.DFATVYVDAIK.D	C	419.364	455.104	127.496	324.899	247.673	2404.81	154.144	442.166	1244.34	389.581	0.996329	36467
tr|A0A0C3SG01|A0A0C3SG01_PIG			790	default	180113	505	1	R	K.VQELQEK.L	C	282.317	313.525	268.68	328.917	231.35	1418.69	157.066	293.218	683.927	314.954	0.939558	10348
tr|A0A0C3SG01|A0A0C3SG01_PIG			790	default	180111	11939	1	R	R.AHVEALR.Q	C	142.274	139.919	115.33	144.939	149.558	285.744	129.389	178.143	285.846	159.469	0.833993	3221
tr|A0A0C3SG01|A0A0C3SG01_PIG			790	default	180111	1791	1	R	K.AKPALEDLR.Q	C	935.962	582.914	538.097	654.106	502.552	2680.79	178.163	579.931	2043.54	579.856	1	12807
tr|A0A0C3SG01|A0A0C3SG01_PIG			790	default	180111	14001	1	R	R.DYVAQFEASALGK.H	C	399.756	248.675	127.144	240.558	215.193	1402.03	179.961	297.958	1440.68	243.47	0.981567	36151
tr|A0A0C3SG01|A0A0C3SG01_PIG			790	default	180111	14007	1	R	R.DYVAQFEASALGK.H	C	153.747	85.9024	48.8718	86.777	85.4411	468.127	56.1654	116.607	758.996	105.116	0.951257	36163
tr|A0A0C3SG01|A0A0C3SG01_PIG			790	default	180111	2420	0	U	R.QQLAPYSDDLR.Q	C	99.7179	106.261	132.216	130.547	109.788	155.886	99.0586	106.954	127.229	107.879	1	14009
tr|A0A0C3SG01|A0A0C3SG01_PIG			790	default	180117	1353	3	R	K.DLEEVK.K	C	232.979	208.103	158.943	175.9	202.918	860.806	154.059	232.416	835.243	228.797	0.915655	11943
tr|A0A0C3SG01|A0A0C3SG01_PIG			790	default	180117	18841	1	R	K.WQEEM*ETYR.Q	C	385.088	505.896	902.506	495.688	392.434	364.039	210.661	312.733	216.816	316.836	0.98543	7954
tr|A0A0C3SG01|A0A0C3SG01_PIG			790	default	180110	8175	1	R	K.LSPLAEELR.D	C	334.643	196.469	94.6184	186.133	160.87	1424.76	118.373	248.251	2485.98	233.544	0.995602	25065
tr|A0A0C3SG01|A0A0C3SG01_PIG			790	default	180116	14201	1	R	K.DFATVYVDAIK.D	C	40.7274	22.2965	12.7948	20.0984	18.5116	125.325	12.6828	25.2662	135.833	27.2445	0.99649	36581
tr|A0A0C3SG01|A0A0C3SG01_PIG			790	default	180119	9331	1	R	K.VQPYLDDFQNK.W	C	54.3406	57.3044	35.9202	60.0629	41.0358	305.513	36.6443	76.361	152.371	59.0291	1	27184
tr|A0A0C3SG01|A0A0C3SG01_PIG			790	default	180112	5643	1	R	R.HFWQQDDPQSPWDR.V	C	104.97	89.6433	89.2818	88.5263	104.787	158.392	99.2238	104.697	169.305	103.204	1	20208
tr|A0A0C3SG01|A0A0C3SG01_PIG			790	default	180112	8476	1	R	K.LSPLAEELR.D	C	237.34	155.506	174.463	163.911	220.501	410.988	207.759	235.809	323.807	300.995	1	25632
tr|A1X898|A1X898_PIG			1392	default	180109	4791	0	U	R.QYFPNDEDQVGAAK.A	C	3.07852	4.02286	2.14097	0	0	8.73923	0	0	276.121	2.21126	0.515625	18662
tr|A1X898|A1X898_PIG			1392	default	180111	4947	0	U	K.GVAVDYLPER.Q	C	255.132	202.873	190.134	193.094	265.117	219.428	241.69	222.71	560.753	216.89	0.944083	18833
tr|A1X898|A1X898_PIG			1392	default	180110	9152	0	U	R.ATISNPITGDLETVHYR.I	C	97.2053	60.4379	75.7164	59.0904	101.478	82.0192	100.805	107.596	130.987	65.1311	0.993523	26931
tr|A1X898|A1X898_PIG			1392	default	180116	825	0	U	R.KDEPDAFK.E	C	0	3.26198	2.78217	2.32289	7.75668	30.0085	0	9.26325	1274.23	11.9495	0.857572	10929
tr|A1XQS3|A1XQS3_PIG			2815	default	180115	14322	0	U	K.FFAVNVDYSK.L	C	7.75171	12.2487	10.8904	8.35008	8.96162	14.2609	8.78352	9.4905	177.103	9.33816	0.673702	36727
tr|A1XQS3|A1XQS3_PIG			2815	default	180115	561	0	U	K.LGPNDQYK.F	C	21.9341	18.8741	6.78999	4.81088	17.8703	66.9648	0	32.5942	1568.57	31.9607	1	10360
tr|A1XQS3|A1XQS3_PIG			2815	default	180114	13604	0	U	K.FFAVNVDYSK.L	C	47.786	35.4929	64.7548	43.5728	50.0151	118.368	82.5434	62.7103	517.028	71.4023	0.880645	35589
tr|A1XQT6|A1XQT6_PIG			993	default	180117	10360	0	U	K.DQGSYEDFVEGLR.V	C	110.11	113.808	97.7195	102.129	136.561	92.7597	66.579	77.8495	38.9974	89.1578	0.943566	29143
tr|A1XQT6|A1XQT6_PIG			993	default	180115	17438	0	U	K.EQQDEFK.E	C	71.4793	3.48137	8.19071	100.366	456.278	3.28017	2.44835	0	34.2368	2.28332	0.761499	6096
tr|A1XQT6|A1XQT6_PIG			993	default	180112	2104	0	U	R.ALGTNPTNAEVK.K	C	391.891	526.445	577.009	530.03	1227.36	69.474	69.5376	129.33	100.467	207.326	0.94638	13362
tr|A2SW51|A2SW51_PIG			3445	default	180118	14368	0	U	R.KFPALEDLALR.N	C	141.653	187.495	163.639	140.221	191.437	167.802	112.639	154.13	246.971	146.326	0.951827	36861
tr|A3EX84|A3EX84_PIG			3125	default	180109	13520	0	U	R.QMVFPFECGK.P	C	17.8073	18.7918	15.5105	14.1206	17.9662	78.9066	0.966069	27.4588	2572.6	24.6956	0.997034	35412
tr|A3EX84|A3EX84_PIG			3125	default	180117	12768	0	U	K.IQVLVEPDHFK.V	C	170.8	111.047	153.315	140.98	178.538	186.21	205.176	237.85	921.233	240.552	0.960636	33745
tr|A3EX84|A3EX84_PIG			3125	default	180117	19776	0	U	R.VIVCNSK.L	C	185.741	147.737	288.912	208.863	205.584	203.251	171.72	145.191	3855.45	220.969	0.928933	9927
tr|A3EX84|A3EX84_PIG			3125	default	180110	2251	0	U	K.GNDVAFHFNPR.F	C	215.291	129.389	75.3314	129.301	82.6972	216.947	150.344	77.4816	901.494	106.455	0.911666	13643
tr|A3EX84|A3EX84_PIG			3125	default	180115	12415	0	U	K.IQVLVEPDHFK.V	C	15.9087	7.34215	6.31363	12.6224	12.6065	127.763	14.8068	51.0495	5589.11	14.1694	0.997448	33064
tr|A3EX84|A3EX84_PIG			3125	default	180115	1770	0	U	K.VAVNDAHLLQYNHR.M	C	16.1447	8.99614	13.8323	8.46447	14.8446	64.2502	0	26.1262	2618.66	19.4256	0.981955	12670
tr|A3EX84|A3EX84_PIG			3125	default	180114	11916	0	U	K.IQVLVEPDHFK.V	C	22.6834	14.2336	14.6076	17.2253	16.2356	159.688	16.7718	33.0778	3836.98	28.7552	0.997385	32356
tr|A3EX84|A3EX84_PIG			3125	default	180114	1589	0	U	K.VAVNDAHLLQYNHR.M	C	135.929	130.545	134.56	105.803	166.087	146.826	132.637	147.199	1249.25	124.396	0.912368	12341
tr|A3EX84|A3EX84_PIG			3125	default	180119	1891	0	U	R.VIVCNSK.L	C	33.6537	75.3502	260.699	158.878	50.5832	129.72	7.4518	104.049	1307.71	305.895	0.980892	12977
tr|A5D9J6|A5D9J6_PIG			2236	default	180111	6451	2	R	K.VESTDVSDLMHQYR.E	C	61.5534	74.5336	83.9457	86.449	68.4376	105.198	40.386	44.2983	684.399	70.7114	0.965733	21710
tr|A5D9J6|A5D9J6_PIG			2236	default	180116	2531	3	R	K.KGPGLYYVDENGTR.L	C	7.77274	1.42692	2.07006	2.02063	1.49468	90.4228	0	5.20938	862.325	13.495	1	14186
tr|A5D9J6|A5D9J6_PIG			2236	default	180114	10736	3	R	R.LSGNMFSTGSGNTYAYGVMDSGHR.Y	C	142.984	142.125	136.159	123.692	154.215	135.338	128.977	169.743	143.965	133.755	0.683333	30098
tr|A5D9N3|A5D9N3_PIG			614	default	180109	18419	1	R	K.THLELK.K	C	546.021	425.448	629.656	576.109	327.542	847.998	769.196	960.239	3384.87	826.244	0.923843	9489
tr|A5D9N3|A5D9N3_PIG			614	default	180110	13329	0	U	K.EVSSGSGETFSYSDFLK.M	C	11.5518	3.14876	2.99911	0.522166	4.7082	78.2707	3.78075	13.3058	1002.58	9.3885	0.993159	34955
tr|A5D9N3|A5D9N3_PIG			614	default	180110	3917	1	R	K.QFLDDPK.Y	C	280.151	270.081	303.769	228.034	330.609	415.299	217.578	265.36	2762.9	303.521	0.798414	16822
tr|A5GFT5|A5GFT5_PIG			4095	default	180117	18173	0	U	K.TVEINNTDAEGR.L	C	288.837	262.441	223.801	269.12	301.832	559.906	546.306	277.723	677.671	155.179	0.949065	6550
tr|A5GFX7|A5GFX7_PIG			2907	default	180109	3664	0	U	K.FNQCGTCTEFK.E	C	18.4642	27.8585	26.2929	22.1537	24.4041	27.0007	4.84612	16.4976	409.769	19.4566	1	16399
tr|A5GFX7|A5GFX7_PIG			2907	default	180109	14003	0	U	R.GAHYNLAIEENCTFGDPIV.-	C	181.067	169.973	186.6	144.818	217.858	154.382	136.894	145.713	511.349	159.717	0.925224	36331
tr|A5GFX7|A5GFX7_PIG			2907	default	180109	1980	0	U	R.IVTSTYK.D	C	383.375	404.983	490.655	299.002	269.621	611.087	301.858	308.966	2250.49	438.431	0.951423	13165
tr|A5GFX7|A5GFX7_PIG			2907	default	180113	16420	0	U	K.VGDYGSVSGR.E	C	198.087	83.1824	66.9139	74.5765	216.347	112.228	159.803	141.797	1004.4	89.2794	0.599615	5289
tr|A5GFX7|A5GFX7_PIG			2907	default	180111	17513	0	U	K.VGDYGSVSGR.E	C	268.409	321.852	257.813	242.493	287.356	234.023	132.595	266.28	1750.37	196.76	0.866322	5506
tr|A5GFX7|A5GFX7_PIG			2907	default	180116	483	0	U	R.NVNGVNYASVTR.N	C	3.03812	0.00155036	0	0	1.86886	14.3297	0	1.0829	367.131	3.28018	1	10274
tr|A6M928|A6M928_PIG			579	default	180120	13373	1	R	K.DQIYDIFQK.L	C	35.6251	25.871	30.2288	31.1031	30.8132	122.695	13.0878	46.0271	2052.38	48.0839	0.974294	34979
tr|A6M928|A6M928_PIG			579	default	180111	4739	1	R	K.ATQALVLAPTR.E	C	162.208	136.658	201.561	150.858	200.244	188.783	209.035	207.498	432.38	204.054	1	18437
tr|A6M928|A6M928_PIG			579	default	180114	5656	0	U	K.KEELTLEGIR.Q	C	10.6374	3.86011	3.37187	10.5356	15.1732	70.2984	16.3527	19.2641	1266.47	19.3051	1	20378
tr|A6M930|A6M930_PIG			579	default	180109	4966	2	R	K.GYDVIAQAQSGTGK.T	C	11.0237	11.4878	12.7518	9.35465	10.4407	29.2913	17.3796	17.8735	301.881	19.1856	0.753257	19016
tr|A6M930|A6M930_PIG			579	default	180109	6113	2	R	K.QFYINVER.E	C	102.945	85.6986	171.458	79.2221	92.5077	70.8131	71.2953	77.7351	262.069	63.6502	0.938551	21262
tr|A6M930|A6M930_PIG			579	default	180109	8815	2	R	R.VFDMLNR.R	C	222.177	192.393	219.49	188.167	202.512	225.871	191.678	207.497	897.512	192.489	0.785638	26418
tr|A6M930|A6M930_PIG			579	default	180118	16537	2	R	R.ENYIHRIGR.G	C	796.957	788.056	890.565	796.222	1159.3	635.525	968.695	940.927	694.372	1028.33	0.718667	5529
tr|A6M930|A6M930_PIG			579	default	180117	2478	2	R	R.ELAQQIQK.V	C	237.063	227.012	221.741	205.437	214.438	293.233	262.763	254.823	1824.01	241.92	0.817046	14090
tr|A6M930|A6M930_PIG			579	default	180115	1797	2	R	R.ELAQQIQK.V	C	22.6551	21.4381	7.80807	10.748	13.4929	133.281	30.7325	35.1467	1793.56	28.3485	1	12720
tr|A6M930|A6M930_PIG			579	default	180114	6260	0	U	K.LQAEAPHIVVGTPGR.V	C	61.1087	80.0104	40.6423	42.0832	67.6088	125.201	109.565	51.0798	1355.04	57.0955	0.983179	21541
tr|A6M930|A6M930_PIG			579	default	180112	14781	2	R	K.M*FVLDEADEMLSR.G	C	25.3225	31.7983	33.0833	30.4331	25.7375	25.6094	20.5124	22.9236	27.983	27.1018	0.93224	37865
tr|A8U4R4|A8U4R4_PIG			1460	default	180120	3381	0	U	K.ISSDLDGHPVPK.Q	C	169.06	89.3751	75.5611	80.7136	116.575	1282.13	195.986	71.5234	6536.94	165.267	0.992177	15841
tr|A8U4R4|A8U4R4_PIG			1460	default	180120	4332	0	U	R.LGQSDPAPLQHQM*DVYQK.R	C	97.1759	102.231	83.4946	84.1348	91.5306	192.431	110.966	111.187	476.728	63.4948	1	17664
tr|A8U4R4|A8U4R4_PIG			1460	default	180120	3651	0	U	K.LILDSAR.A	C	407.405	387.445	364.086	328.07	386.542	494.289	308.948	379.663	1590.18	330.971	0.844403	16363
tr|A8U4R4|A8U4R4_PIG			1460	default	180120	8023	0	U	R.TSRPENAIIYNNNEDFQIGQAK.V	C	7.68667	4.01648	10.0152	10.5045	9.04555	27.6753	7.99686	9.20865	114.799	10.2116	1	24750
tr|A8U4R4|A8U4R4_PIG			1460	default	180120	8029	0	U	R.TSRPENAIIYNNNEDFQIGQAK.V	C	26.8179	33.8366	33.9575	25.1726	30.2739	31.9294	23.0635	22.3814	104.782	17.8693	1	24760
tr|A8U4R4|A8U4R4_PIG			1460	default	180109	1207	0	U	R.LAVSQVPR.S	C	366.639	359.269	421.909	310.88	426.089	560.118	347.591	373.498	1391.26	465.071	0.985422	11686
tr|A8U4R4|A8U4R4_PIG			1460	default	180113	2828	0	U	K.NQPTAIIAK.T	C	15.1299	6.7318	13.3135	9.15549	10.9237	35.4658	22.9878	22.2963	101.504	16.3618	1	14954
tr|A8U4R4|A8U4R4_PIG			1460	default	180113	13598	0	U	R.VLDPFTVK.P	C	132.69	83.2085	145.588	148.778	117.351	598.162	295.279	236.672	2328.97	263.928	0.936694	35692
tr|A8U4R4|A8U4R4_PIG			1460	default	180111	13376	0	U	R.CEAFGWHAIIVDGHSVEELCK.A	C	545.241	232.537	244.653	216.245	294.971	1296.86	441.702	351.623	2326.78	348.754	0.977743	34956
tr|A8U4R4|A8U4R4_PIG			1460	default	180111	1299	0	U	R.LAVSQVPR.S	C	201.523	227.806	143.974	178.229	222.791	300.542	206.087	243.985	656.305	190.537	1	11868
tr|A8U4R4|A8U4R4_PIG			1460	default	180111	3367	0	U	K.NQPTAIIAK.T	C	187.529	129.636	191.427	139.727	218.555	382.947	261.494	194.473	873.228	165.622	0.73814	15819
tr|A8U4R4|A8U4R4_PIG			1460	default	180118	1248	0	U	K.AYGQALAK.L	C	257.035	364.308	261.413	225.945	300.118	330.87	114.917	151.204	486.005	168.282	0.98126	11722
tr|A8U4R4|A8U4R4_PIG			1460	default	180118	3583	0	U	K.LILDSAR.A	C	237.796	158.777	111.777	111.459	194.265	1050.43	255.728	104.634	4266.25	178.869	0.986207	16184
tr|A8U4R4|A8U4R4_PIG			1460	default	180118	8403	0	U	R.TSRPENAIIYNNNEDFQIGQAK.V	C	103.161	145.422	189.067	135.463	80.5141	462.718	116.715	225.892	1727.68	227.79	1	25461
tr|A8U4R4|A8U4R4_PIG			1460	default	180117	2753	0	U	K.AVELAANTK.G	C	191.877	212.486	169.524	148.715	117.678	875.118	102.988	523.693	1450.59	177.502	1	14621
tr|A8U4R4|A8U4R4_PIG			1460	default	180117	8859	0	U	R.LGQSDPAPLQHQMDVYQK.R	C	127.157	148.923	105.027	116.943	91.4836	455.44	56.4959	77.1674	1082.87	139.738	0.861988	26275
tr|A8U4R4|A8U4R4_PIG			1460	default	180117	5174	0	U	R.MPTPPSYK.V	C	157.868	176.356	484.733	141.04	129.496	398.442	232.213	233.783	1115.2	437.432	0.812637	19242
tr|A8U4R4|A8U4R4_PIG			1460	default	180117	13090	1	R	K.NSTFSELFK.K	C	53.1442	50.4258	53.4808	44.6878	62.8345	147.98	60.0916	55.6644	685.797	62.6943	0.803925	34360
tr|A8U4R4|A8U4R4_PIG			1460	default	180110	15267	0	U	K.ESWHGK.P	C	206.536	118.831	106.346	97.7385	136.324	1569.27	275.518	95.8515	7273.82	167.946	0.843522	4101
tr|A8U4R4|A8U4R4_PIG			1460	default	180116	8255	0	U	R.IIALDGDTK.N	C	55.4554	30.2386	14.5007	13.1673	34.0547	411.286	42.074	42.7895	2722.94	39.7305	0.928436	25188
tr|A8U4R4|A8U4R4_PIG			1460	default	180116	5563	0	R	K.PAELLK.M	C	25.2218	13.897	1.91305	3.91453	14.0704	243.005	16.3946	12.7432	1201.5	14.249	0.872962	20026
tr|A8U4R4|A8U4R4_PIG			1460	default	180116	13478	0	U	R.SVPMSTVFYPSDGVATEK.A	C	22.9428	12.526	2.37793	8.55704	9.61973	454.41	32.567	34.986	2584.37	20.9618	0.993223	35196
tr|A8U4R4|A8U4R4_PIG			1460	default	180115	1877	0	U	K.AVELAANTK.G	C	18.4943	14.851	0.95901	7.86733	13.5802	406.411	15.1281	21.8153	874.117	31.9074	1	12873
tr|A8U4R4|A8U4R4_PIG			1460	default	180115	14632	0	U	K.ILATPPQEDAPSVDITNIR.M	C	9.01114	4.15918	1.64959	0.0259502	0	93.7581	6.20213	6.05591	453.578	3.61074	0.985217	37316
tr|A8U4R4|A8U4R4_PIG			1460	default	180115	5062	0	U	R.LGQSDPAPLQHQM*DVYQK.R	C	3.29624	2.11094	3.42178	0.817578	2.3836	106.156	3.1571	5.12253	563.839	7.2354	0.708617	18998
tr|A8U4R4|A8U4R4_PIG			1460	default	180115	8131	0	U	R.LGQSDPAPLQHQMDVYQK.R	C	55.1396	10.9246	0	15.7029	21.273	1170	165.172	36.572	5711.57	39.8523	0.995204	24858
tr|A8U4R4|A8U4R4_PIG			1460	default	180114	13940	0	U	K.ILATPPQEDAPSVDITNIR.M	C	58.4765	37.0025	30.4951	26.6979	46.5392	176.654	57.6254	59.1842	816.379	55.2532	1	36234
tr|B1NI70|B1NI70_PIG			3188	default	180110	1730	1	R	R.GVLHQFSGTETNK.I	C	155.687	152.665	386.091	199.999	157.314	139.192	125.416	161.214	284.673	254.683	0.647529	12649
tr|B1NI70|B1NI70_PIG			3188	default	180114	7279	1	R	R.TLVQAEALDK.I	C	56.7562	50.7985	33.2412	37.2989	36.8415	53.9882	39.9713	42.8429	59.3323	41.8897	0.628691	23482
tr|B5APU3|B5APU3_PIG			702	default	180120	703	0	U	K.QLYLER.V	C	230.556	188.595	147.343	201.073	195.454	540.109	365.041	467.26	1335.38	177.207	0.984601	10711
tr|B5APU3|B5APU3_PIG			702	default	180113	5518	0	U	K.VGNIEIK.D	C	152.18	121.639	89.5137	92.3026	104.723	546.654	150.963	113.297	2301.81	109.83	0.94294	20245
tr|B5APU3|B5APU3_PIG			702	default	180118	9918	0	U	K.LCYVGYNIEQEQK.L	C	64.2488	49.2311	66.6315	53.2781	69.2235	177.645	105.854	71.2965	942.111	76.0407	0.524042	28354
tr|B5APU3|B5APU3_PIG			702	default	180118	8437	0	U	K.VVVCDNGTGFVK.C	C	79.6191	46.0331	21.9036	19.867	39.9193	473.197	0	19.2042	3855.93	65.7328	0.997597	25525
tr|B5APU3|B5APU3_PIG			702	default	180117	7380	0	U	K.DLMVGDEASELR.S	C	51.3539	48.4884	50.3599	49.2101	51.8853	108.532	25.4537	49.7265	1139.97	49.5715	1	23456
tr|B5APU3|B5APU3_PIG			702	default	180117	11961	0	U	K.HLWDYTFGPEK.L	C	328.603	291.271	251.57	246.607	337.664	586.788	329.282	357.022	2768.75	336.938	0.956568	32201
tr|B5APU3|B5APU3_PIG			702	default	180117	14240	0	U	R.SMLEVNYPMENGIVR.N	C	20.4621	14.7855	18.2246	14.8605	20.1813	47.5148	26.9021	30.5032	246.122	29.0696	1	36553
tr|B5APU3|B5APU3_PIG			702	default	180110	2608	0	U	R.NWDDMK.H	C	84.7311	68.9506	70.0511	57.8499	91.7146	308.828	57.2117	86.7093	1857.87	119.608	0.698127	14323
tr|B5APU3|B5APU3_PIG			702	default	180110	721	0	U	K.QLYLER.V	C	27.2531	33.7469	28.5564	26.1677	29.7108	50.6014	27.1026	28.8041	252.287	30.1812	0.933439	10715
tr|B5APU3|B5APU3_PIG			702	default	180116	13775	0	U	K.ILLTEPPMNPTK.N	C	16.653	18.7898	10.1179	7.99107	10.0928	142.973	0	15.6009	1328.49	17.7216	0.86055	35765
tr|B5APU3|B5APU3_PIG			702	default	180116	9528	0	U	K.LCYVGYNIEQEQK.L	C	31.8882	22.0338	14.2463	12.722	22.3629	151.078	0.97787	16.4681	1104.48	33.3203	0.86533	27628
tr|B5APU8|B5APU8_PIG			1175	default	180120	1975	0	U	R.AYLQQLR.Q	C	538.002	517.499	923.668	518.498	613.222	604.931	809.389	516.198	736.398	751.493	0.573345	13153
tr|B5APU8|B5APU8_PIG			1175	default	180109	16662	0	U	K.RQFMNK.S	C	134.346	118.659	92.3032	149.837	95.8422	309.662	128.438	95.1349	1336.74	142.175	0.915127	5799
tr|B5APU8|B5APU8_PIG			1175	default	180117	9201	0	U	K.ANVFFK.N	C	346.224	235.935	313.221	287.805	407.524	511.658	405.717	449.4	1406.74	530.327	0.777214	26929
tr|B5APU8|B5APU8_PIG			1175	default	180110	2552	0	U	K.VFDPQNDK.P	C	349.301	281.055	258.337	232.806	329.351	608.726	329.704	314.634	3010.93	279.637	0.986631	14217
tr|B5APV0|B5APV0_PIG			911	default	180111	12171	0	U	K.GFESPSDNSSAMLLQWHEK.A	C	167.272	235.535	95.5396	147.292	188.879	127.684	73.074	76.5077	702.209	52.5311	1	32650
tr|B5APV0|B5APV0_PIG			911	default	180118	5865	0	U	K.ALAAGGVGSIVR.V	C	632.168	563.93	557.908	521.028	727.766	606.734	550.828	667.621	1036.95	620.628	0.960173	20549
tr|B5APV0|B5APV0_PIG			911	default	180110	9512	0	U	K.NGVDLLMK.Y	C	35.8609	32.7807	37.2419	42.5593	38.435	114.408	20.522	39.4242	766.635	54.2614	0.961468	27621
tr|B5APV0|B5APV0_PIG			911	default	180116	5302	0	U	K.ALAAGGVGSIVR.V	C	10.4515	3.95376	2.81636	2.04278	3.12618	43.8905	0	3.08485	286.324	6.43273	0.864494	19509
tr|B5APV0|B5APV0_PIG			911	default	180115	2621	0	U	K.VDVDEYDENK.F	C	18.8597	9.97457	1.78491	4.49449	12.2209	147.565	0.785235	16.0957	1547.05	17.7299	0.939521	14315
tr|B5APV0|B5APV0_PIG			911	default	180114	18524	0	U	K.AVQSLDK.N	C	209.507	218.831	243.902	190.346	220.692	314.169	168.167	240.934	1389.59	233.452	1	9677
tr|B5APV0|B5APV0_PIG			911	default	180114	6267	0	U	K.FVDEEDGGDGQAGPDEGEVDSCLR.Q	C	126.895	299.617	187.58	300.616	144.563	45.5433	38.0467	78.89	128.488	108.743	0.990806	21553
tr|B5APV0|B5APV0_PIG			911	default	180114	2356	0	U	K.VDVDEYDENK.F	C	573.485	696.945	598.728	494.071	645.869	202.051	117.857	283.91	195.252	223.03	1	13968
tr|B5APV0|B5APV0_PIG			911	default	180114	2358	0	U	K.VDVDEYDENK.F	C	18.2526	19.1026	39.2124	18.8364	12.9129	37.4859	10.7053	11.0477	228.631	26.9384	1	13973
tr|B5APV0|B5APV0_PIG			911	default	180112	18404	0	U	K.AVQSLDK.N	C	249.933	232.321	204.225	141.125	241.583	851.419	121.473	114.97	5176.21	227.818	0.994102	9721
tr|B5KJG2|B5KJG2_PIG			1112	default	180111	17437	1	R	K.AM*EAVAAQGK.A	C	358.302	276.219	131.612	301.513	220.668	224.341	146.156	154.839	594.586	127.16	0.99652	5347
tr|B5KJG2|B5KJG2_PIG			1112	default	180111	2888	0	U	R.FLGDEETVR.K	C	205.632	151.518	86.6188	166.99	124.004	111.669	110.03	86.8776	117.778	84.9108	0.838185	14904
tr|B5KJG2|B5KJG2_PIG			1112	default	180111	17538	0	U	K.HGEEQVK.I	C	1267.31	800.215	233.005	747.627	420.045	357.569	334.894	232.873	192.473	270.294	0.990789	5561
tr|B5KJG2|B5KJG2_PIG			1112	default	180118	6660	0	U	K.PGELPTCESLK.D	C	99.0942	46.5076	14.7282	96.622	46.7284	12.5829	11.8066	16.7138	15.0046	14.3178	0.563218	22083
tr|B5KJG2|B5KJG2_PIG			1112	default	180118	6671	0	U	K.PGELPTCESLK.D	C	78.7255	70.9238	86.0964	79.1842	70.9857	60.5491	37.1818	45.6909	143.777	71.3516	1	22104
tr|B5KJG2|B5KJG2_PIG			1112	default	180116	8923	0	U	R.SFDIPPPPM*DEK.H	C	179.178	140.826	6.39067	203.455	67.3089	3.06612	6.0428	1.25381	6.88379	8.68241	0.554823	26474
tr|B5KJG2|B5KJG2_PIG			1112	default	180115	1210	1	R	R.HYGGLTGLNK.A	C	135.173	47.8114	3.92364	98.7689	44.672	211.719	120.991	57.4957	1771.65	29.9049	1	11599
tr|B5KJG2|B5KJG2_PIG			1112	default	180114	887	1	R	K.AMEAVAAQGK.A	C	332.979	239.088	320.766	281.672	295.011	362.569	309.525	338.278	1555.54	511.809	1	10998
tr|B5KJG2|B5KJG2_PIG			1112	default	180114	1381	1	R	R.HYGGLTGLNK.A	C	441.742	460.2	509.985	382.868	527.76	319.258	311.861	299.95	575.397	349.115	0.712244	11943
tr|B6CVL5|B6CVL5_PIG			4007	default	180115	17271	0	U	K.SSQPLASK.Q	C	99.2933	68.7611	9.59557	2.24142	62.4314	176.315	0	25.6948	2869.44	127.153	1	5743
tr|B6CVL5|B6CVL5_PIG			4007	default	180114	17097	0	U	K.SSQPLASK.Q	C	428.432	314.893	262.431	239.667	322.915	496.383	295.325	217.024	3850.66	512.678	0.981999	6676
tr|B6E241|B6E241_PIG			473	default	180120	2408	0	U	K.AEEMLSK.Q	C	81.1763	79.0054	96.8715	82.3963	94.0784	117.321	100.543	89.2263	594.71	98.4751	0.928103	13981
tr|B6E241|B6E241_PIG			473	default	180111	9118	0	U	K.PHPWFFGK.I	C	436.157	276.341	282.734	307.935	340.186	620.492	608.857	561.868	2720.49	384.548	0.932104	26802
tr|B6E241|B6E241_PIG			473	default	180118	10769	0	U	K.FNSLNELVDYHR.S	C	134.331	183.534	96.4862	101.582	171.945	68.5123	41.8811	51.1483	389.658	57.5626	1	29982
tr|B6E241|B6E241_PIG			473	default	180118	8569	0	U	K.VLNEECDQNWYK.A	C	289.779	267.057	267.675	273.987	265.687	368.535	172.425	271.031	1707.11	265.792	0.878816	25776
tr|B6E241|B6E241_PIG			473	default	180116	16320	0	U	R.NYVTPVNR.N	C	10.3255	7.43727	6.06962	3.14931	2.94438	48.2182	5.81106	6.49583	380.791	10.9677	1	5621
tr|B6E241|B6E241_PIG			473	default	180115	1518	0	U	R.NQQIFLR.D	C	81.7211	79.6704	12.9685	15.8412	17.0699	89.601	23.7329	17.9505	714.736	24.6016	0.880449	12188
tr|B6VNT8|B6VNT8_PIG			702	default	180120	10821	3	R	R.VAPEEHPTLLTEAPLNPK.A	C	89.5293	13.3675	18.2721	66.8378	256.609	22.5868	23.639	16.159	328.785	18.0685	0.970654	30101
tr|B6VNT8|B6VNT8_PIG			702	default	180120	9863	2	R	K.YPIEHGIITNWDDM*EK.I	C	209.599	153.232	209.184	195.141	215.948	284.502	288.883	288.433	327.036	276.679	0.908282	28268
tr|B6VNT8|B6VNT8_PIG			702	default	180109	10155	2	R	K.YPIEHGIITNWDDM*EK.I	C	133.739	134.307	145.859	135.445	154.116	175.759	207.691	190.209	136.128	152.606	1	28982
tr|B6VNT8|B6VNT8_PIG			702	default	180109	12628	2	R	K.YPIEHGIITNWDDMEK.I	C	59.1809	56.6512	100.253	88.9201	66.0594	67.2677	71.1797	77.955	145.192	97.3122	1	33709
tr|B6VNT8|B6VNT8_PIG			702	default	180113	12173	2	R	K.YPIEHGIITNWDDMEK.I	C	83.1334	46.6117	80.9365	71.375	96.2559	278.388	201.035	177.339	185.369	128.864	0.963536	32965
tr|B6VNT8|B6VNT8_PIG			702	default	180111	9379	2	R	K.YPIEHGIITNWDDM*EK.I	C	207.355	220.39	274.072	225.342	255.812	330.379	262.558	386.388	477.718	421.895	0.733313	27303
tr|B6VNT8|B6VNT8_PIG			702	default	180111	12320	2	R	K.YPIEHGIITNWDDMEK.I	C	123.191	77.0637	123.649	122.414	146.01	162.104	164.425	167.908	227.693	167.489	0.622958	32941
tr|B6VNT8|B6VNT8_PIG			702	default	180118	10341	2	R	K.YPIEHGIITNWDDM*EK.I	C	38.2438	35.9867	41.0644	33.3963	51.1783	49.1036	45.6543	41.224	61.5573	44.6557	0.983514	29167
tr|B6VNT8|B6VNT8_PIG			702	default	180118	12841	2	R	K.YPIEHGIITNWDDMEK.I	C	75.8401	28.2896	66.2036	50.571	80.2641	127.139	120.309	108.182	196.208	108.161	0.898322	33942
tr|B6VNT8|B6VNT8_PIG			702	default	180117	11105	2	R	K.YPIEHGIITNWDDM*EK.I	C	210.701	127.257	281.31	161.568	249.324	252.19	259.719	268.953	382.334	347.622	1	30571
tr|B6VNT8|B6VNT8_PIG			702	default	180117	13666	2	R	K.YPIEHGIITNWDDMEK.I	C	127.28	127.187	146.422	120.771	133.92	194.675	193.216	180.549	213.603	155.181	0.895321	35459
tr|B6VNT8|B6VNT8_PIG			702	default	180117	13693	2	R	K.YPIEHGIITNWDDMEK.I	C	233.737	77.7928	209.684	148.473	280.73	439.101	485.178	393.273	884.531	352.169	0.990559	35509
tr|B6VNT8|B6VNT8_PIG			702	default	180117	14202	2	R	K.YPIEHGIITNWDDMEK.I	C	89.0939	66.9865	81.7148	170.867	107.166	286.781	205.613	154.762	104.459	206.558	0.896154	36482
tr|B6VNT8|B6VNT8_PIG			702	default	180110	9593	2	R	K.YPIEHGIITNWDDM*EK.I	C	263.676	279.748	250.814	201.894	303.974	121.635	125.793	156.756	126.978	153.052	0.993434	27776
tr|B6VNT8|B6VNT8_PIG			702	default	180110	9976	2	R	K.YPIEHGIITNWDDM*EK.I	C	44.5065	47.1651	121.719	70.2691	43.3295	57.5125	59.9692	67.9835	34.0894	108.184	0.991785	28507
tr|B6VNT8|B6VNT8_PIG			702	default	180110	9997	2	R	K.YPIEHGIITNWDDM*EK.I	C	29.6149	29.1675	40.4273	28.9766	29.297	24.4558	20.8685	21.694	35.6879	27.272	1	28549
tr|B6VNT8|B6VNT8_PIG			702	default	180110	10233	2	R	K.YPIEHGIITNWDDM*EK.I	C	99.7044	88.0307	119.615	122.248	123.143	156.496	145.867	123.388	107.546	204.474	1	28998
tr|B6VNT8|B6VNT8_PIG			702	default	180110	10507	2	R	K.YPIEHGIITNWDDM*EK.I	C	367.441	356.186	417.847	361.86	438.926	502.853	428.529	656.396	436.802	649.308	1	29520
tr|B6VNT8|B6VNT8_PIG			702	default	180110	12091	2	R	K.YPIEHGIITNWDDMEK.I	C	28.6069	22.2362	24.0007	33.8019	39.7005	33.1665	29.584	38.9434	41.1805	31.1827	0.920706	32554
tr|B6VNT8|B6VNT8_PIG			702	default	180116	9796	2	R	K.YPIEHGIITNWDDM*EK.I	C	21.6697	14.9794	34.9016	20.8839	28.2899	35.737	44.009	38.6666	63.3731	36.4676	0.934686	28141
tr|B6VNT8|B6VNT8_PIG			702	default	180116	12556	2	R	K.YPIEHGIITNWDDMEK.I	C	96.1999	35.7471	94.3636	51.9156	110.814	183.111	179.964	173.691	301.166	144.517	0.717447	33437
tr|B6VNT8|B6VNT8_PIG			702	default	180115	18073	2	R	K.QEYDEAGPSIVHR.K	C	71.3754	14.9079	13.1007	54.035	232.882	20.5041	9.4437	12.6073	250.952	17.324	0.791043	7431
tr|B6VNT8|B6VNT8_PIG			702	default	180115	9644	2	R	K.YPIEHGIITNWDDM*EK.I	C	166.975	62.891	168.123	104.738	223.111	337.445	372.827	276.38	649.705	290.691	0.98251	27753
tr|B6VNT8|B6VNT8_PIG			702	default	180115	10292	2	R	K.YPIEHGIITNWDDM*EK.I	C	19.527	12.6433	26.8835	15.3257	30.5736	43.1977	42.7687	42.2444	91.6165	41.3629	0.917602	28993
tr|B6VNT8|B6VNT8_PIG			702	default	180115	10298	2	R	K.YPIEHGIITNWDDM*EK.I	C	38.839	15.0748	40.3388	31.1737	54.7627	84.835	86.7743	76.1883	134.313	75.6249	0.966776	29006
tr|B6VNT8|B6VNT8_PIG			702	default	180115	10575	2	R	K.YPIEHGIITNWDDM*EK.I	C	61.1877	28.6866	64.663	35.9919	82.1743	112.094	118.787	110.979	198.73	99.8247	0.860119	29529
tr|B6VNT8|B6VNT8_PIG			702	default	180115	10596	2	R	K.YPIEHGIITNWDDM*EK.I	C	58.2505	34.3455	67.8579	48.2046	76.4044	116.768	134.554	112.758	212.021	108.348	0.965886	29570
tr|B6VNT8|B6VNT8_PIG			702	default	180115	10908	2	R	K.YPIEHGIITNWDDM*EK.I	C	104.95	35.9631	95.7636	63.8032	131.944	180.63	215.869	172.945	385.723	171.804	0.99922	30165
[truncated: 50,027 more rows]

## Sheet: Peptides
ProteinId	PeptideSequence	SM1	SM2	SM3	SM4	SM5	CNS1	CNS2	CNS3	CNS5
sp|A0PFK7|CAPZB_PIG	K.DYLLCDYNR.D	143.588	118.284	47.2349	55.3317	88.8377	154.605	140.901	78.6342	50.0623
sp|A0PFK7|CAPZB_PIG	K.GCWDSIHVVEVQEK.S	4.06805	3.11459	2.71788	1.12537	1.59486	85.8156	8.12617	3.85737	14.2539
sp|A0PFK7|CAPZB_PIG	K.SGSGTMNLGGSLTR.Q	66.9372	68.6499	50.8059	45.599	75.9881	56.853	45.6037	54.0375	49.9636		Legend
sp|A0PFK7|CAPZB_PIG	K.LEVEANNAFDQYR.D	173.916	187.399	141.337	163.013	174.755	246.538	144.272	148.065	118.376			Sus scrofa peptides
sp|A0PFK7|CAPZB_PIG	R.LVEDMENK.I	119.868	107.027	158.018	140.72	132.679	367.936	132.629	166.017	207.796			Taenia solium peptides
sp|A0PFK7|CAPZB_PIG	K.DYLLCDYNR.D	117.819	94.971	96.832	88.4945	126.332	304.831	142.468	130.314	137.2
sp|A0PFK7|CAPZB_PIG	R.KLEVEANNAFDQYR.D	139.732	165.586	246.345	180.386	173.769	334.356	125.226	202.026	318.539
sp|A0PFK7|CAPZB_PIG	K.GCWDSIHVVEVQEK.S	44.082	26.9044	39.9502	39.2973	45.4588	94.8034	62.3599	44.6255	57.3411
sp|A0PFK7|CAPZB_PIG	K.SGSGTMNLGGSLTR.Q	70.527	96.1769	94.3445	65.9392	65.6019	54.9958	34.8675	62.3327	66.3438
sp|A0PFK7|CAPZB_PIG	R.STLNEIYFGK.T	89.7135	47.3666	6.71976	18.4464	42.6497	567.628	64.515	33.9878	69.2955
sp|A0PFK7|CAPZB_PIG	R.STLNEIYFGK.T	59.694	57.4727	74.0564	50.6765	55.0924	272.08	45.2065	91.8244	70.4659
sp|A1E295|CATB_PIG	R.DQGSCGSCWAFGAVEAISDR.I	78.8048	90.2097	81.9012	86.3619	65.7078	58.058	51.3625	57.3315	73.3869
sp|A1E295|CATB_PIG	K.EIMAEIYK.N	218.024	166.293	199.492	187.693	199.773	253.141	259.272	260.037	225.705
sp|A1E295|CATB_PIG	K.SGVYQHVTGDLM*GGHAIR.I	14.9009	12.4437	41.2104	25.4248	11.2743	30.1008	19.8356	24.9217	43.3058
sp|A1E295|CATB_PIG	R.EQWPNCPTIK.E	10.6015	10.8311	8.50863	10.4818	15.0366	70.0386	0	21.3267	12.6339
sp|A1E295|CATB_PIG	K.ICEPGYTPSYK.E	9.65102	9.26948	8.25092	1.08743	10.8738	42.4014	0	8.1911	3.91401
sp|A1XQR9|RUXE_PIG	K.GDNITLLQSVSN.-	65.9013	59.2043	55.3491	55.639	65.2909	83.2895	65.6389	69.0298	66.9714
sp|A1XQT2|COX6C_PIG	K.AYADFYR.N	100.746	83.3074	152.09	111.958	103.737	232.603	68.4209	122.62	198.723
sp|A1XQT2|COX6C_PIG	K.AGIFQSAK.-	16.1575	9.52583	10.0679	7.86135	15.0638	116.991	0	25.1207	19.8728
sp|A1XQU1|PSB7_PIG	K.DGIVLGADTR.A	122.459	163.614	168.044	112.299	110.488	128.873	48.6996	86.3389	89.4186
sp|A1XQU1|PSB7_PIG	K.LDFLRPYSVPNK.K	598.988	419.452	276.127	330.83	477.665	403.531	587.587	363.519	255.534
sp|A1XQU1|PSB7_PIG	K.GTTAVLTEK.V	38.7199	36.3405	38.9447	41.3513	44.698	67.2034	41.5051	54.5193	53.5395
sp|A1XQU3|RL14_PIG	R.ALVDGPCTQVR.R	3.94795	3.98567	0	0	4.14233	15.9769	0	0	8.69717
sp|A5GFS8|VAPB_PIG	R.GPFTDVVTTNLK.L	40.2031	39.5845	37.0674	29.8141	36.1036	347.346	25.9018	53.6827	36.4315
sp|A5GFS8|VAPB_PIG	K.VEQVLSLEPQHELK.F	33.5897	31.6099	36.0464	38.0328	31.3641	68.9835	32.8253	36.7544	35.3218
sp|A5GFY8|SERA_PIG	R.GGIVDEGALLR.A	67.7587	133.925	251.092	124.772	79.9892	59.9713	35.5786	52.3932	204.898
sp|A5GFY8|SERA_PIG	R.ADVNLVNAK.L	243.797	98.2129	77.0047	64.7927	80.1915	281.412	228.17	117.372	149.525
sp|A5GFY8|SERA_PIG	K.VLISDSLDPCCR.E	140.312	285.507	170.712	209.083	169.078	114.509	74.8523	86.5056	104.497
sp|A6M931|IF4A3_PIG	R.ETQALILAPTR.E	265.676	165.189	184.701	170.312	292.355	265.897	338.893	286.068	242.071
sp|A6M931|IF4A3_PIG	R.GIYAYGFEK.P	211.396	169.571	227.939	226.391	215.841	274.291	147.145	215.947	327.506
sp|A6M931|IF4A3_PIG	R.DVIAQSQSGTGK.T	365.56	273.812	473.446	311.57	474.954	477.565	440.554	547.424	605.994
sp|A6M931|IF4A3_PIG	K.LDYGQHVVAGTPGR.V	70.5406	63.6918	63.4985	64.5956	68.6027	128.168	81.3454	91.8746	97.1805
sp|A6M931|IF4A3_PIG	K.VDWLTEK.M	50.3757	50.8903	38.4696	43.651	53.0862	42.3596	33.8847	39.9561	33.9191
sp|B3SP85|GILT_PIG	K.NLEPCLQIYAPK.V	146.009	122.237	125.374	112.405	126.226	320.86	227.164	162.55	165.436
sp|B3SP85|GILT_PIG	K.VEACLLDK.L	14.0913	8.04542	2.04829	5.53089	10.9303	62.7399	0	9.14213	11.929
sp|B3SP85|GILT_PIG	K.VEACLLDK.L	13.2495	8.24832	6.53754	7.94016	10.175	80.714	0	8.76233	14.027
sp|B6CVD7|ERO1A_PIG	R.CFCQVSGYLDDCTCDVETIDR.F	49.4287	49.6433	65.3142	55.0479	69.3507	110.357	78.1306	93.8217	77.0485
sp|B6CVD7|ERO1A_PIG	R.LGAVDESLSEETQK.A	12.2878	12.4481	12.0271	8.29064	13.5324	52.1048	0	19.5126	12.9746
sp|B6CVD7|ERO1A_PIG	K.LQTQGLGTALK.I	106.136	80.8231	114.164	97.4354	97.8132	188.431	183.648	130.408	106.985
sp|B6CVD7|ERO1A_PIG	R.FDGILTEGEGPR.R	2.51616	2.35371	2.60442	1.60226	2.66294	13.2809	0	7.70367	2.72775
sp|B6CVD7|ERO1A_PIG	R.ISTSVK.E	117.075	89.0167	196.326	90.5443	122.276	181.721	127.03	151.968	184.573
sp|B6CVD7|ERO1A_PIG	R.NLLQNIH.-	12.0561	10.7836	13.1989	13.2277	10.4907	30.856	0.0415191	18.0538	14.2978
sp|B6CVD7|ERO1A_PIG	R.IMDCVGCLK.C	1.50304	2.46935	1.26518	1.33157	1.26602	23.4285	0	5.57143	6.28123
sp|B6CVD7|ERO1A_PIG	R.QQPSETAAQR.C	2.46914	2.21678	0	1.51929	0	10.0361	0	1.75761	0
sp|B6CVD7|ERO1A_PIG	K.RPLNPLASGQGK.S	58.7991	56.2536	39.1391	50.283	80.0413	132.871	26.5232	61.1801	46.8261
sp|B6CVD7|ERO1A_PIG	R.IMDCVGCLK.C	606.577	789.954	744.973	924.539	650.365	349.356	214.284	473.294	531.213
sp|D2SW95|COPB_PIG	R.VLSTPDLEVR.K	324.073	338.197	186.191	246.153	325.609	302.769	179.722	252.847	147.25
sp|D2SW95|COPB_PIG	R.FVLPLQDHTIK.K	19.2751	13.013	16.2649	14.7575	19.5069	30.7445	21.5263	18.0789	19.5949
sp|O02668|ITIH2_PIG	R.ALDMENFK.T	136.97	115.162	116.108	118.064	133.908	198.351	139.298	143.783	140.737
sp|O02668|ITIH2_PIG	R.IYGNQDTASQLK.K	40.3882	42.2237	25.292	31.092	30.557	75.5101	53.7602	28.2804	37.3573
sp|O02668|ITIH2_PIG	R.AEDQFSLVDFNHNIR.T	155.671	219.878	135.318	223.313	123.23	114.182	118.485	118.977	146.887
sp|O02668|ITIH2_PIG	K.AHVAFKPTVAQQR.K	268.496	359.291	323.745	410.204	201.125	625.608	111.856	299.159	449.107
sp|O02668|ITIH2_PIG	K.VQSTITSR.M	62.2964	36.178	9.41031	18.8754	21.0944	198.844	24.706	31.386	43.9183
sp|O02668|ITIH2_PIG	K.IQPSGGTNINEALLR.A	990.278	906.621	1069.25	774.015	958.665	685.381	789.553	918.32	810.057
sp|O02668|ITIH2_PIG	R.NDLVSATK.T	78.4675	99.4184	66.2396	84.151	56.5804	187.62	43.8402	85.1437	88.8419
sp|O02705|HS90A_PIG	K.ADLINNLGTIAK.S	64.8827	53.8068	50.4784	51.4681	65.1889	102.538	61.4263	62.198	61.4717
sp|O02705|HS90A_PIG	K.ELHINLIPNK.Q	389.778	321.407	154.768	267.025	361.976	789.911	774.955	628.931	210.52
sp|O02705|HS90A_PIG	R.TLTIVDTGIGM*TK.A	90.5466	102.402	70.178	91.8556	60.81	255.629	58.1164	81.3823	63.9724
sp|O02705|HS90A_PIG	R.TLTIVDTGIGMTK.A	35.8556	20.8544	14.4788	13.1497	27.7139	106.088	21.696	35.4613	27.8755
sp|O02705|HS90A_PIG	K.YIDQEELNK.T	42.2853	39.0487	50.4027	34.7775	51.5132	61.8536	32.6217	47.2397	45.546
sp|O02705|HS90A_PIG	K.YIDQEELNK.T	114.713	42.7701	40.9967	25.096	33.8342	181.834	50.5782	46.8741	44.397
sp|O02705|HS90A_PIG	R.ELISNSSDALDK.I	124.969	60.7275	40.3231	36.8067	77.9397	666.696	183.833	76.1628	102.093
sp|O02705|HS90A_PIG	K.IRYESLTDPSK.L	61.3827	40.2634	40.8705	37.8609	60.3866	171.081	95.3292	70.86	98.7141
sp|O02705|HS90A_PIG	K.LGIHEDSQNR.K	39.4721	9.52197	7.24608	8.80253	13.8874	318.203	65.6774	47.0051	37.2095
sp|O02705|HS90A_PIG	R.TLTIVDTGIGMTK.A	15.5173	14.943	14.5089	12.6702	15.269	37.3991	21.1321	19.0353	17.1733
sp|O02705|HS90A_PIG	K.TLVSVTK.E	302.662	199.82	237.059	229.682	194.832	351.507	297.95	250.885	257.516
sp|O02705|HS90A_PIG	R.LVTSPCCIVTSTYGWTANM*ER.I	19.3831	17.6181	26.1642	21.0792	17.8682	38.6702	31.0785	29.6475	28.5567
sp|O02705|HS90A_PIG	R.TLTIVDTGIGMTK.A	297.123	207.495	255.568	215.912	308.55	257.433	245.301	315.913	259.498
sp|O02705|HS90A_PIG	K.YIDQEELNK.T	163.058	150.906	127.121	125.274	153.011	150.874	149.867	148.508	139.102
sp|O02705|HS90A_PIG	K.ADLINNLGTIAK.S	88.7755	42.8232	54.7605	29.9641	62.1923	421.039	210.601	113.894	105.003
sp|O02705|HS90A_PIG	R.YESLTDPSK.L	156.443	127.424	206.169	164.273	180.165	231.452	133.216	137.27	265.639
sp|O02705|HS90A_PIG	R.EMLQQSK.I	451.819	427.013	389.82	324.484	531.184	448.106	337.861	323.627	348.398
sp|O02705|HS90A_PIG	K.HNDDEQYAWESSAGGSFTVR.T	54.457	96.3738	59.4612	66.2066	57.7325	41.8695	36.0573	47.3096	46.8426
sp|O02705|HS90A_PIG	R.NPDDITNEEYGEFYK.S	137.492	155.774	103.053	126.953	106.401	98.8867	93.2745	54.8218	64.7643
sp|O02705|HS90A_PIG	R.YYTSASGDEMVSLK.D	559.538	436.064	730.616	458.446	631.337	493.953	581.042	511.604	799.839
sp|O02705|HS90A_PIG	K.FENLCK.I	95.9147	74.8877	59.0343	58.5143	77.3332	277.826	151.865	89.9467	106.294
sp|O02705|HS90A_PIG	K.HLEINPDHSIIETLR.Q	22.746	7.29465	5.46314	3.9576	8.67942	125.444	45.2644	31.5499	22.5138
sp|O02705|HS90A_PIG	K.SLTNDWEDHLAVK.H	424.269	420.42	475.991	289.421	579.62	755.132	509.371	376.516	500.701
sp|O02705|HS90A_PIG	R.YESLTDPSK.L	23.3188	12.3672	1.64363	9.3848	9.92192	317.973	74.1939	50.0012	28.8712
sp|O02705|HS90A_PIG	R.TDTGEPMGR.G	8.61174	2.63314	0.873047	1.26588	5.73255	57.1312	11.3121	13.9661	6.70452
sp|O02705|HS90A_PIG	R.DNSTMGYMAAK.K	110.94	132.086	129.192	120.288	90.6048	153.664	131.253	114.081	114.878
sp|O02705|HS90A_PIG	K.EDQTEYLEER.R	458.596	205.39	245.354	270.081	560.848	428.564	610.382	349.42	345.321
sp|O02705|HS90A_PIG	K.ESEDKPEIEDVGSDEEEEEK.K	33.5401	22.3839	30.795	20.646	21.5527	33.8181	18.5693	22.3574	25.8649
sp|O02705|HS90A_PIG	K.HIYYITGETK.D	73.5944	47.1998	52.322	40.609	89.6797	173.399	141.06	112.414	85.3027
sp|O02705|HS90A_PIG	K.HLEINPDHSIIETLR.Q	63.2105	57.5053	98.6716	69.2669	70.858	63.1642	61.684	86.9598	98.1653
sp|O02705|HS90A_PIG	K.SLTNDWEDHLAVK.H	71.2491	70.2151	65.8858	62.904	74.5379	125.685	76.9598	82.3254	75.6477
sp|O02705|HS90A_PIG	K.SLTNDWEDHLAVK.H	109.766	124.851	125.216	119.421	121.166	176.763	134.355	134.453	138.969
sp|O02772|FABPH_PIG	K.LGVEFDETTADDRK.V	258.588	141.929	78.7343	86.4354	80.9632	100.482	94.5089	89.4453	78.442
sp|O02772|FABPH_PIG	K.STEISFK.L	206.796	85.2879	1.01884	19.4041	21.0174	40.9533	70.8653	16.7778	2.67833
sp|O02772|FABPH_PIG	K.TQSTFK.S	186.636	80.771	2.27825	16.6233	26.8578	415.347	1342.96	392.483	123.134
sp|O02772|FABPH_PIG	K.LGVEFDETTADDRK.V	208.783	159.763	122.413	139.411	193.748	117.924	114.571	131.144	101.287
sp|O02772|FABPH_PIG	K.TQSTFK.S	119.06	36.1064	4.91106	10.5751	21.2296	202.903	931.685	194.901	74.8761
sp|O02772|FABPH_PIG	K.SIVTLDGGK.L	1776.25	641.882	132.845	260.181	314.173	365.617	595.843	237.856	209.387
sp|O02772|FABPH_PIG	K.SIGVGFATR.Q	126.69	58.7643	9.20494	19.6252	30.2902	27.88	40.074	14.6045	17.5212
sp|O02772|FABPH_PIG	K.NFDDYMK.S	224.401	66.0953	17.1166	26.8398	29.6184	36.1553	84.762	23.7662	16.5133
sp|O02772|FABPH_PIG	K.NFDDYM*K.S	193.766	183.76	176.108	149.816	207.672	157.747	189.059	188.909	203.261
sp|O11780|BGH3_PIG	K.IPAETLNR.I	30.0753	24.8855	39.5369	32.6215	12.329	44.9376	37.6133	42.1778	30.9585
sp|O11780|BGH3_PIG	R.NSLCIENSCIAAHDK.R	395.279	336.478	181.763	254.746	258.674	246.242	174.6	180.743	210.878
sp|O11780|BGH3_PIG	K.STVISYECCPGYEK.V	78.0968	90.9202	87.7291	118.86	53.63	159.624	9.80155	73.419	87.9403
sp|O11780|BGH3_PIG	R.QHGPNVCAVQK.L	509.668	308.361	309.999	318.969	615.882	502.831	1046.99	792.066	415.411
sp|O11780|BGH3_PIG	R.VLTDELK.H	84.5018	61.1276	54.5491	56.5408	77.3586	162.196	42.4272	79.3384	70.4895
sp|O11780|BGH3_PIG	R.ILGDPEALR.D	34.9261	17.9245	14.871	21.443	14.4758	307.226	0	35.1747	39.3564
sp|O11780|BGH3_PIG	R.YGTLFTMDR.M	194.238	116	139.854	129.303	202.434	299.174	421.816	173.535	76.9966
sp|O13010|PI42A_PIG	R.FGIDDQDFQNSLTR.S	54.4119	34.9322	53.2133	52.7958	50.3906	91.0443	70.8231	76.4543	68.3313
sp|O19069|SUCA_PIG	K.THLGLPVFNTVK.E	501.327	384.397	290.201	290.709	292.182	751.948	204.782	235.301	213.398
sp|O46374|TOP2A_PIG	K.QDEQIGLPGK.G	229.44	228.902	358.731	152.558	194.857	147.155	127.094	131.028	201.482
sp|O46374|TOP2A_PIG	K.QDEQIGLPGK.G	125.346	110.295	100.484	104.5	119.98	163.149	161.569	104.869	131.929
sp|O46374|TOP2A_PIG	K.QDEQIGLPGK.G	274.099	249.447	221.458	223.887	311.251	315.366	281.008	211.624	254.745
sp|O46560|PDXK_PIG	K.DYLIALGSQR.T	255.772	176.915	134.698	112.76	177.432	460.156	183.477	228.146	100.76
sp|O62680|CD59_PIG	R.FDECNFDFISR.N	488.066	143.962	128.419	114.684	171.066	1565.54	130.967	185.585	145.421
sp|O62680|CD59_PIG	R.FDECNFDFISR.N	66.4368	52.0115	48.0655	53.3082	67.3053	104.716	82.4804	83.7545	58.1901
sp|O97580|SUCB1_PIG	K.SPDEAYAIAK.K	115.178	130.215	103.229	103.586	137.079	161.982	121.008	133.256	130.002
sp|O97580|SUCB1_PIG	K.ALIADSGLK.I	24.324	9.62371	11.119	17.5759	16.6309	55.686	21.7962	44.3166	23.1465
sp|O97580|SUCB1_PIG	K.IFDLQDWTQEDERDK.D	0	0.000436338	0	0	2.03623	4.04844	0	8.6015	3.65726
sp|O97788|FABP4_PIG	K.LVSSENFDDYM*K.E	122.503	115.329	17.3082	11.6576	27.5742	18.8808	18.4235	16.5515	19.8503
sp|O97788|FABP4_PIG	K.STITLDGGALVQVQK.W	105.529	95.099	89.2641	64.0271	78.2671	72.6475	64.043	69.3976	78.1596
sp|O97788|FABP4_PIG	K.LVSSENFDDYMK.E	112.36	70.1706	61.17	64.0599	80.0562	76.2301	69.6885	88.3017	80.019
sp|P00172|CYB5_PIG	R.EQAGGDATENFEDVGHSTDAR.E	62.7567	62.6095	90.1019	60.7181	51.4126	83.333	76.6625	89.3805	88.9782
sp|P00336|LDHB_PIG	K.NSADTLWGIQK.D	573.291	219.708	0	69.0869	48.82	319.159	295.882	68.3581	238.749
sp|P00336|LDHB_PIG	R.GLTSVINQK.L	15.7685	25.1323	21.1286	17.7281	25.6316	22.8646	17.231	16.2917	16.5269
sp|P00336|LDHB_PIG	R.GLTSVINQK.L	97.2671	54.6117	86.5341	69.2603	103.221	136.16	136.203	131.391	126.736
sp|P00336|LDHB_PIG	R.NVNVFK.F	67.3691	68.8406	31.2782	48.4758	44.92	113.824	92.6711	44.2071	50.642
sp|P00336|LDHB_PIG	K.M*VVESAYEVIK.L	144.765	110.457	183.194	110.915	142.685	291.841	131.019	148.131	260.447
sp|P00336|LDHB_PIG	K.MVVESAYEVIK.L	72.1481	42.045	40.5883	41.9776	56.0978	203.272	160.699	86.9988	74.2046
sp|P00336|LDHB_PIG	K.DDEVAQLK.N	249.561	388.017	191.204	198.916	248.948	220.877	191.601	124.766	112.985
sp|P00336|LDHB_PIG	K.DYSVTANSK.I	84.0692	41.0727	0	12.6996	35.4068	335.377	248.122	70.6705	90.9655
sp|P00336|LDHB_PIG	K.LIAPVAEEETTIPNNK.I	22.1647	8.91242	8.11067	10.8203	9.74126	79.9084	64.8749	23.1256	19.7837
sp|P00336|LDHB_PIG	K.LIAPVAEEETTIPNNK.I	26.3125	15.2316	83.5207	26.658	16.2419	145.073	143.963	66.7228	67.9943
sp|P00336|LDHB_PIG	R.YLMAEK.L	233.376	276.754	321.848	275.447	226.437	386.948	352.824	384.673	295.248
sp|P00336|LDHB_PIG	K.LKDDEVAQLK.N	189.189	95.1935	32.3814	46.7407	100.437	705.402	599.161	97.1703	201.619
sp|P00336|LDHB_PIG	R.YLMAEK.L	319.581	377.518	605.404	419.748	375.156	640.285	439.605	314.473	447.01
sp|P00339|LDHA_PIG	K.QVVDSAYEVIK.L	49.3455	40.6195	30.9212	50.3913	44.159	108.684	69.5652	68.938	55.0086
sp|P00339|LDHA_PIG	R.VHPISTMIK.G	626.161	437.397	439.58	434.804	673.515	631.991	515.746	389.764	373.049
sp|P00339|LDHA_PIG	R.VIGSGCNLDSAR.F	148.812	60.3845	42.2562	96.7591	115.667	245.733	120.513	56.0055	56.9037
sp|P00339|LDHA_PIG	K.NLHPELGTDADK.E	298.025	218.7	151.962	238.489	250.543	464.302	135.138	103.944	142.435
sp|P00339|LDHA_PIG	R.VIGSGCNLDSAR.F	413.378	405.316	71.2559	186.772	90.2092	246.435	162.84	64.1852	85.6624
sp|P00339|LDHA_PIG	K.DQLIHNLLK.E	320.872	403.795	367.684	318.58	418.428	437.216	180.592	241.849	332.628
sp|P00339|LDHA_PIG	K.DQLIHNLLK.E	461.103	282.562	278.768	360.738	445.567	645.829	330.011	282.314	299.729
sp|P00339|LDHA_PIG	K.GEMMDLQHGSLFLR.T	66.9032	15.0286	14.6932	53.1948	38.1568	227.863	15.7297	23.9306	33.3887
sp|P00339|LDHA_PIG	K.GLYGIK.E	195.761	155.524	106.469	247.561	167.466	560.448	306.901	226.484	111.541
sp|P00339|LDHA_PIG	K.VTLTPEEEAHLK.K	137.742	89.619	56.423	131.168	117.965	234.861	64.1497	76.5885	74.0617
sp|P00339|LDHA_PIG	K.VTLTPEEEAHLK.K	328.639	172.958	47.8849	84.6694	96.5548	323.49	148.852	50.269	51.0935
sp|P00339|LDHA_PIG	K.ISGFPK.N	674.456	399.022	270.245	606.072	649.702	796.968	330.573	210.282	348.851
sp|P00339|LDHA_PIG	R.LVVITAGAR.Q	318.771	227.666	243.074	290.261	360.271	443.995	308.766	272.472	298.698
sp|P00339|LDHA_PIG	R.VHPISTMIK.G	129.318	147.327	126.812	122.848	149.092	123.682	63.0387	94.3375	106.777
sp|P00339|LDHA_PIG	R.YLMGER.L	255.829	235.291	224.39	272.199	245.122	444.917	213.182	221.063	242.144
sp|P00339|LDHA_PIG	R.VIGSGCNLDSAR.F	18.6913	22.6991	19.5316	17.1551	22.1586	150.43	4.20641	37.6011	26.5078
sp|P00339|LDHA_PIG	K.SADTLWGIQK.E	27.7306	14.1008	10.7513	28.683	27.8676	49.1088	0	8.67766	11.7563
sp|P00339|LDHA_PIG	R.VHPISTM*IK.G	281.374	96.3999	16.8869	253.159	201.505	187.997	15.3022	33.631	31.312
sp|P00339|LDHA_PIG	K.SADTLWGIQK.E	203.526	139.822	169.257	189.367	155.304	177.89	148.413	162.551	177.348
sp|P00346|MDHM_PIG	R.ANAFVAELK.G	178.605	144.355	198.706	167.518	171.677	308.009	226.431	289.387	346.535
sp|P00346|MDHM_PIG	K.GCDVVVIPAGVPR.K	49.7975	31.6792	38.5278	30.696	47.6355	57.7067	50.7939	56.25	52.4826
sp|P00346|MDHM_PIG	K.HGVYNPNK.I	29.0977	46.9905	21.114	30.9526	31.3789	60.5324	10.5566	33.4689	36.5266
sp|P00346|MDHM_PIG	K.TIIPLISQCTPK.V	62.7185	48.5577	47.3159	41.4064	60.8025	90.2068	40.4368	70.1186	53.229
sp|P00346|MDHM_PIG	R.IQEAGTEVVK.A	14.9434	8.19706	1.19722	0	9.21687	31.3	11.9992	14.9105	2.48487
sp|P00346|MDHM_PIG	R.VSVPVIGGHAGK.T	63.5198	135.385	106.009	76.2657	93.2293	73.4338	58.772	82.2496	91.446
sp|P00346|MDHM_PIG	K.KGEEFVK.N	109.648	85.7919	91.2601	113.486	107.695	324.71	188.177	138.01	138.29
sp|P00346|MDHM_PIG	K.TIIPLISQCTPK.V	93.6008	76.0659	153.427	105.498	118.294	141.309	88.9424	145.839	139.629
sp|P00346|MDHM_PIG	R.VSVPVIGGHAGK.T	158.048	187.502	141.602	169.939	148.54	224.4	159.124	157.491	128.412
sp|P00346|MDHM_PIG	K.EGVVECSFVK.S	12.3174	12.2085	0.916721	0.233317	11.6378	36.6924	12.5736	15.424	21.6711
sp|P00346|MDHM_PIG	K.GCDVVVIPAGVPR.K	145.747	86.8236	208.526	123.22	150.008	138.114	54.7477	146.171	229.298
sp|P00346|MDHM_PIG	K.M*IAEAIPELK.A	84.8329	72.7623	78.1978	62.8859	105.507	145.386	91.8877	104.428	117.441
sp|P00346|MDHM_PIG	K.GYLGPEQLPDCLK.G	46.5302	22.2682	10.4136	13.9536	37.8897	166.643	30.0149	67.737	58.4792
sp|P00346|MDHM_PIG	K.VDFPQDQLSTLTGR.I	2.16204	0.00197373	0	0	2.09874	18.2379	14.5311	8.24108	2.10747
sp|P00346|MDHM_PIG	R.ANAFVAELK.G	502.754	562.315	568.056	590.642	607.887	401.321	333.453	540.05	555.712
sp|P00346|MDHM_PIG	K.NSPLVSR.L	38.9863	24.0227	0.932868	5.59609	32.4793	60.1227	5.10122	27.5866	29.8092
sp|P00346|MDHM_PIG	K.VDFPQDQLSTLTGR.I	2.5217	3.14561	2.50345	3.16796	2.35757	24.5596	8.58987	9.28866	3.26649
sp|P00346|MDHM_PIG	K.ISPFEEK.M	88.719	38.9484	61.3242	45.447	61.8967	230.815	107.564	97.4407	78.4324
sp|P00355|G3P_PIG	R.AAFNSGK.V	302.415	80.9854	0.464958	246.348	358.151	421.539	175.257	53.4216	63.1265
sp|P00355|G3P_PIG	K.AITIFQER.D	78.1674	27.5763	20.7493	62.1903	70.9035	87.697	43.9501	29.6188	30.0765
sp|P00355|G3P_PIG	K.VGVNGFGR.I	112.263	81.3707	53.5893	83.5183	111.962	112.637	53.8659	61.9386	58.5775
sp|P00355|G3P_PIG	R.GAAQNIIPASTGAAK.A	340.523	80.4018	15.2702	293.532	325.096	397.248	257.088	65.2665	63.9388
sp|P00355|G3P_PIG	K.QASEGPLK.G	431.802	291.709	146.159	525.337	480.147	827.157	246.399	125.222	207.94
sp|P00355|G3P_PIG	K.TVDGPSGK.L	358.968	130.5	72.4668	321.46	460.383	591.195	232.659	158.716	171.873
sp|P00355|G3P_PIG	R.VIISAPSADAPM*FVM*GVNHEK.Y	32.5446	15.9755	12.6096	26.5407	36.7931	86.8744	47.9943	20.8248	20.628
sp|P00355|G3P_PIG	R.VIISAPSADAPM*FVM*GVNHEK.Y	17.4034	1.7008	10.3393	9.86022	19.495	37.3655	19.9377	11.9363	12.0666
sp|P00355|G3P_PIG	R.VIISAPSADAPMFVM*GVNHEK.Y	99.3124	102.629	93.6932	107.07	117.575	182.224	113.6	97.472	125.92
sp|P00355|G3P_PIG	R.VIISAPSADAPMFVM*GVNHEK.Y	35.0603	29.9449	37.1313	35.4728	37.6141	74.3341	49.7743	40.7963	39.8881
sp|P00355|G3P_PIG	R.VIISAPSADAPM*FVMGVNHEK.Y	20.4523	19.0185	20.3792	21.8236	22.6777	32.2248	20.2768	22.0049	22.2348
sp|P00355|G3P_PIG	R.VIISAPSADAPMFVMGVNHEK.Y	54.7469	18.2292	14.0774	16.4823	21.5249	277.203	26.5359	53.9182	18.5979
sp|P00355|G3P_PIG	R.VPTPNVSVVDLTCR.L	62.0523	22.455	14.0274	50.9079	55.6473	94.077	47.0639	27.2107	19.6388
sp|P00355|G3P_PIG	R.VVDLMVHMASK.E	137.544	27.1212	14.4607	106.952	135.067	439.851	205.946	67.655	51.6228
sp|P00355|G3P_PIG	R.GAAQNIIPASTGAAK.A	160.386	118.552	135.676	227.54	170.341	210.977	108.616	127.473	146.97
sp|P00355|G3P_PIG	K.IVSNASCTTNCLAPLAK.V	54.098	41.8349	52.6286	53.498	64.494	59.6596	33.2304	47.0417	52.9981
sp|P00355|G3P_PIG	K.IVSNASCTTNCLAPLAK.V	80.1491	71.0257	102.77	74.9685	106.434	82.1633	64.6595	83.6296	89.6926
sp|P00355|G3P_PIG	R.VVDLM*VHMASK.E	246.37	201.466	300.525	234.546	228.436	336.893	227.54	194.826	253.798
sp|P00355|G3P_PIG	R.VVDLMVHMASK.E	187.041	126.637	85.5625	129.306	203.002	188.41	143.252	129.04	90.3574
sp|P00355|G3P_PIG	R.VVDLMVHMASK.E	233.504	124.676	120.307	178.47	252.002	462.249	285.331	180.799	161.636
sp|P00355|G3P_PIG	R.DPANIK.W	304.915	331.665	950.668	434.623	389.095	339.824	308.749	370.431	528.453
sp|P00355|G3P_PIG	R.VIISAPSADAPM*FVM*GVNHEK.Y	197.039	142.407	84.3135	125.802	640.096	118.907	158.254	99.9032	69.7512
sp|P00355|G3P_PIG	K.WGDAGATYVVESTGVFTTMEK.A	24.8376	21.0149	15.1747	23.8604	24.9206	31.2642	19.3021	16.358	19.2266
sp|P00355|G3P_PIG	K.AITIFQERDPANIK.W	117.845	117.562	78.9461	107.333	109.413	107.057	32.7703	55.8189	51.4191
sp|P00355|G3P_PIG	R.VIISAPSADAPM*FVMGVNHEK.Y	69.5947	44.1529	63.9994	57.1841	67.8368	125.402	120.901	94.1706	75.2854
sp|P00355|G3P_PIG	R.AAFNSGK.V	231.343	191.125	126.596	143.424	234.76	321.511	454.367	253.446	123.298
sp|P00355|G3P_PIG	K.AITIFQER.D	93.5543	65.3124	41.5063	65.6301	93.1529	54.3853	76.5858	60.8541	37.1606
sp|P00355|G3P_PIG	K.QASEGPLK.G	178.9	45.1312	3.18388	163.077	186.067	211.297	56.1154	54.618	46.9515
sp|P00355|G3P_PIG	K.TVDGPSGK.L	42.9529	22.0441	9.12615	34.6459	63.9989	61.5585	22.8418	18.6656	25.7357
sp|P00355|G3P_PIG	R.VPTPNVSVVDLTCR.L	31.0392	9.43895	4.0703	22.9519	29.7809	38.4618	14.2773	10.7506	7.70057
sp|P00355|G3P_PIG	R.VVDLM*VHM*ASK.E	344.631	110.29	14.7085	317.084	343.22	310.293	59.4835	124.735	44.2719
sp|P00355|G3P_PIG	R.VVDLM*VHM*ASK.E	457.015	149.583	12.5002	459.46	475.856	201.3	51.9402	63.0172	41.9042
sp|P00355|G3P_PIG	R.VVDLM*VHM*ASK.E	71.3084	25.3903	13.5725	74.3963	73.9154	31.9561	10.5627	13.4005	13.8525
sp|P00355|G3P_PIG	K.AITIFQERDPANIK.W	54.5683	43.213	33.9179	60.0277	64.6903	119.702	31.3544	61.5931	63.1612
sp|P00355|G3P_PIG	R.VIISAPSADAPM*FVMGVNHEK.Y	38.267	10.6785	0	36.8681	32.7251	27.9829	8.06372	9.64556	2.71411
sp|P00355|G3P_PIG	R.VIISAPSADAPMFVM*GVNHEK.Y	14.7443	15.4398	13.834	18.0557	23.2311	17.9318	15.6752	15.541	13.4516
sp|P00355|G3P_PIG	R.VIISAPSADAPMFVM*GVNHEK.Y	11.5232	8.5805	9.68831	16.5039	19.0853	14.2076	16.8573	9.7539	8.60302
sp|P00355|G3P_PIG	R.VIISAPSADAPMFVM*GVNHEK.Y	25.8132	27.4609	29.6052	23.7992	30.9918	19.4323	14.1519	19.01	21.2988
sp|P00355|G3P_PIG	K.IVSNASCTTNCLAPLAK.V	115.068	85.2439	121.127	104.227	99.6619	83.6875	86.9262	85.1624	107.799
sp|P00355|G3P_PIG	K.LISWYDNEFGYSNR.V	19.5538	9.26521	9.95698	16.5442	20.0468	26.2696	17.1	10.4168	10.9975
sp|P00355|G3P_PIG	K.YDNSLK.I	287.284	216.392	154.475	222.377	291.749	342.282	169.109	139.593	132.069
sp|P00377|DYR_PIG	K.LTEQPELK.D	229.861	166.222	171.75	160.232	220.329	178.445	182.455	217.188	173.343
sp|P00503|AATC_PIG	R.VTWSNPPAQGAR.I	48.945	46.1329	27.9739	36.2077	30.9484	52.7357	78.4883	35.7633	31.5589
sp|P00503|AATC_PIG	R.VGNLTVVAK.E	165.353	166.817	181.715	155.972	201.832	285.543	355.609	333.098	259.477
sp|P00503|AATC_PIG	R.LALGDDSPALQEK.R	280.478	166.663	185.927	182.763	246.536	303.052	567.108	260.772	196.432
sp|P00503|AATC_PIG	R.IGAEFLAR.W	50.9846	26.1652	24.0358	29.2102	37.8801	70.8827	132.576	62.1369	26.4192
sp|P00503|AATC_PIG	K.VNLGVGAYR.T	38.4263	17.3805	5.27177	19.0253	14.5387	66.2313	133.433	36.7984	13.1271
sp|P00503|AATC_PIG	K.NLDYVATSIHEAVTK.I	168.487	49.1834	19.7681	66.1168	43.0622	295.66	574.176	168.177	68.5675
sp|P00503|AATC_PIG	K.QVEYLINEK.H	238.672	189.184	211.561	161.289	270.715	280.178	471.229	210.758	205.131
sp|P00506|AATM_PIG	R.DVFLPK.P	109.728	91.6836	63.4299	84.596	130.661	184.73	145.535	125.992	70.5292
sp|P00506|AATM_PIG	R.YVTVQTISGTGALR.I	129.286	102.413	118.245	102.259	139.226	224.899	276.746	225.033	204.579
sp|P00506|AATM_PIG	K.EMATLVK.K	94.8077	79.3927	93.2528	99.727	109.239	141.424	152.583	113.743	106.528
sp|P00506|AATM_PIG	R.DAGMQLHSYR.Y	339.623	271.065	363.725	329.473	309.539	207.76	245.101	323.272	311.939
sp|P00506|AATM_PIG	K.MNLGVGAYR.D	12.0496	1.91136	0.81378	6.03263	7.40426	41.3827	20.7625	25.9416	11.0948
sp|P00506|AATM_PIG	R.QQWLQEVK.G	702.105	1170.52	1241.5	1144.47	676.993	1093.47	572.292	1003.21	1008.75
sp|P00506|AATM_PIG	K.EFSIYMTK.D	156.003	167.753	159.834	113.982	195.843	88.7046	85.2347	93.0659	89.2208
sp|P00506|AATM_PIG	R.IGANFLQR.F	464.45	328.775	296.634	411.299	195.533	490.914	480.137	251.732	275.569
sp|P00506|AATM_PIG	R.IASTILTSPDLR.Q	35.7841	36.0248	49.7329	47.4488	35.6078	55.5147	43.9552	49.4054	59.7049
sp|P00506|AATM_PIG	K.RVESQLK.I	157.431	167.217	163.64	145.625	197.798	215.429	136.771	182.98	206.603
sp|P00506|AATM_PIG	R.VGAFTVVCK.D	74.8061	70.3133	147.797	126.967	71.4979	213.784	127.743	276.763	271.333
sp|P00506|AATM_PIG	R.IASTILTSPDLR.Q	57.9307	51.6921	42.2325	47.0074	59.7689	55.3746	49.5544	62.2847	46.834
sp|P00571|KAD1_PIG	R.DAMVAK.V	879.703	586.113	275.941	674.006	649.231	283.835	423.682	253.53	192.798
sp|P00571|KAD1_PIG	K.IIFVVGGPGSGK.G	525.647	428.947	640.815	630.503	366.269	181.764	289.756	271.166	392.322
sp|P00571|KAD1_PIG	K.RLETYYK.A	646.76	450.061	322.748	601.591	613.576	963.054	1524.7	382.629	125.57
sp|P00571|KAD1_PIG	R.VDDNEETIK.K	829.565	719.571	249.242	571.935	441.668	308.204	429.11	217.888	140.391
sp|P00571|KAD1_PIG	K.GFLIDGYPR.E	512.793	323.571	35.4026	322.329	172.219	70.3976	157.439	66.0086	59.7801
sp|P00636|F16P1_PIG	K.AISTAVR.K	36.3984	29.5259	21.9804	23.3011	35.6138	116.699	38.9997	31.1647	27.9302
sp|P00636|F16P1_PIG	K.GSIYSINEGYAK.E	136.349	73.402	39.8385	44.7877	42.7349	169.709	46.9728	46.9588	42.6591
sp|P00636|F16P1_PIG	K.AGGLATTGK.E	111.011	112.515	138.978	96.7119	367.483	502.105	220.686	174.588	146.968
sp|P00636|F16P1_PIG	K.AGIAHLYGIAGSTNVTGDQVK.K	76.5696	74.9325	66.1841	71.6049	77.5361	280.358	155.938	126.616	93.7924
sp|P00636|F16P1_PIG	K.AGGLATTGK.E	87.0712	71.4663	87.0423	67.1217	76.5517	456.897	54.2378	69.7326	83.876
sp|P00636|F16P1_PIG	K.EFDPAITEYIQR.K	17.7804	10.3101	9.35533	10.5845	13.5073	85.6863	17.8475	17.3184	18.6659
sp|P00636|F16P1_PIG	K.GSIYSINEGYAK.E	64.0782	56.7379	99.9727	60.3262	79.7719	116.393	84.5647	99.1852	152.534
sp|P00636|F16P1_PIG	R.TLVYGGIFM*YPANK.K	140.7	130.205	121.976	616.802	175.008	292.04	165.301	280.53	416.135
sp|P00636|F16P1_PIG	K.AISTAVR.K	303.316	248.676	361.583	269.601	357.556	463.462	467.941	259.725	376.107
sp|P00636|F16P1_PIG	K.EAVLDIVPTDIHQR.A	50.3026	30.6191	23.1876	22.2687	38.3279	317.66	22.9479	44.3361	61.4045
sp|P00636|F16P1_PIG	R.FVMEEGR.K	190.756	152.758	215.236	170.172	239.16	538.224	342.943	273.392	251.497
sp|P00636|F16P1_PIG	K.NAIIVEPEK.R	116.041	69.9197	123.505	93.0868	123.725	355.954	192.615	191.17	195.615
sp|P00636|F16P1_PIG	K.KFPPDNSAPYGAR.Y	229.256	203.259	822.909	232.596	182.834	281.309	235.879	271.322	282.059
sp|P00636|F16P1_PIG	K.SSFATCVLVSEEDK.N	228.179	166.47	159.118	160.998	193.056	428.119	230.719	197.518	174.827
sp|P00636|F16P1_PIG	K.EAVLDIVPTDIHQR.A	23.6356	10.3281	5.22135	7.45572	8.49653	740.809	51.3194	0	20.8452
sp|P00636|F16P1_PIG	K.NAIIVEPEK.R	33.1823	20.7731	1.3108	9.07352	15.2201	831.196	0	18.7784	17.3535
sp|P00636|F16P1_PIG	K.NSTDEPSEK.D	2.82906	0	0	0.316496	0.0386486	125.864	0	2.39577	0
sp|P00761|TRYP_PIG	R.VATVSLPR.S	282.543	319.864	227.486	298.002	297.582	305.105	401.725	366.748	336.713
sp|P00761|TRYP_PIG	R.VATVSLPR.S	135.809	113.112	121.661	132.773	159.542	142.176	189.048	154.125	149.472
sp|P00761|TRYP_PIG	R.VATVSLPR.S	106.229	89.571	126.26	99.631	126.199	157.108	166.731	159.558	160.476
sp|P00761|TRYP_PIG	R.VATVSLPR.S	485.008	452.615	764.965	444.393	619.427	403.601	665.147	470.387	615.679
sp|P00761|TRYP_PIG	R.VATVSLPR.S	43.2449	36.7298	43.2875	33.2306	44.0506	49.3681	62.1905	42.8938	41.2394
sp|P00761|TRYP_PIG	R.VATVSLPR.S	44.3919	40.5583	47.9324	37.0674	46.4552	49.7356	50.1911	42.1564	53.7195
sp|P00761|TRYP_PIG	R.VATVSLPR.S	40.5931	40.5812	74.4824	63.7872	48.9803	44.0542	36.4573	74.4622	114.247
sp|P00761|TRYP_PIG	K.NKPGVYTK.V	439.323	391.518	448.472	369.795	543.203	355.664	888.496	417.987	429.843
sp|P00761|TRYP_PIG	R.VATVSLPR.S	455.174	392.699	533.382	430.918	492.718	427.947	570.264	454.117	603.392
sp|P00761|TRYP_PIG	R.VATVSLPR.S	389.451	281.923	452.133	339.2	386.772	331.108	568.189	358.696	452.368
sp|P00761|TRYP_PIG	R.VATVSLPR.S	179.344	136.224	151.026	160.285	200.532	144.993	300.372	154.249	169.035
sp|P00761|TRYP_PIG	K.LSSPATLNSR.V	260.975	193.345	233.022	200.565	228.383	401.938	507.367	171.83	291.216
sp|P00761|TRYP_PIG	R.VATVSLPR.S	446.962	482.828	718.931	418.057	465.265	544.369	466.275	541.132	666.383
sp|P00761|TRYP_PIG	R.LGEHNIDVLEGNEQFINAAK.I	53.0294	36.2439	57.8226	45.7263	75.6	47.9562	123.128	49.7197	46.8402
sp|P00761|TRYP_PIG	R.VATVSLPR.S	579.182	388.071	465.208	508.145	641.489	841.853	971.739	883.945	561.771
sp|P00761|TRYP_PIG	K.LSSPATLNSR.V	110.733	112.482	134.78	114.358	110.444	126.072	277.846	137.428	175.732
sp|P00761|TRYP_PIG	R.VATVSLPR.S	73.9505	64.8049	69.1164	62.375	70.8701	69.9047	91.5984	57.4747	74.4287
sp|P00761|TRYP_PIG	R.VATVSLPR.S	29.0212	45.5287	50.8676	34.4431	35.7357	40.8627	30.2839	38.0685	38.3247
sp|P00761|TRYP_PIG	R.VATVSLPR.S	288.722	193.06	312.804	199.955	276.866	323.936	462.88	298.346	266.673
sp|P00795|CATD_PIG	R.QTFGEATK.Q	181.915	151.776	219.596	183.43	205.932	420.637	246.479	282.293	298.134
sp|P00795|CATD_PIG	R.DPGAQPGGELM*LGGIDSK.Y	54.5407	51.0862	94.3832	47.2663	59.5628	144.743	39.5409	49.9129	62.3822
sp|P00795|CATD_PIG	R.DPGAQPGGELM*LGGIDSK.Y	178.942	142.621	187.095	130.938	194.876	270.883	244.386	171.188	200.203
sp|P00795|CATD_PIG	R.DPGAQPGGELMLGGIDSK.Y	97.1681	72.0373	85.2606	80.8501	109.235	275.641	90.4249	108.096	109.421
sp|P00795|CATD_PIG	K.QPGLTFIAAK.F	78.1315	71.2227	75.3513	74.423	84.4476	122.946	97.6197	95.8993	93.5224
sp|P00795|CATD_PIG	K.QPGLTFIAAK.F	49.5711	70.6174	61.8762	59.5876	56.443	95.8636	59.0999	74.2385	79.9009
sp|P00795|CATD_PIG	K.LLDIACWIHHK.Y	7.48659	2.77768	7.37342	0	5.89077	518.19	0	19.2755	54.7018
sp|P00795|CATD_PIG	R.QTFGEATK.Q	114.262	141.501	131.494	128.042	140.123	149.605	46.3444	89.235	88.1768
sp|P00795|CATD_PIG	K.LSSENYTLK.V	0	0.00532917	0	0	1.63751	49.4679	2.04504	2.62953	3.61316
sp|P00889|CISY_PIG	R.DYIWNTLNSGR.V	8.2003	10.6094	11.7921	7.78772	3.29334	18.1712	8.70686	15.1223	19.0555
sp|P00889|CISY_PIG	K.GLVYETSVLDPDEGIR.F	25.0141	13.6858	15.2132	16.2264	20.5524	84.3398	10.806	38.9351	22.8467
sp|P00889|CISY_PIG	K.SMSTDGLIK.L	33.1554	47.3556	190.847	63.2624	40.5616	73.9332	37.4679	67.3062	140.029
sp|P00889|CISY_PIG	R.ALGFPLERPK.S	295.359	186.193	188.646	213.726	424.297	848.496	592.376	766.6	344.744
sp|P00889|CISY_PIG	R.VVPGYGHAVLR.K	70.1591	76.6277	62.9383	62.1166	74.7232	101.221	126.011	85.6713	52.5405
sp|P00889|CISY_PIG	K.LVAQLYK.I	115.234	76.9094	110.316	85.5336	126.398	218.381	138.548	133.488	148.155
sp|P00889|CISY_PIG	R.GYSIPECQK.M	71.6093	102.583	80.3924	74.649	69.5241	174.873	88.8994	143.916	108.687
sp|P00889|CISY_PIG	K.IVPNVLLEQGK.A	11.0787	9.39197	6.49937	1.44473	9.74645	25.0966	5.81742	15.6076	13.2878
sp|P00889|CISY_PIG	R.VVPGYGHAVLR.K	21.7	16.4322	6.10673	6.3672	21.3401	38.4972	15.5665	18.6503	14.2841
sp|P01025|CO3_PIG	K.LGQYSK.D	17.3566	44.378	45.6201	2437.65	166.951	1360.2	993.558	703.716	1383.91
sp|P01025|CO3_PIG	R.VSVTVHDFPAK.R	206.688	131.074	112.743	121.863	80.8678	457.075	219.584	151.609	163.872
sp|P01025|CO3_PIG	K.LDEPFLNK.L	213.626	131.665	136.613	115.115	81.803	578.655	189.154	157.713	171.894
sp|P01025|CO3_PIG	K.GLQTPQR.A	322.697	552.857	527.874	360.708	243.767	521.272	125.738	370.389	339.006
sp|P01025|CO3_PIG	R.SLTQEDGVAK.L	151.069	159.477	150.775	111.631	132.521	248.403	163.003	200.737	198.13
sp|P01025|CO3_PIG	K.TGLQEVEVK.A	46.6275	50.6726	38.558	33.0981	48.418	862.949	82.2511	68.0597	55.2038
sp|P01025|CO3_PIG	R.WEEPGQK.L	260.585	344.676	265.083	308.938	283.937	538.334	343.238	353.706	288.648
sp|P01025|CO3_PIG	R.ACEPGVDYVYK.T	313.071	254.318	214.491	178.683	130.139	574.678	177.568	164.108	223.278
sp|P01025|CO3_PIG	K.WLILEK.Q	422.636	256.869	217.938	256.687	194.616	1346.58	488.124	401.421	451.38
sp|P01025|CO3_PIG	K.ADIGCTPGSGK.D	233.64	182.412	182.817	142.84	150.008	427.128	153.34	130.4	152.084
sp|P01025|CO3_PIG	K.TIYTPGSTVLYR.I	172.589	129.194	120.919	88.9085	192.265	127.16	190.888	171.139	100.195
sp|P01025|CO3_PIG	K.AAVYNHFISDGVK.K	182.893	87.4735	76.1513	72.9567	41.8346	593.334	210.08	119.84	177.433
sp|P01025|CO3_PIG	K.DSCVGTLVVK.G	159.415	179.112	129.886	148.983	180.83	351.414	221.078	192.585	187.26
sp|P01025|CO3_PIG	K.GICVADPYEVVVK.Q	304.27	281.767	268.882	214.778	287.255	416.773	357.637	327.103	282.315
sp|P01025|CO3_PIG	K.GYTQQLAFR.Q	220.475	140.487	79.012	82.1489	56.9366	669.243	183.588	122.895	108.259
sp|P01025|CO3_PIG	K.RQEALELIK.K	122.419	92.6983	113.046	83.0107	67.3972	296.4	108.805	97.2653	107.815
sp|P01025|CO3_PIG	K.TMNVFLK.D	232.347	145.53	128.498	114.182	105.346	530.977	214.79	142.776	209.652
sp|P01025|CO3_PIG	R.ISLSQSLTR.V	721.211	755.399	662.601	537.947	545.366	74.8218	59.8027	361.182	407.801
sp|P01025|CO3_PIG	R.IWDVVEK.A	149.764	86.4187	93.6345	65.8355	68.6824	258.551	125.745	96.4368	125.046
sp|P01025|CO3_PIG	K.VYSYYNLDESCTR.F	67.6126	38.004	37.5928	39.2276	58.8012	258.377	39.4093	47.3105	61.2495
sp|P01025|CO3_PIG	K.ADIGCTPGSGK.D	123.873	109.244	53.8524	48.7231	20.9827	366.964	102.066	90.3654	115.234
sp|P01025|CO3_PIG	R.LESEEMVVLEAHEGQGDIR.V	52.5338	29.1642	26.2782	28.5231	23.7303	150.827	51.8874	44.5544	53.2756
sp|P01025|CO3_PIG	K.LGQYSK.D	96.5733	98.4146	69.3149	72.0428	77.0439	431.633	119.202	113.162	152.791
sp|P01025|CO3_PIG	K.NSAFAAFQDR.L	12.6416	19.4714	6.686	4.61529	9.93497	28.7249	8.18944	7.17797	10.6469
sp|P01025|CO3_PIG	R.NSLPITVR.T	32.1542	27.2603	15.9008	10.596	10.8062	70.9676	23.9811	22.299	31.5888
sp|P01025|CO3_PIG	R.VGLVAVDK.G	205.558	160.198	80.7129	77.2472	40.2033	520.83	170.46	111.177	167.841
sp|P01025|CO3_PIG	R.EEIPPADLSDQVPDTESETK.I	34.4232	30.3556	51.1875	32.3206	32.7818	57.7365	45.4454	40.4761	51.2797
sp|P01025|CO3_PIG	R.EEIPPADLSDQVPDTESETK.I	63.4634	38.1022	22.2765	26.2452	15.9681	192.099	60.8095	46.1623	56.3246
sp|P01025|CO3_PIG	K.LSINTPDNR.N	631.229	1197.26	758.949	890.559	401.412	552.779	215.505	395.938	455.439
sp|P01025|CO3_PIG	K.NSAFAAFQDR.L	21.7424	21.7562	47.8074	15.7315	9.5807	77.5388	19.8283	23.2744	47.5246
sp|P01025|CO3_PIG	R.SDLDEEIIPEEDIISR.S	81.0264	52.9932	43.7838	51.3224	39.1309	146.339	69.6395	53.0211	69.4278
sp|P01025|CO3_PIG	K.SGSDEVQVGQER.R	28.6066	17.0404	18.8523	12.1497	9.10375	54.7899	28.6147	25.1643	24.8123
sp|P01025|CO3_PIG	R.LPYSVVR.N	106.753	75.9231	82.835	75.412	74.615	157.967	108.365	118.287	111.646
sp|P01846|LAC_PIG	K.AGGTTVTQGVETTK.P	398.412	214.09	136.942	121.17	128.829	1249.91	155.284	842.687	151.162
sp|P01846|LAC_PIG	K.YAASSYLALSASDWK.S	639.441	347.421	180.068	219.19	216.16	2154.51	201.245	1296.16	215.849
sp|P01846|LAC_PIG	K.AGGTTVTQGVETTKPSK.Q	596.419	370.928	285.403	249.892	237.489	2053.15	336.573	975.93	252.208
sp|P01846|LAC_PIG	K.AGGTTVTQGVETTK.P	243.526	344.271	244.669	247.455	281.941	217.546	87.7522	224.732	168.594
sp|P01846|LAC_PIG	K.SSSGFTCQVTHEGTIVEK.T	109.169	81.158	82.6535	70.3362	75.0735	559.07	124.095	179.688	109.238
sp|P01846|LAC_PIG	K.TVTPSECA.-	439.808	302.868	233.954	211.619	316.023	1423.39	317.255	749.025	330.45
sp|P01846|LAC_PIG	K.AAPTVNLFPPSSEELGTNK.A	36.1252	40.3712	26.8908	24.0952	20.1055	196.464	16.8382	126.724	28.4538
sp|P01846|LAC_PIG	K.AGGTTVTQGVETTK.P	233.038	129.862	76.8229	68.3864	72.3471	751.138	88.4496	438.377	106.161
sp|P01846|LAC_PIG	K.SSSGFTCQVTHEGTIVEK.T	79.3698	27.7438	57.6863	35.6267	27.1867	2656.49	307.027	632.97	156.113
sp|P01846|LAC_PIG	K.TVTPSECA.-	150.456	91.3612	78.6077	72.8171	85.665	394.467	89.3126	212.95	81.3397
sp|P01965|HBA_PIG	K.VGGQAGAHGAEALER.M	132.111	132.342	118.067	108.668	170.978	160.982	206.322	128.943	127.261
sp|P01965|HBA_PIG	K.AVGHLDDLPGALSALSDLHAHK.L	82.9445	55.5922	342.638	60.2625	65.271	169.924	165.7	107.582	312.786
sp|P01965|HBA_PIG	K.VGGQAGAHGAEALER.M	195.15	112.176	58.2933	66.4828	68.1701	340.913	352.949	90.122	616.195
sp|P01965|HBA_PIG	K.LRVDPVNFK.L	1475.92	394.744	37.5893	81.6773	96.893	2488.79	1720.85	187.096	3172.25
sp|P01965|HBA_PIG	K.TYFPHFNLSHGSDQVK.A	56.2584	15.7391	3.60806	3.97348	7.50697	196.967	200.102	18.5646	276.435
sp|P01965|HBA_PIG	R.VDPVNFK.F	1303.7	568.056	136.011	202.249	225.604	1283.85	1611.34	362.849	3118.06
sp|P01965|HBA_PIG	R.VDPVNFK.F	545.626	245.131	32.872	65.567	60.2785	662.945	736.804	130.331	1801.95
sp|P01965|HBA_PIG	K.VGGQAGAHGAEALER.M	151.724	107.085	115.226	97.194	180.795	209.31	191.128	129.311	164.719
sp|P01965|HBA_PIG	-.VLSAADK.A	1308.53	365.205	0	71.5296	85.6227	1381.16	1799.79	230.953	2568.25
sp|P01965|HBA_PIG	R.M*FLGFPTTK.T	864.08	521.172	38.0663	143.735	135.412	539.147	552.342	154.115	615.315
sp|P01965|HBA_PIG	R.M*FLGFPTTK.T	276.661	219.687	228.049	241.12	239.42	198.023	202	230.661	315.84
sp|P01965|HBA_PIG	R.M*FLGFPTTK.T	158.134	89.7284	74.3127	88.5401	147.243	198.461	203.699	153.706	139.474
sp|P01965|HBA_PIG	R.M*FLGFPTTK.T	23.7349	21.1939	20.9022	16.9311	20.2893	40.1705	28.5288	23.896	35.4618
sp|P01965|HBA_PIG	R.MFLGFPTTK.T	844.638	350.728	203.367	231.37	265.161	1285.21	1600.61	336.527	1463.13
sp|P01965|HBA_PIG	K.VADALTK.A	1970.85	559.17	0	83.2879	74.5349	2239.87	2568.04	184.611	3965.75
sp|P01965|HBA_PIG	K.VGGQAGAHGAEALER.M	434.955	347.989	361.281	277.744	451.228	439.542	448.21	331.593	526.75
sp|P01965|HBA_PIG	-.VLSAADK.A	706.161	664.641	133.936	356.98	693.893	504.28	474.162	130.663	689.493
sp|P01965|HBA_PIG	K.AVGHLDDLPGALSALSDLHAHK.L	19.7208	1.71156	0	0	2.2629	117.32	121.321	21.4694	147.532
sp|P01965|HBA_PIG	K.AVGHLDDLPGALSALSDLHAHK.L	12.2802	10.9326	9.9489	11.1114	13.2373	47.0225	34.2614	17.501	49.4971
sp|P01965|HBA_PIG	-.VLSAADK.A	561.934	170.922	4.22394	35.1458	43.9162	718.929	880.107	135.639	1430.27
sp|P01965|HBA_PIG	K.AVGHLDDLPGALSALSDLHAHK.L	36.7967	4.72062	5.24125	1.45273	9.46478	161.288	168.901	18.3036	205.178
sp|P01965|HBA_PIG	K.AVGHLDDLPGALSALSDLHAHK.L	78.4527	8.24224	1.69389	3.93824	12.687	342.737	320.075	43.6804	460.137
sp|P01965|HBA_PIG	K.VGGQAGAHGAEALER.M	170.442	43.2672	0	3.34107	11.84	326.75	293.954	41.1245	574.916
sp|P01965|HBA_PIG	K.TYFPHFNLSHGSDQVK.A	104.378	37.011	28.4502	28.8147	43.408	252.097	224.634	38.1863	72.4587
sp|P02189|MYG_PIG	K.ELGFQG.-	524.502	454.651	175.861	381.817	179.936	165.437	165.208	160.116	161.253
sp|P02189|MYG_PIG	K.HGNTVLTALGGILK.K	2099.5	869.776	45.5178	954.118	193.592	43.8528	39.4224	47.4964	83.4528
sp|P02189|MYG_PIG	K.HPGDFGADAQGAM*SK.A	1303.96	843.314	434.677	698.49	772.736	874.203	1119.9	806.708	451.597
sp|P02189|MYG_PIG	K.HPGDFGADAQGAMSK.A	1454.28	575.572	369.145	716.454	442.889	326.663	324.118	493.504	401.166
sp|P02189|MYG_PIG	K.VEADVAGHGQEVLIR.L	1420.09	580.206	87.9287	604.605	204.145	142.043	146.07	126.81	118.728
sp|P02189|MYG_PIG	K.HPGDFGADAQGAMSK.A	371.3	124.95	19.3755	186.589	26.9406	20.7381	6.49427	9.73594	24.7321
sp|P02189|MYG_PIG	K.GHPETLEK.F	3975.26	1947.64	133.695	1840.97	354.348	56.158	40.961	55.6572	146.104
sp|P02540|DESM_PIG	K.VELQELNDR.F	165.778	181.401	240.081	161.737	150.222	199.919	131.432	189.656	182.736
sp|P02540|DESM_PIG	K.PDLTAALR.D	160.749	115.381	48.4893	175.768	85.3736	337.617	139.249	82.9842	90.9234
sp|P02540|DESM_PIG	K.VELQELNDR.F	56.1124	85.2548	128.774	120.914	77.1158	62.3569	30.6845	65.4252	106.379
sp|P02540|DESM_PIG	K.VELQELNDR.F	70.0162	80.5609	110.029	89.6312	63.7465	341.015	270.861	188.687	86.541
sp|P02540|DESM_PIG	R.EYQDLLNVK.M	101.651	75.0648	109.559	102.967	105.025	109.657	78.0143	141.429	191.134
sp|P02540|DESM_PIG	R.EYQDLLNVK.M	3.36613	2.68474	2.84356	3.35754	1.40078	9.34452	0	12.654	3.2245
sp|P02540|DESM_PIG	K.VELQELNDR.F	217.187	358.464	662.531	368.981	224.543	293.634	143.642	280.786	486.155
sp|P02540|DESM_PIG	K.VELQELNDR.F	19.7387	14.4792	15.3788	14.4714	22.1007	35.9504	19.5678	28.8542	26.7045
sp|P02540|DESM_PIG	R.HQIQSYTCEIDALK.G	47.3956	36.3145	25.3789	30.8699	56.0655	81.2276	69.8528	56.4963	37.3039
sp|P02540|DESM_PIG	K.VELQELNDR.F	10.8549	12.2593	16.8743	11.2782	12.9357	20.7468	7.31641	14.661	17.1543
sp|P02543|VIME_PIG	K.FADLSEAANR.N	282.636	238.938	433.197	283.436	334.542	155.758	101.831	226.081	335.636
sp|P02543|VIME_PIG	K.FADLSEAANR.N	102.813	75.7609	113.209	86.2881	110.176	117.088	106.848	124.964	165.467
sp|P02543|VIME_PIG	R.FLEQQNK.I	43.5819	41.4278	65.76	41.9338	55.9521	61.0571	47.6103	52.4962	67.3313
sp|P02543|VIME_PIG	R.LQDEIQNM*K.E	6.86079	2.67479	0	2.30854	0	47.2816	108.476	45.1938	11.613
sp|P02543|VIME_PIG	R.LQDEIQNM*K.E	22.9936	20.5272	26.6152	21.4323	23.0314	43.8426	40.9732	37.7767	22.5486
sp|P02543|VIME_PIG	R.LQDEIQNM*K.E	27.1588	31.9191	29.3511	26.738	31.0513	24.1096	16.7284	27.1817	23.6563
sp|P02543|VIME_PIG	R.LQDEIQNM*K.E	127.231	149.222	151.913	136.499	157.887	86.5087	83.8881	105.734	101.102
sp|P02543|VIME_PIG	R.LQDEIQNM*K.E	26.9681	26.4439	22.4955	22.2352	25.9515	48.8744	27.8527	26.8074	16.4817
sp|P02543|VIME_PIG	R.LQDEIQNM*K.E	41.9013	40.7016	50.1058	33.7569	41.7166	42.6049	30.3001	41.0007	42.2647
sp|P02543|VIME_PIG	R.LQDEIQNM*K.E	68.9911	73.7493	68.9822	88.329	54.4523	95.932	73.7495	86.7608	88.6643
sp|P02543|VIME_PIG	R.LQDEIQNM*K.E	2.39657	1.75122	2.66706	1.92952	1.219	14.33	0	13.1467	3.23784
sp|P02543|VIME_PIG	R.LQDEIQNMK.E	39.8058	77.6685	40.7212	65.9032	60.1528	110.727	51.0273	82.0637	74.9676
sp|P02543|VIME_PIG	R.LQDEIQNMK.E	96.1143	94.4864	181.717	103.94	172.749	196.052	97.8427	108.824	211.78
sp|P02543|VIME_PIG	K.LQEETLQR.E	78.5946	98.0739	102.204	88.3509	96.7962	71.0388	53.0055	79.9235	89.6475
sp|P02543|VIME_PIG	R.M*FGGPGTASR.P	99.6467	93.9355	104.648	96.1531	98.1646	107.727	102.142	110.254	106.728
sp|P02543|VIME_PIG	R.QVQSLTCEVDALK.G	184.312	146.459	204.312	262.709	177.855	231.263	162.772	171.713	256.126
sp|P02543|VIME_PIG	R.QVQSLTCEVDALK.G	137.114	106.78	131.6	116.245	146.783	167.31	147.503	176.801	212.074
sp|P02543|VIME_PIG	R.TVSSSSYR.R	43.1126	28.5917	19.9415	28.0713	37.3389	73.1558	31.0402	26.8022	21.0483
sp|P02543|VIME_PIG	R.EEAESTLQSFR.Q	39.8745	51.559	73.2748	51.6755	42.0004	56.8063	25.8509	47.2344	68.6659
sp|P02543|VIME_PIG	R.LGDLYEEEMR.E	10.7275	11.2713	15.6559	10.6619	9.56117	17.7826	6.68555	9.67608	16.165
sp|P02543|VIME_PIG	K.LQEETLQR.E	118.09	122.935	399.829	227.474	94.0296	177.927	134.669	211.655	296.139
sp|P02543|VIME_PIG	K.M*ALDIEIATYR.K	134.15	108.842	97.2146	84.3867	152.345	162.369	189.95	116.465	54.04
sp|P02543|VIME_PIG	K.MALDIEIATYR.K	158.882	218.511	247.485	213.694	182.338	127.275	64.2066	151.238	258.569
sp|P02543|VIME_PIG	R.TVSSSSYR.R	80.1907	114.181	121.552	123.524	87.7159	117.462	31.9355	97.9742	147.609
sp|P02543|VIME_PIG	K.FADLSEAANR.N	65.039	95.8113	64.8717	73.6368	69.8702	85.5151	57.9214	91.2547	78.5887
sp|P02543|VIME_PIG	R.LQDEIQNM*K.E	37.8654	39.1842	22.1081	19.269	35.1144	75.3571	18.9214	30.5478	35.7874
sp|P02543|VIME_PIG	K.NLQEAEEWYK.S	50.9191	39.4653	45.6535	39.7771	46.6663	80.8408	23.6074	70.5955	73.5793
sp|P02543|VIME_PIG	K.NLQEAEEWYK.S	56.0037	53.3639	101.211	62.6056	58.5388	49.5211	31.1145	78.0693	113.653
sp|P02543|VIME_PIG	R.QQYESVAAK.N	2.5859	1.82744	0	2.28598	0	30.9173	0	23.6056	5.94561
sp|P02543|VIME_PIG	R.QVDQLTNDK.A	4.06406	0	2.06198	6.88598	0	37.1492	0	39.1173	19.8603
sp|P02543|VIME_PIG	R.RQVDQLTNDK.A	139.002	128.696	277.996	140.788	152.956	175.231	135.18	153.756	240.191
sp|P02543|VIME_PIG	R.LGDLYEEEMR.E	87.6371	236.818	91.0168	169.137	122.916	34.8478	17.8563	34.4903	44.0208
sp|P02543|VIME_PIG	R.LQDEIQNM*K.E	699.083	427.59	574.185	455.554	690.103	443.864	635.26	590.622	648.228
sp|P02543|VIME_PIG	R.LQDEIQNM*K.E	241.402	230.609	222.937	248.024	286.426	297.789	150.598	226.793	275.229
sp|P02543|VIME_PIG	R.QVDQLTNDK.A	307.714	330.707	228.714	252.213	341.696	346.557	240.404	346.219	262.537
sp|P02543|VIME_PIG	R.RQVDQLTNDK.A	43.3531	48.3216	45.4942	41.2603	36.1443	124.758	75.3252	54.7899	76.4704
sp|P02543|VIME_PIG	R.TVSSSSYR.R	1.55373	1.79094	0	2.87598	0	45.3447	0	0	10.3002
sp|P02543|VIME_PIG	R.EMEENFAVEAANYQDTIGR.L	209.504	184.221	377.93	225.614	234.981	283.705	198.107	260.28	308.72
sp|P02543|VIME_PIG	R.ETNLESLPLVDTHSK.R	11.916	10.309	6.4062	9.31236	6.97082	72.3526	0	27.2296	19.0757
sp|P02543|VIME_PIG	K.LQEETLQR.E	57.6198	44.0006	82.6317	44.3934	58.1743	89.4453	76.6483	69.3355	63.7367
sp|P02543|VIME_PIG	K.M*ALDIEIATYR.K	125.476	175.562	127.719	111.389	139.551	55.059	40.8667	66.6237	59.6566
sp|P02543|VIME_PIG	R.M*FGGPGTASR.P	262.301	258.809	292.355	245.333	329.466	491.811	499.803	557.003	422.128
sp|P02543|VIME_PIG	R.MFGGPGTASR.P	317.768	397.812	153.667	235.044	402.008	98.9385	46.6235	111.198	79.7143
sp|P02543|VIME_PIG	R.MFGGPGTASRPSSSR.S	274.366	196.111	153.105	203.995	242.344	273.883	263.728	303.338	308.301
sp|P02543|VIME_PIG	K.NLQEAEEWYK.S	48.8256	71.1693	68.738	65.4507	66.066	60.4165	47.0611	58.1794	54.7377
sp|P02543|VIME_PIG	R.SYVTTSTR.T	67.6974	56.2933	84.9781	62.707	69.056	155.087	124.256	82.7471	91.9485
sp|P02543|VIME_PIG	R.DNLAEDIM*R.L	57.4686	67.6293	94.7046	51.6847	63.5503	61.9803	69.9316	48.4758	50.9217
sp|P02543|VIME_PIG	R.DNLAEDIM*R.L	11.3557	17.7142	14.8199	12.6593	15.1981	28.153	5.72209	19.362	26.4451
sp|P02543|VIME_PIG	R.DNLAEDIM*R.L	416.055	290.901	261.341	288.98	395.538	633.209	689.916	598.264	350.1
sp|P02543|VIME_PIG	R.DNLAEDIM*R.L	171.051	377.421	1033.8	224.365	172.504	485.325	148.36	446.606	1011.05
sp|P02543|VIME_PIG	R.DNLAEDIM*R.L	138.933	130.568	190.966	156.005	147.513	192.245	127.183	219.626	223.577
sp|P02543|VIME_PIG	R.DNLAEDIM*R.L	63.6832	93.6622	130.446	79.596	63.2648	67.2497	34.9318	65.2233	81.3295
sp|P02543|VIME_PIG	R.DNLAEDIM*R.L	99.5756	115.724	121.835	102.446	119.183	131.572	111.193	100.093	118.703
sp|P02543|VIME_PIG	R.DNLAEDIM*R.L	68.5116	52.2265	71.4081	67.9278	72.1604	134.915	99.9072	84.807	82.2683
sp|P02543|VIME_PIG	R.DNLAEDIM*R.L	111.451	76.1736	115.674	112.001	88.363	179.606	129.534	86.453	87.6368
sp|P02543|VIME_PIG	R.DNLAEDIMR.L	152.805	97.9343	113.07	77.7612	154.418	216.197	255.915	137.92	101.767
sp|P02543|VIME_PIG	R.DNLAEDIMR.L	81.1457	74.1848	317.82	63.6591	84.9712	154.029	0	147.516	519.98
sp|P02543|VIME_PIG	R.DNLAEDIMR.L	202.323	242.992	171.801	155.382	230.257	93.5174	110.945	106.646	97.0249
sp|P02543|VIME_PIG	R.EEAESTLQSFR.Q	55.0652	51.5605	73.8363	61.7576	51.3755	63.5232	30.9037	53.2348	55.7279
sp|P02543|VIME_PIG	R.EM*EENFAVEAANYQDTIGR.L	297.322	165.592	300.32	168.336	318.907	330.412	413.431	226.833	166.55
sp|P02543|VIME_PIG	R.EMEENFAVEAANYQDTIGR.L	39.315	56.856	36.9054	42.0644	45.5518	42.8466	30.117	26.5372	30.843
sp|P02543|VIME_PIG	R.FANYIDK.V	170.565	191.067	355.359	214.595	230.513	225.346	115.94	230.471	378.735
sp|P02543|VIME_PIG	K.GTNESLER.Q	83.5774	59.0115	53.7308	52.2469	98.4425	174.863	93.3886	68.3302	57.3704
sp|P02543|VIME_PIG	K.LQEETLQREEAESTLQSFR.Q	7.11747	2.21129	0	0	0.139372	16.7042	0	0	2.65818
sp|P02543|VIME_PIG	R.QDVDNASLAR.L	262.702	187.899	117.268	246.334	202.847	283.809	114.852	84.3586	125.143
sp|P02543|VIME_PIG	R.SLYTSSPGGVYATR.S	489.111	498.272	451.426	378.329	559.798	371.261	364.443	414.105	357.012
sp|P02543|VIME_PIG	K.FADLSEAANR.N	95.7313	168.111	93.1205	156.371	84.454	87.033	21.6444	67.5567	93.6786
sp|P02543|VIME_PIG	R.LQDEIQNM*K.E	9.49307	6.79764	1.34057	5.65446	2.12035	35.1253	0	29.3214	20.2369
sp|P02543|VIME_PIG	R.LQDEIQNMK.E	29.9385	22.9182	27.5876	29.5381	28.2292	66.0904	92.1914	63.0372	46.1199
sp|P02543|VIME_PIG	R.QVQSLTCEVDALK.G	3.8989	3.2164	1.38267	4.19449	1.86649	24.7538	10.3718	22.1777	7.55152
sp|P02543|VIME_PIG	R.ETNLESLPLVDTHSK.R	3.51774	1.80671	0	4.66501	0	100.125	0	47.8662	19.1469
sp|P02543|VIME_PIG	R.FLEQQNK.I	15.3328	8.42864	11.3678	9.84437	16.2201	107.281	52.7658	90.9945	20.0112
sp|P02543|VIME_PIG	K.M*ALDIEIATYR.K	0	2.08234	0	0	2.75197	4.29682	0	0	1.52184
sp|P02543|VIME_PIG	R.M*FGGPGTASR.P	8.47739	16.0295	20.6401	12.3317	8.61618	9.18479	4.85701	6.15646	7.13724
sp|P02543|VIME_PIG	R.MFGGPGTASR.P	0.00296807	0	0.0102454	1.38042	0	20.8584	0	0	3.94123
sp|P02543|VIME_PIG	R.MFGGPGTASRPSSSR.S	2.2613	3.16359	0	1.74618	7.22097	12.5462	0	2.90237	3.84187
sp|P02543|VIME_PIG	K.NLQEAEEWYK.S	1.60402	1.56901	1.78421	1.86373	1.43369	1.92017	0	0	0.00184999
sp|P02543|VIME_PIG	R.TYSLGSALRPSTSR.S	24.7809	22.7682	1.79989	7.04723	21.4042	26.2435	8.41679	7.93387	26.8214
sp|P02543|VIME_PIG	R.DNLAEDIM*R.L	20.163	8.42198	17.0945	15.8679	13.9545	54.4782	0	34.173	54.3273
sp|P02543|VIME_PIG	R.EM*EENFAVEAANYQDTIGR.L	2.01818	3.2542	3.20042	2.27654	1.1291	3.31214	1.92932	0	6.13133
sp|P02543|VIME_PIG	R.EM*EENFAVEAANYQDTIGR.L	6.7705	8.72482	11.5571	11.0764	11.1861	11.8344	11.7223	6.33422	7.09363
sp|P02543|VIME_PIG	R.EMEENFAVEAANYQDTIGR.L	1.96317	0	0	1.44461	0	7.55849	0	7.37181	3.01792
sp|P02543|VIME_PIG	R.EMEENFAVEAANYQDTIGR.L	0.00376496	0.00028617	0.0129961	0	0	2.65402	0.450219	3.63959	6.81804
sp|P02543|VIME_PIG	R.EMEENFAVEAANYQDTIGR.L	0.00479843	0.00103025	0.0165635	0	0	9.55749	0	4.18871	3.7344
sp|P02543|VIME_PIG	R.EMEENFAVEAANYQDTIGR.L	3.48854	7.04637	9.34007	8.82203	9.05842	7.43702	0	4.23015	9.24721
sp|P02543|VIME_PIG	R.EMEENFAVEAANYQDTIGR.L	2.30574	0	1.19367	3.31272	6.68207	9.13301	4.24935	3.46323	3.72453
sp|P02543|VIME_PIG	R.EMEENFAVEAANYQDTIGR.L	3.83932	2.90583	2.91405	3.43808	2.28456	9.28297	3.62119	2.81231	4.14673
sp|P02543|VIME_PIG	K.FADLSEAANR.N	7.72929	12.2442	8.65891	2.24598	7.44155	10.7304	0.451781	8.1849	3.70117
sp|P02543|VIME_PIG	R.FANYIDK.V	10.6802	10.4267	3.33487	8.04141	12.5171	63.435	17.7539	45.0811	25.0308
sp|P02543|VIME_PIG	R.QDVDNASLAR.L	8.57149	0	0.997207	7.23093	0	59.5654	35.3053	40.3791	14.277
sp|P02543|VIME_PIG	R.DGQVINETSQHHDDLE.-	0.00566212	0	0.0195448	1.81539	0	28.2679	0	15.136	10.163
sp|P02543|VIME_PIG	R.DGQVINETSQHHDDLE.-	226.267	227.218	156.039	156.379	240.074	260.544	254.586	214.526	143.434
sp|P02543|VIME_PIG	R.EM*EENFAVEAANYQDTIGR.L	36.6211	36.4032	40.6644	33.3414	42.6105	28.2992	26.2679	27.0549	35.2238
sp|P02543|VIME_PIG	K.FADLSEAANR.N	22.0102	38.7088	36.8573	31.663	34.5721	28.7979	14.2146	21.9017	39.3197
sp|P02543|VIME_PIG	R.FANYIDK.V	9.95934	9.20315	8.21035	9.55957	3.29377	94.6005	0	37.381	38.417
sp|P02543|VIME_PIG	R.LQDEIQNMK.E	79.3603	56.0917	88.4942	72.4334	78.0631	83.8377	81.8925	91.3352	93.6088
sp|P02543|VIME_PIG	R.EEAESTLQSFR.Q	28.6893	27.1168	21.3613	18.3621	26.1719	9.99793	6.63753	21.5206	16.2158
sp|P02543|VIME_PIG	K.GTNESLER.Q	4.03917	3.08751	1.47686	1.36149	2.51582	17.5229	0	5.99085	4.04917
sp|P02543|VIME_PIG	R.LGDLYEEEM*R.E	3.88207	3.02463	3.16708	7.19972	2.17283	7.6283	0	8.52859	3.82576
sp|P02543|VIME_PIG	R.LGDLYEEEMR.E	0.00984654	0	0.0339889	2.38122	0	25.2563	10.3396	0	8.77495
sp|P02543|VIME_PIG	K.LQEETLQR.E	0.00162765	0	0.00561842	0	0	0	0	0	0
sp|P02543|VIME_PIG	K.LQEETLQREEAESTLQSFR.Q	100.86	81.6207	120.727	104.156	92.434	80.4205	72.4254	77.5188	105.594
sp|P02543|VIME_PIG	R.QDVDNASLAR.L	19.6749	16.6113	22.6657	16.5084	24.5137	21.3766	11.3196	18.1627	16.581
sp|P02543|VIME_PIG	R.SLYTSSPGGVYATR.S	22.3006	15.275	28.1981	18.1759	15.5519	16.4889	17.8076	18.4238	19.5697
sp|P02543|VIME_PIG	K.FADLSEAANR.N	100.412	87.0953	299.256	109.733	99.8652	321.59	359.193	234.58	413.949
sp|P02543|VIME_PIG	R.LQDEIQNMK.E	45.0549	36.2176	28.8391	30.1953	36.4704	72.4002	0	32.9733	34.243
sp|P02543|VIME_PIG	R.QVDQLTNDK.A	32.3588	49.2145	44.6285	41.3119	39.056	32.163	30.5158	32.8013	54.3771
sp|P02543|VIME_PIG	R.QVQSLTCEVDALK.G	6.36022	8.39441	1.57532	8.31299	6.68194	11.1826	0	6.12634	7.63367
sp|P02547|NFL_PIG	R.ALYEQEIR.D	138.993	121.825	128.397	113.998	135.271	334.081	113.379	122.547	124.175
sp|P02547|NFL_PIG	K.TLEIEACR.G	69.7627	273.824	333.065	117.131	69.1013	87.473	21.907	97.5494	135.823
sp|P02547|NFL_PIG	R.FTVLTESAAK.N	675.784	453.329	511.762	542.884	572.55	439.044	590.389	789.385	522.637
sp|P02547|NFL_PIG	R.VHELEQQNK.V	1.80517	3.44976	3.02086	1.7718	0.926287	42.1393	0	45.3082	7.41611
sp|P02547|NFL_PIG	K.QALQGER.E	0	3.84917	3.01652	2.08545	0.00804628	34.902	0	69.7429	9.46189
sp|P02547|NFL_PIG	R.FASFIER.V	22.1282	16.9096	21.8459	18.4641	23.0263	52.0575	32.157	39.7909	26.8883
sp|P02550|TBA1A_PIG	K.VGINYEPPTVVPGGDLAK.V	235.898	248.723	225.214	256.598	275.619	296.18	213.124	272.241	269.354
sp|P02550|TBA1A_PIG	K.DYEEVGVDSVEGEGEEEGEEY.-	18.8977	23.8855	21.5163	15.4329	18.5104	14.3876	8.34591	11.9629	12.3948
sp|P02554|TBB_PIG	R.INVYYNEAAGNK.Y	25.7043	21.1072	19.282	23.1933	31.5062	55.4526	83.153	42.7064	28.2795
sp|P02554|TBB_PIG	R.INVYYNEAAGNK.Y	11.2076	12.3642	13.9922	11.5063	3.94827	337.81	450.569	256.732	39.3373
sp|P03974|TERA_PIG	R.FPSGNQGGAGPSQGSGGGTGGSVYTEDNDDDLYG.-	57.1412	46.5182	52.0627	55.7334	44.576	100.861	38.4502	51.6489	57.1871
sp|P03974|TERA_PIG	R.GFGSFR.F	126.04	84.663	101.694	90.5043	108.882	192.448	92.43	116.005	106.434
sp|P03974|TERA_PIG	K.MDELQLFR.G	45.2868	50.6751	66.1146	46.8876	55.328	50.408	30.5399	40.3326	50.9131
sp|P03974|TERA_PIG	K.MDELQLFR.G	128.85	93.9709	137.251	123.726	130.671	191.845	155.783	160.558	154.197
sp|P03974|TERA_PIG	K.VVETDPSPYCIVAPDTVIHCEGEPIK.R	247.542	127.005	109.494	139.945	306.52	243.785	86.938	325.885	94.651
sp|P03974|TERA_PIG	K.GDDLSTAILK.Q	58.4462	38.9938	49.7169	39.6736	77.4702	87.2984	54.2956	64.2406	51.9061
sp|P03974|TERA_PIG	K.MTNGFSGADLTEICQR.A	51.4754	57.4406	66.3168	77.9139	63.7865	153.014	123.333	98.7226	93.1628
sp|P03974|TERA_PIG	R.VHLGDVISIQPCPDVK.Y	33.9259	32.0704	21.1342	28.0273	32.7183	99.1415	31.7067	43.3042	30.6681
sp|P03974|TERA_PIG	K.DVDLEFLAK.M	14.3291	17.9367	10.4032	10.9952	7.72901	54.0567	3.91457	12.9706	12.5622
sp|P03974|TERA_PIG	R.LEILQIHTK.N	13.5723	8.01701	6.64362	5.4352	4.75505	63.2453	0	21.5329	17.6629
sp|P03974|TERA_PIG	R.WALSQSNPSALR.E	16.959	7.2167	0.657724	5.59541	10.821	46.4822	0	9.43215	11.5718
sp|P03974|TERA_PIG	K.DVDLEFLAK.M	99.1399	89.5394	91.9444	82.9973	99.3817	191.503	100.237	98.7576	104.545
sp|P03974|TERA_PIG	R.LEILQIHTK.N	264.056	244.679	359.725	250.011	268.941	378.29	129.869	190.766	402.05
sp|P03974|TERA_PIG	R.QTNPSAMEVEEDDPVPEIR.R	265.407	216.615	205.292	196.019	257.16	349.479	363.824	331.524	272.311
sp|P03974|TERA_PIG	R.EVDIGIPDATGR.L	27.9309	16.9795	24.7968	26.2952	19.7806	41.0143	15.2612	17.9761	23.9913
sp|P03974|TERA_PIG	R.FDREVDIGIPDATGR.L	161.559	106.837	189.451	137.376	113.544	106.768	119.332	109.291	142.817
sp|P03974|TERA_PIG	K.REDEEESLNEVGYDDIGGCR.K	41.326	45.0541	44.0963	40.7557	57.5386	46.6598	44.7792	49.4727	50.4324
sp|P04163|S10AA_PIG	K.DPLAVDK.I	10.868	12.0686	8.94277	11.8046	17.0711	25.416	0	10.904	15.13
sp|P04163|S10AA_PIG	K.EFPGFLENQK.D	245.256	197.858	445.219	271.644	358.105	260.829	486.247	288.229	446.793
sp|P04163|S10AA_PIG	K.EFPGFLENQK.D	174.129	129.568	77.5405	99.9764	126.704	320.187	343.447	147.891	107.355
sp|P04175|NCPR_PIG	R.EELAQFHAK.G	89.5918	57.5536	91.8785	61.1555	70.058	191.762	199.282	117.089	68.9487
sp|P04175|NCPR_PIG	K.TYEHFNAMGK.Y	244.735	311.421	263.781	225.576	299.326	150.203	106.311	150.998	166.775
sp|P04175|NCPR_PIG	K.DSSFVEK.M	85.2403	92.7173	182.74	113.025	96.5521	323.999	237.489	206.993	295.864
sp|P04175|NCPR_PIG	K.YAVFGLGNK.T	89.3388	57.8652	63.3828	72.6051	98.8538	115.059	103.412	89.9005	82.3619
sp|P04574|CPNS1_PIG	K.YLWNNIK.K	185.331	252.434	158.323	131.885	205.873	120.192	45.0997	102.706	78.9715
sp|P04574|CPNS1_PIG	K.LGFEEFK.Y	168.746	103.154	85.6583	74.2171	93.9197	195.003	140.514	126.532	127.478
sp|P05027|AT1B1_PIG	K.DDMIFEDCGNVPSELK.E	379.505	442.17	573.016	456.157	448.442	411.738	344.643	449.407	537.441
sp|P05027|AT1B1_PIG	R.VAPPGLTQIPQSQK.T	17.6298	24.3499	26.8804	21.8817	18.985	134.924	0	79.206	35.0258
sp|P06867|PLMN_PIG	R.DVVLFEK.R	134.849	137.869	184.724	151.009	131.171	272.762	88.9838	118.894	123.609
sp|P06867|PLMN_PIG	R.NPDGDDNGPWCYTTNPQK.L	64.617	63.492	98.1065	77.9118	60.8313	84.6172	48.6931	76.1149	104.733
sp|P06867|PLMN_PIG	R.NPDGDDNGPWCYTTNPQK.L	33.7515	36.5549	69.0264	40.1358	33.2713	90.5138	35.8322	46.4051	82.4924
sp|P06867|PLMN_PIG	R.LPVIENK.V	221.309	259.393	188.218	207.525	158.821	603.579	99.0401	130.221	237.997
sp|P06867|PLMN_PIG	K.SSSPSSYK.V	742.63	923.642	338.407	979.262	345.104	109.33	107.219	100.322	187.461
sp|P06867|PLMN_PIG	K.VSPNELCAGHLAGGIDSCQGDSGGPLVCFEK.D	19.0484	8.02961	12.7183	16.1134	12.0887	107.119	11.7006	12.7241	19.1121
sp|P06867|PLMN_PIG	R.NPDGEPRPWCFTTDPNK.R	175.627	177.575	244.493	207.516	155.274	207.797	87.7586	142.527	188.608
sp|P07802|KAP0_PIG	K.QIQNLQK.A	26.4604	25.4914	29.2997	24.8461	26.0104	67.7455	15.171	21.3531	30.2061
sp|P08059|G6PI_PIG	R.ILLDYSK.N	122.749	53.3426	16.5624	106.521	64.8772	450.414	119.331	57.381	38.7083
sp|P08059|G6PI_PIG	K.INFTEDR.A	91.2852	75.2137	64.9005	87.4309	78.8781	181.81	113.792	66.0982	73.2135
sp|P08059|G6PI_PIG	K.TFTTQETITNAETAK.E	87.706	121.837	160.871	143.278	102.604	110.568	79.2902	107.774	165.048
sp|P08059|G6PI_PIG	K.PYSAEGPR.V	112.504	83.0972	104.529	114.456	90.0798	131.102	84.193	73.5023	116.647
sp|P08059|G6PI_PIG	R.VWFVSNIDGTHIAK.T	106.347	100.852	90.9603	87.9294	125.98	174.682	114.899	106.145	100.892
sp|P08059|G6PI_PIG	K.VFEGNRPTNSIVFTK.L	474.151	319.421	271.017	327.183	489.102	483.606	475.832	429.115	400.057
sp|P08059|G6PI_PIG	K.EWFLQSAK.D	69.8546	21.8973	4.64604	57.4499	32.532	282.469	37.0298	41.5772	22.3857
sp|P08059|G6PI_PIG	K.INFTEDR.A	804.941	634.707	506.333	1003.24	333.069	714.777	199.219	242.868	859.157
sp|P08059|G6PI_PIG	K.M*IPCDFLIPVQTQHPIR.K	497.834	398.543	311.822	295.768	244.184	1118.06	207.616	193.161	264.379
sp|P08059|G6PI_PIG	K.TFTTQETITNAETAK.E	113.608	104.626	130.185	80.6155	128.169	90.3551	67.3486	108.592	108.135
sp|P08059|G6PI_PIG	K.DVMPEVNR.V	271.28	138.293	207.679	161.544	195.38	293.676	209.313	157.231	138.136
sp|P08059|G6PI_PIG	R.GVEAAR.E	379.073	419.164	748.26	332.838	427.78	322.034	378.948	337.626	433.545
sp|P08059|G6PI_PIG	R.ILLDYSK.N	182.962	142.239	151.694	168.619	187.051	347.962	196.405	213.731	196.886
sp|P08059|G6PI_PIG	K.DPSAVAK.H	125.236	62.0478	10.9622	134.681	90.6558	761.891	155.849	62.2625	54.4351
sp|P08059|G6PI_PIG	K.EWFLQSAK.D	56.6628	32.7089	9.90603	64.6874	37.04	312.421	50.8515	39.2962	17.6954
sp|P08059|G6PI_PIG	K.LQTWYHEHR.S	4.33825	3.05635	2.19715	7.31188	0.707325	54.4431	9.51325	5.13835	3.34707
sp|P08059|G6PI_PIG	R.SNTPILVDGK.D	98.2348	34.5824	7.5412	71.8609	47.1486	329.237	57.3102	47.877	31.7386
sp|P08059|G6PI_PIG	R.VDHQTGPIVWGEPGTNGQHAFYQLIHQGTK.M	4.10587	0	0	3.60198	3.29161	41.5138	7.26814	7.65612	7.01991
sp|P08059|G6PI_PIG	R.FAAYFQQGDM*ESNGK.Y	36.5224	45.5297	53.463	49.0068	41.1175	60.0685	27.7134	35.5517	53.7782
sp|P08059|G6PI_PIG	R.FAAYFQQGDMESNGK.Y	71.4833	40.8845	34.9063	48.6904	43.7308	266.366	64.4451	55.5977	42.7696
sp|P08059|G6PI_PIG	R.FAAYFQQGDM*ESNGK.Y	72.0091	43.1694	12.6043	82.4584	42.2244	151.536	21.7483	19.9973	21.9299
sp|P08132|ANXA4_PIG	K.GLGTDDNTLIR.V	193.753	139.241	155.432	174.438	172.783	184.343	157.276	183.435	151.98
sp|P08132|ANXA4_PIG	R.DLLDDLK.S	75.7551	66.1519	51.8225	59.5252	72.7039	164.903	68.72	74.7185	69.2501
sp|P08132|ANXA4_PIG	R.DLLDDLK.S	15.5164	12.2872	0.43774	8.83407	9.7835	433.847	0	0	44.7223
sp|P08132|ANXA4_PIG	R.DEGNYLDDALVR.Q	14.5311	8.30486	6.63636	9.0019	9.44094	106.821	6.26798	14.3319	12.7121
sp|P09571|TRFE_PIG	K.FDQFFGEGCAPGSQR.N	72.1283	72.9882	63.7061	68.6998	76.0083	325.918	94.0105	81.5341	89.8176
sp|P09571|TRFE_PIG	K.GDVAFVK.H	187.047	170.046	147.446	122.197	139.264	434.308	175.134	127.318	120.962
sp|P09571|TRFE_PIG	R.NLREEISPDSSK.N	766.701	610.876	270.459	364.969	362.936	2350.28	265.865	302.648	249.825
sp|P09571|TRFE_PIG	K.PVVAEFYGQK.D	414.98	347.621	333.074	297.143	347.101	723.143	224.808	269.834	242.865
sp|P09571|TRFE_PIG	K.QQAQFGR.H	131.726	102.97	19.4414	32.0222	77.8701	361.175	24.1744	22.318	106.302
sp|P09571|TRFE_PIG	K.LCQQCAGK.G	182.111	174.102	201.929	195.122	203.738	301.018	179.577	216.56	163.514
sp|P09571|TRFE_PIG	R.RPVDDYENCYLAQVPSHAVVAR.S	37.3069	39.7048	32.6118	68.3552	32.3424	1202.33	127.897	116.144	89.9795
sp|P09571|TRFE_PIG	K.SSGPDLNWNNLK.G	84.2156	209.438	91.3159	110.947	36.22	394.412	49.0674	196.951	159.887
sp|P09571|TRFE_PIG	K.SSYLDCIK.A	149.985	322.303	216.441	240.177	125.462	1654.74	299.01	341.334	376.638
sp|P09571|TRFE_PIG	K.VTCVAEELLK.Q	98.0692	72.3872	37.4682	50.1123	52.4663	209.744	32.8373	43.3849	48.8196
sp|P09571|TRFE_PIG	K.NGPLVSCVK.K	237.667	220.241	163.418	185.832	193.678	699.338	323.423	238.824	215.664
sp|P09571|TRFE_PIG	R.WCTISNQEANK.C	10.6027	16.2317	10.2714	8.65027	11.7002	20.1206	7.34209	7.12896	8.23803
sp|P09571|TRFE_PIG	K.ADRDQYELLCR.D	199.186	157.678	262.562	192.097	191.518	683.188	283.08	234.216	278.589
sp|P09571|TRFE_PIG	K.DNPQTHYYAVAVVK.K	316.541	215.107	287.709	184.898	195.759	939.235	126.128	166.43	160.717
sp|P09571|TRFE_PIG	K.DQVVQQNTDGK.N	320.896	323.591	181.8	223.27	200.003	1099.74	158.65	189.516	176.781
sp|P09571|TRFE_PIG	K.DSANGFLK.I	130.749	189.45	119.175	159.781	131.218	598.585	71.8559	136.29	102.747
sp|P09571|TRFE_PIG	R.ECLANNHER.Y	65.0494	71.1808	77.9994	63.1538	67.5126	59.3599	37.6186	32.4667	50.2193
sp|P09571|TRFE_PIG	K.SPDFQLFSSSHGK.D	42.9718	57.2035	75.549	47.3069	82.0673	125.47	46.402	55.2169	89.0188
sp|P09571|TRFE_PIG	K.FDQFFGEGCAPGSQR.N	24.6398	30.1185	24.0039	26.0973	24.8079	43.5151	23.8124	29.437	28.2636
sp|P09571|TRFE_PIG	K.GEADAM*SLDGGYIYIAGK.C	48.8652	46.8928	32.3942	36.8573	38.6901	122.192	25.8147	34.4692	29.5173
sp|P09571|TRFE_PIG	K.GEADAMSLDGGYIYIAGK.C	237.958	210.792	74.026	147.816	127.848	944.883	91.8286	105.44	87.4706
sp|P09571|TRFE_PIG	K.HSTVLENLPDK.A	584.362	370.245	255.395	468.697	313.42	2180.63	351.957	311.397	323.787
sp|P09571|TRFE_PIG	K.GEADAM*SLDGGYIYIAGK.C	31.6653	51.5597	16.6581	20.3362	14.0094	32.8139	7.98543	8.05125	3.38883
sp|P09571|TRFE_PIG	K.NGPLVSCVK.K	92.088	116.511	49.8234	105.527	46.4213	1354.9	143.437	126.168	107.139
sp|P09571|TRFE_PIG	R.WCTISNQEANK.C	13.4706	12.0174	8.89154	13.7429	2.41074	227.586	26.6553	21.721	18.7739
sp|P09571|TRFE_PIG	K.DNPQTHYYAVAVVK.K	367.372	229.653	116.976	172.146	191.093	1175.69	113.649	130.766	103.796
sp|P09571|TRFE_PIG	R.EEISPDSSK.N	272.163	262.151	85.7345	146.763	134.863	759.603	87.1809	116.246	113.563
sp|P09571|TRFE_PIG	K.GSNFQWNQLQGK.R	904.218	611.603	287.051	427.689	392.853	2503.97	328.957	308.36	255.185
sp|P09571|TRFE_PIG	K.LLEACTFHSAK.N	83.807	87.545	71.059	101.713	34.8069	1779.41	195.222	89.1427	136.256
sp|P09571|TRFE_PIG	K.LLEACTFHSAK.N	170.356	162.88	108.407	200.413	59.5421	3206.11	369.567	188.455	272.186
sp|P09571|TRFE_PIG	K.QMDFELLCQNGAR.E	17.9825	14.8243	14.8896	13.501	13.5339	450.108	60.4304	29.3166	29.8632
sp|P09571|TRFE_PIG	K.SPDFQLFSSSHGK.D	124.785	40.6294	32.6856	85.0533	45.9739	356.74	34.5569	29.8766	41.3986
sp|P09571|TRFE_PIG	K.TEGENCVNTPEK.G	48.8525	76.7965	32.5347	58.7437	24.8371	1404.69	173.024	68.5516	93.2234
sp|P09571|TRFE_PIG	K.DNPQTHYYAVAVVK.K	508.06	450.38	304.711	363.715	342.542	1612.72	327.226	403.626	385.992
sp|P09571|TRFE_PIG	R.EPVDNAENCHLAR.A	367.044	312.457	407.944	303.919	466.685	1541.65	632.531	309.817	417.14
sp|P09571|TRFE_PIG	K.GSNFQWNQLQGK.R	531.663	417.095	180.988	273.997	251.84	1577.7	161.326	223.344	203.04
sp|P09571|TRFE_PIG	K.QMDFELLCQNGAR.E	32.2438	20.761	11.2905	22.639	30.1982	61.8211	47.4028	25.2555	15.513
sp|P09571|TRFE_PIG	K.SPDFQLFSSSHGK.D	45.1463	39.6244	77.5621	55.4476	25.973	183.658	25.7806	24.4918	41.9112
sp|P09571|TRFE_PIG	K.DQVVQQNTDGK.N	35.6481	27.5941	14.5151	31.5901	22.8739	58.064	16.7954	20.112	19.4478
sp|P09571|TRFE_PIG	K.EDAGDVAFVK.H	587.702	512.925	231.873	333.828	287.095	1780.89	197.947	273.135	201.856
sp|P09571|TRFE_PIG	K.GDVAFVK.H	418.282	387.299	182.317	241.119	233.807	1227.17	182.48	238.581	146.316
sp|P09571|TRFE_PIG	R.WCAIGHEETQK.C	27.0668	27.1369	25.4294	37.2815	22.0229	816.213	122.231	35.6449	58.8184
sp|P09571|TRFE_PIG	K.GEADAM*SLDGGYIYIAGK.C	74.8563	66.2205	64.7298	64.449	84.9939	195.93	116.24	89.7091	66.6222
sp|P09571|TRFE_PIG	K.GEADAMSLDGGYIYIAGK.C	93.9656	98.7765	51.0214	73.8544	96.6943	129.324	31.052	43.9678	44.2238
sp|P09571|TRFE_PIG	K.GYLAVAVVK.K	502.278	462.024	170.578	282.715	283.67	1475.04	246.435	280.04	195.327
sp|P09623|DLDH_PIG	K.NETLGGTCLNVGCIPSK.A	54.6067	64.9601	59.0686	40.4498	86.3287	117.597	60.0454	72.0035	77.2777
sp|P09623|DLDH_PIG	K.AAQLGFK.T	304.663	207.704	219.842	214	344.754	288.693	354.965	302.847	222.438
sp|P10173|FUMH_PIG	R.EFAQIIK.I	87.1289	97.6906	188.368	75.6486	133.387	196.258	146.572	120.747	180.273
sp|P10173|FUMH_PIG	K.YYGAQTVR.S	45.524	57.746	104.333	65.3736	54.0465	65.2724	38.9909	62.3853	86.1779
sp|P10173|FUMH_PIG	R.DMLGPK.-	17.4001	13.621	18.3122	12.7665	15.1692	59.7041	13.4569	23.7935	28.934
sp|P10173|FUMH_PIG	R.MPIPVLK.A	58.4498	28.1526	32.4441	32.6952	58.6358	93.2337	72.7117	65.4716	52.7184
sp|P10173|FUMH_PIG	K.AFGLLK.A	61.6509	98.2128	106.315	76.4712	71.8872	242.194	20.2188	54.6208	138.629
sp|P10173|FUMH_PIG	R.IEYDTFGELK.V	20	22.6781	26.3348	24.2996	23.0062	21.8076	21.8584	29.0664	30.4002
sp|P10173|FUMH_PIG	K.IANAIMK.A	8.38376	3.46438	3.32656	2.87503	3.04575	15.5607	3.68422	10.2132	3.2993
sp|P10173|FUMH_PIG	K.IGGVTER.M	9.46112	7.90663	3.2925	8.59548	9.53615	18.5256	4.06121	11.6722	10.0694
sp|P10173|FUMH_PIG	K.LHDALDAK.S	189.903	258.203	224.851	203.912	196.561	275.727	77.3208	210.019	237.738
sp|P10173|FUMH_PIG	R.STMNFK.I	78.4923	58.6143	90.8457	71.6301	79.7307	88.4989	85.6848	85.1793	96.7356
sp|P10668|COF1_PIG	K.AVLFCLSEDK.K	53.9102	39.0563	30.2295	25.3248	39.697	415.979	85.5005	92.445	63.1954
sp|P10668|COF1_PIG	K.MIYASSK.D	300.247	254.392	333.804	236.702	319.221	630.167	334.594	317.631	390.355
sp|P10668|COF1_PIG	K.M*IYASSK.D	208.525	231.649	174.601	165.658	232.189	307.161	197.488	152.946	156.446
sp|P10668|COF1_PIG	K.DRCTLAEK.L	287.705	209.736	96.3912	96.6733	263.839	154.846	68.2854	68.4501	105.456
sp|P10668|COF1_PIG	K.AVLFCLSEDKK.N	423.897	310.139	242.511	211.591	415.359	521.739	367.333	339.653	337.527
sp|P10668|COF1_PIG	K.HELQANCYEEVK.D	296.554	269.328	294.994	237.051	308.182	399.156	306.046	248.822	265.502
sp|P10668|COF1_PIG	K.LGGSAVISLEGK.P	72.2202	33.6276	8.05632	15.231	39.0397	747.026	282.93	74.8126	66.7238
sp|P10668|COF1_PIG	K.SSTPEEVK.K	166.72	165.06	249.14	161.359	236.073	224.639	241.964	200.834	261.42
sp|P10668|COF1_PIG	R.YALYDATYETK.E	258.242	314.4	337.765	265.292	277.716	790.195	316.125	109.299	322.195
sp|P10668|COF1_PIG	R.YALYDATYETK.E	326.301	419.02	643.928	464.476	311.213	590.644	498.966	666.771	543.946
sp|P10668|COF1_PIG	R.CTLAEK.L	31.3195	19.1792	0.780863	8.0992	16.8289	513.242	198.454	46.4009	43.0365
sp|P10668|COF1_PIG	K.VFNDMK.V	83.0454	58.8211	39.9013	48.7126	60.7769	350.612	182.698	75.5577	73.6433
sp|P10668|COF1_PIG	K.AVLFCLSEDK.K	21.5718	10.2544	0.92647	6.0173	7.35927	170.233	41.1937	24.6986	17.5593
sp|P10668|COF1_PIG	K.MIYASSK.D	3.36641	0	0	1.50491	3.60796	12.2519	6.73019	1.91975	2.35495
sp|P10668|COF1_PIG	K.LGGSAVISLEGK.P	61.1649	37.8686	4.97018	16.0982	35.943	971.439	331.478	66.0264	83.3361
sp|P10668|COF1_PIG	R.YALYDATYETK.E	26.5057	14.3188	8.47385	7.55755	12.9807	109.791	29.3874	14.7439	23.726
sp|P10668|COF1_PIG	R.CTLAEK.L	52.1741	48.992	15.9151	32.0299	21.2447	143.365	37.9876	23.6316	23.267
sp|P10668|COF1_PIG	K.NIILEEGK.E	138.316	129.781	92.828	108.717	141.333	258.861	104.349	69.4498	88.482
sp|P10668|COF1_PIG	K.VFNDMK.V	68.0914	44.8008	44.6931	38.0478	70.6494	135.385	72.4302	57.7237	46.4263
sp|P10775|RINI_PIG	R.LQALEGSK.P	84.9411	65.6541	63.2884	59.2629	73.7324	264.381	120.303	79.249	71.9615
sp|P10775|RINI_PIG	R.LTAASCEPLASVLR.A	28.2038	25.6033	22.2289	24.6704	23.8956	50.6819	30.6824	31.0937	23.183
sp|P10775|RINI_PIG	R.VLGQGLADSACQLETLR.L	131.39	172.528	130.819	122.681	131.667	116.022	104.865	107.727	114.85
sp|P10775|RINI_PIG	R.LLCEGLLDPQCHLEK.L	201.05	249.071	215.615	233.27	236.038	313.115	224.397	263.913	185.925
sp|P10775|RINI_PIG	K.ELTVSNNDIGEAGAR.V	53.3579	57.6525	65.589	58.9821	56.0611	91.9617	42.2366	58.6684	89.5285
sp|P10775|RINI_PIG	R.LDDCGLTEEHCK.D	202.518	224.417	210.155	189.468	247.38	454.366	237.467	201.092	258.87
sp|P10775|RINI_PIG	K.LQLEYCR.L	309.547	250.406	272.124	216.865	304.811	377.812	332.137	295.526	307.312
sp|P10775|RINI_PIG	R.ANPSLTELCLR.T	70.4772	51.5412	50.6139	44.3937	83.2794	86.5058	82.5397	63.8804	50.0975
sp|P10775|RINI_PIG	R.LLCEGLLDPQCHLEK.L	17.8939	3.42757	1.87133	10.152	4.96	213.971	50.1784	30.8716	21.2549
sp|P10775|RINI_PIG	R.ANPSLTELCLR.T	113.928	105.122	148.83	104.438	120.115	175.049	135.346	184.74	153.137
sp|P11708|MDHC_PIG	K.SAPSIPK.E	94.0176	48.3036	3.88132	28.9412	24.8845	180.742	341.563	99.0285	43.6198
sp|P11708|MDHC_PIG	K.VIVVGNPANTNCLTASK.S	124.582	76.2571	47.2143	79.3706	78.5111	193.534	333.145	135.599	104.716
sp|P11708|MDHC_PIG	K.DVIATDK.E	207.026	180.828	139.494	148.706	153.184	278.216	442.915	218.522	183.367
sp|P11708|MDHC_PIG	K.IVEGLPINDFSR.E	36.6165	17.7339	6.12522	14.1615	8.3736	61.7796	113.073	35.769	18.3
sp|P11708|MDHC_PIG	K.LSSAMSAAK.A	210.306	168.168	171.951	174.573	224.116	297.183	425.599	261.92	212.718
sp|P11708|MDHC_PIG	K.NVIIWGNHSSTQYPDVNHAK.V	196.804	171.907	137.183	152.707	158.607	261.82	132.108	123.335	120.941
sp|P11708|MDHC_PIG	K.LGVTSDDVK.N	455.383	322.293	267.152	420.101	230.779	596.141	754.581	362.833	339.858
sp|P11708|MDHC_PIG	K.CQGAALDK.Y	69.5491	59.9516	75.6766	49.9217	80.1678	354.668	164.828	88.3756	73.9211
sp|P11708|MDHC_PIG	K.EEIAFK.D	109.007	54.4907	25.8555	46.3321	33.9367	170.774	337.119	103.48	41.6872
sp|P11708|MDHC_PIG	K.ENFSCLTR.L	19.1311	10.9595	6.29147	7.67396	12.6965	27.7937	51.4466	12.7135	10.8499
sp|P11708|MDHC_PIG	K.MDLTAK.E	64.1757	25.3201	17.3043	23.4933	15.9733	104.252	182.295	52.4511	37.7868
sp|P11708|MDHC_PIG	K.GEFITTVQQR.G	268.706	236.525	239.738	249.543	239.015	320.629	403.884	295.235	258.282
sp|P11708|MDHC_PIG	K.LGVTSDDVK.N	65.7926	46.069	35.8864	38.0955	38.6085	77.155	140.144	65.4582	38.054
sp|P12026|ACBP_PIG	K.TKPADDEMLFIYSHYK.Q	156.159	161.515	158.781	138.361	122.509	258.944	196.673	186.372	157.868
sp|P12026|ACBP_PIG	K.QATVGDINTERPGILDLK.G	48.7081	49.8091	42.8125	37.0054	57.186	82.5735	125.098	63.5138	53.2976
sp|P12309|GLRX1_PIG	R.LQQIGALK.-	118.753	92.7251	88.8645	105.907	122.62	342.877	91.0798	115.001	116.066
sp|P12309|GLRX1_PIG	K.VVVFIK.P	120.602	130.258	140.21	108.115	132.508	233.796	126.919	151.004	127.916
sp|P12309|GLRX1_PIG	K.VVVFIK.P	191.01	184.522	250.766	230.056	146.873	393.895	168.721	179.555	376.37
sp|P12309|GLRX1_PIG	K.ECIGGCTDLESMHK.R	4.20965	3.73135	3.1136	6.15012	2.31723	73.8443	1.30554	9.03452	7.87266
sp|P12682|HMGB1_PIG	K.TYIPPK.G	158.971	266.727	262.381	214.167	163.762	692.731	42.1995	235.395	288.37
sp|P12682|HMGB1_PIG	K.FKDPNAPK.R	739.798	581.429	297.576	309.166	709.347	1061.69	386.522	391.836	805.989
sp|P12682|HMGB1_PIG	K.DIAAYR.A	207.809	137.639	90.0578	76.8191	154.523	650.757	288.442	119.083	178.346
sp|P12682|HMGB1_PIG	K.GEHPGLSIGDVAK.K	332.267	272.078	320.992	233.881	351.38	637.05	282.214	179.086	337.078
sp|P12682|HMGB1_PIG	K.FEDMAK.A	158.944	158.841	261.215	230.939	206.63	412.262	132.98	173.146	332.64
sp|P12682|HMGB1_PIG	K.LGEMWNNTAADDK.H	2.17665	2.00704	3.23953	0	1.33527	22.4826	0	2.73506	3.89375
sp|P12682|HMGB1_PIG	K.HPDASVNFSEFSK.K	38.697	23.4896	17.645	11.5312	23.4537	290.431	45.8752	24.2841	56.7181
sp|P14632|TRFL_PIG	K.GIGDVAFVK.E	148.065	39.7066	8.0089	17.81	25.6545	1522.89	27.6078	1.33943	53.5699
sp|P14632|TRFL_PIG	K.SNPQEFQLFGSPGQQK.D	132.138	39.7294	12.5324	18.8444	26.2239	1411.32	33.5549	15.4015	41.0483
sp|P15980|HA2C_PIG	K.VEHWGLDK.P	154.283	123.439	116.197	148.116	95.0329	350.022	47.2929	97.5802	132.223
sp|P15982|HB2C_PIG	R.VQPTVTISPSK.A	41.4917	39.7522	37.2813	141.937	45.9465	151.234	159.939	90.0769	102.121
sp|P16276|ACON_PIG	K.NTIVTSYNR.N	356.035	248.795	353.161	303.79	390.757	263.609	592.8	311.806	445.122
sp|P16276|ACON_PIG	R.NAVTQEFGPVPDTAR.Y	24.5093	30.2995	29.8155	40.1075	26.877	22.7296	9.59835	20.4417	24.7279
sp|P16276|ACON_PIG	R.VDVSPTSQR.L	140.29	152.574	153.682	147.369	133.173	204.31	107.63	186.524	172.961
sp|P16276|ACON_PIG	R.VGLIGSCTNSSYEDMGR.S	19.1213	29.4442	38.4463	22.8782	31.0589	23.5875	21.0326	18.9244	29.8332
sp|P16276|ACON_PIG	K.IVYGHLDDPANQEIER.G	99.39	126.701	123.917	113.056	110.981	159.509	95.8679	123.979	155.609
sp|P16276|ACON_PIG	K.LEAPDADELPR.A	44.1067	29.2376	44.1596	36.6921	44.8522	59.3126	49.1133	54.3347	60.4367
sp|P16276|ACON_PIG	R.ADIANLADEFK.D	271.766	387.12	317.388	314.487	341.35	61.6788	42.279	111.934	94.0436
sp|P16276|ACON_PIG	K.SQFTITPGSEQIR.A	2.79516	0.000352485	0	0	0	3.24672	2.86335	2.65705	0
sp|P16276|ACON_PIG	K.FNPETDFLTGK.D	36.6822	18.2551	0.490468	4.99098	28.9441	111.588	27.3337	58.6007	32.393
sp|P16276|ACON_PIG	K.LTIQGLK.D	195.611	186.879	6.47596	7.19425	169.098	217.603	22.6775	53.1635	82.6029
sp|P16276|ACON_PIG	K.QALAHGLK.C	75.9841	35.3021	6.07011	14.705	46.2342	311.707	131.132	128.095	67.0383
sp|P16276|ACON_PIG	K.LTIQGLK.D	457.007	423.782	261.285	202.545	529.012	372.934	128.186	140.321	264.264
sp|P16276|ACON_PIG	K.DFAPGK.P	41.744	10.3907	7.03354	12.327	23.3901	223.559	72.9751	159.273	32.9898
sp|P16276|ACON_PIG	K.LTGSLSGWTSPK.D	235.587	156.292	99.781	124.119	156.901	399.872	243.462	161.792	175.43
sp|P16469|LOX15_PIG	R.EFTEIGLLGAQDR.G	227.221	86.3789	31.817	53.1322	88.0889	267.068	19.0718	37.3526	32.0877
sp|P16469|LOX15_PIG	K.RIDFEASLAK.G	46.1408	132.168	80.9665	48.0757	29.2927	315.615	2.15708	16.8687	26.2856
sp|P16469|LOX15_PIG	K.LALPYEYLR.P	8.59306	9.87601	2.51968	8.07335	6.75177	281.849	1.8689	9.35781	9.97139
sp|P16469|LOX15_PIG	R.LWEVISR.Y	213.262	238.341	127.38	179.161	233.543	376.652	68.6148	124.864	81.4942
sp|P16469|LOX15_PIG	R.IFWCGQSK.L	279.935	247.911	228.314	250.053	336.583	1766.3	711.528	323.811	200.862
sp|P16469|LOX15_PIG	R.CQPTMVALGQHEEEYFSGPGPK.A	128.104	133.264	123.411	98.1678	159.718	274.605	86.0486	87.6574	72.5124
sp|P16469|LOX15_PIG	R.ILSLPEGTAR.T	125.663	101.709	113.641	96.7403	137.937	771.821	62.6985	92.7257	122.477
sp|P16469|LOX15_PIG	R.CLPSIHPIFK.L	133.516	241.608	193.501	168.491	160.271	707.995	49.1505	81.1411	130.166
sp|P16469|LOX15_PIG	R.TVVDDPQGLFK.K	84.7759	53.8431	65.1084	58.0646	68.1351	1053.71	160.338	85.2796	92.0919
sp|P16469|LOX15_PIG	K.LALPYEYLRPSR.V	4.0245	2.48108	1.74874	0	2.24634	251.568	0	2.77966	0
sp|P16469|LOX15_PIG	R.YTMEINVR.A	17.5541	17.4808	7.6912	15.0365	16.9871	475.672	13.3492	6.60957	19.831
sp|P16469|LOX15_PIG	R.GFPVSLQSK.E	7.08102	4.04567	1.94722	5.1283	10.2368	245.108	0	12.1289	6.99426
sp|P16469|LOX15_PIG	K.FREELAALDK.D	24.3168	32.1299	0	10.5476	20.1289	1697.96	0	0	11.9863
sp|P16469|LOX15_PIG	K.HREEELAER.R	38.8036	56.271	76.1291	30.0309	26.2616	65.1386	14.9809	33.6606	18.5748
sp|P16469|LOX15_PIG	K.LQPDGK.L	94.92	59.0908	49.973	33.348	92.1268	1886.83	89.6846	119.295	44.0935
sp|P16469|LOX15_PIG	K.GLADLAVK.D	332.63	234.969	287.827	755.467	355.881	2548.83	197.225	280.085	554.941
sp|P16469|LOX15_PIG	K.LALPYEYLRPSR.V	41.5059	34.619	28.8126	39.3956	36.6921	131.354	21.1543	26.8075	57.2888
sp|P16469|LOX15_PIG	R.LPPPTTK.D	67.5479	43.3446	5.78442	24.5426	50.8297	2280.53	0	32.7485	21.7509
sp|P16469|LOX15_PIG	R.YTMEINVR.A	92.7431	99.1534	132.042	76.1846	65.4011	299.049	101.013	96.2408	224.878
sp|P17630|TCO1_PIG	R.GIYGASILLSQR.L	7.7824	2.43281	0	0.682453	3.02456	48.6485	2.11758	5.36682	0
sp|P17630|TCO1_PIG	K.YIESLVHK.I	52.493	12.4703	6.84217	9.79302	15.4988	458.349	17.1263	79.7919	22.4726
sp|P17741|HMGB2_PIG	K.LGEMWSEQSAK.D	20.529	10.7995	5.14838	0.127054	6.33946	129.174	0	15.7187	8.49511
sp|P17741|HMGB2_PIG	K.SEHPGLSIGDTAK.K	30.0886	4.27356	1.20035	3.99243	8.04323	248.16	0	19.1094	35.283
sp|P18650|APOE_PIG	R.AEAWGQK.L	46.7705	53.8184	48.8351	49.5032	61.7549	1043.35	70.3551	113.301	87.8518
sp|P18650|APOE_PIG	R.AGQPLR.E	103.249	68.4479	119.163	74.675	111.588	684.241	157.367	150.633	111.6
sp|P18650|APOE_PIG	K.AYREELEAQLGPVTQETQAR.L	91.3743	116.124	56.32	91.9615	97.9795	426.787	101.055	180.313	88.4946
sp|P18650|APOE_PIG	R.LGPLVEQGR.L	19.6376	27.1385	28.609	18.8414	19.0843	49.8357	18.0389	24.1219	22.8262
sp|P18650|APOE_PIG	R.LGPLVEQGR.L	39.8856	46.5592	52.7197	42.4306	43.4316	109.74	47.8948	49.2017	42.2716
sp|P18650|APOE_PIG	R.LGPLVEQGR.L	53.3965	49.5077	44.2234	50.9995	59.7397	315.146	50.6829	73.4859	66.8376
sp|P18650|APOE_PIG	R.SEVHNMLGQTTEELR.S	10.6849	3.80566	6.20657	6.28683	11.0991	670.156	27.9341	44.4953	31.1854
sp|P18650|APOE_PIG	K.VEEQGSQLR.L	192.034	215.905	167.968	213.536	206.156	398.036	225.837	338.139	306.602
sp|P18650|APOE_PIG	K.WQGSQPWEQALGR.F	0	2.55155	11.3345	2.34962	1.32573	72.453	9.769	9.83633	11.6838
sp|P18650|APOE_PIG	R.LQAEAFQAR.L	9.02177	9.80569	2.88928	9.97827	18.9499	570.457	17.5474	41.4636	21.6635
sp|P18650|APOE_PIG	K.VEEQGSQLR.L	2.72358	3.28252	6.39537	5.52299	28.1473	351.522	14.2203	28.6682	15.2091
sp|P18650|APOE_PIG	R.VGADM*EDVR.N	56.4953	37.447	26.2162	36.3778	85.7145	1774.07	54.1783	111.198	82.6517
sp|P18650|APOE_PIG	R.LAVYQAGLR.E	19.8808	14.2939	14.1443	14.2092	18.6661	340.107	15.8332	46.7848	26.9957
sp|P18650|APOE_PIG	R.LQAEAFQAR.L	202.757	162.742	411.571	208.456	249.622	619.557	127.663	223.477	470.924
sp|P19620|ANXA2_PIG	K.AYTNFDAERDALNIETAIK.T	35.5529	26.681	27.8819	28.9918	36.3953	40.4009	23.1194	26.7869	33.7052
sp|P19620|ANXA2_PIG	K.DIISDTSGDFRK.L	73.9956	80.5385	206.83	86.4599	83.2689	156.965	48.7331	81.837	176.5
sp|P19620|ANXA2_PIG	R.QDIAFAYQR.R	77.6344	70.1239	84.8114	73.5224	104.487	150.732	90.0269	129.533	116.379
sp|P19620|ANXA2_PIG	K.AYTNFDAER.D	143.063	141.961	155.217	139.317	143.199	281.09	107.47	165.033	177.856
sp|P19620|ANXA2_PIG	K.LSLEGDHSTPASAYGSVK.A	415.123	423.705	495.7	321.281	433.193	315.188	312.897	384.928	314.716
sp|P19620|ANXA2_PIG	K.GTDVPK.W	206.235	140.413	114.592	108.434	174.372	239.622	226.705	183.697	153.321
sp|P19620|ANXA2_PIG	K.LMVALAK.G	76.3444	65.8702	68.6747	53.5018	66.1932	146.159	59.4057	75.7437	65.9394
sp|P19620|ANXA2_PIG	R.SEVDM*LK.I	77.7676	106.71	85.4911	57.965	91.1913	59.4283	31.3265	51.3453	53.7943
[truncated: 51,236 more rows]
