# Supplementary material for: Quantitative multiplexed proteomics of Taenia solium cysts obtained from the skeletal muscle and central nervous system of pigs
Source: PLoS Negl Trop Dis. 2017 Sep 25;11(9):e0005962. doi: 10.1371/journal.pntd.0005962 (PMC5634658; doi:10.1371/journal.pntd.0005962)
Supplement: S5 Data — (XLSX) [file pntd.0005962.s012.xlsx]

## Sheet: No Changes
Molecular Function						Biological Function
Protein Id	GO ID	TOTAL SCORE	INTERNAL CONFIDENCE			Protein Id	GO ID	TOTAL SCORE	INTERNAL CONFIDENCE
TsM_000445500	GO:0008236	serine-type peptidase activity	7094.95			TsM_000445500	GO:0006508	proteolysis	7344.71
TsM_000445500	GO:0016787	hydrolase activity	736.701			TsM_000767900	GO:0005975	carbohydrate metabolic process	7978.18
TsM_000767900	GO:0004553	hydrolase activity, hydrolyzing O-glycosyl compounds	2803.13			TsM_000767900	GO:0008152	metabolic process	731.713
TsM_000767900	GO:0016798	hydrolase activity, acting on glycosyl bonds	2518.07			TsM_000005000	GO:0008152	metabolic process	545.423
TsM_000767900	GO:0016787	hydrolase activity	2442.07			TsM_000401600	GO:0006508	proteolysis	19463.6
TsM_000005000	GO:0016881	acid-amino acid ligase activity	7673.95			TsM_000763700	GO:0006094	gluconeogenesis	17172.4
TsM_000005000	GO:0016874	ligase activity	4883.12			TsM_000763700	GO:0016310	phosphorylation	10241.7
TsM_000401600	GO:0070008	serine-type exopeptidase activity	2113.09			TsM_000748200	GO:0035556	intracellular signal transduction	808.983
TsM_000401600	GO:0004252	serine-type endopeptidase activity	1869.43			TsM_000748200	GO:0006468	protein phosphorylation	471.078
TsM_000401600	GO:0008236	serine-type peptidase activity	1700.9			TsM_000748200	GO:0016310	phosphorylation	338.768
TsM_000763700	GO:0004613	phosphoenolpyruvate carboxykinase (GTP) activity	3355.56			TsM_000603100	GO:0000463	maturation of LSU-rRNA from tricistronic rRNA transcript (SSU-rRNA, 5.8S rRNA, LSU-rRNA)	2142.67
TsM_000763700	GO:0004611	phosphoenolpyruvate carboxykinase activity	2560.41			TsM_000603100	GO:0042273	ribosomal large subunit biogenesis	1395.95
TsM_000763700	GO:0017076	purine nucleotide binding	1878.82			TsM_000603100	GO:0006364	rRNA processing	1252.41
TsM_000748200	GO:0016740	transferase activity	580.049			TsM_000603100	GO:0042254	ribosome biogenesis	1130.58
TsM_000748200	GO:0005524	ATP binding	484.527			TsM_000570900	ND
TsM_000748200	GO:0004674	protein serine/threonine kinase activity	444.835			TsM_000103500	GO:0042327	positive regulation of phosphorylation	206.041
TsM_000748200	GO:0004672	protein kinase activity	319.718			TsM_000451700	GO:0006464	cellular protein modification process	955.563
TsM_000748200	GO:0000166	nucleotide binding	294.268			TsM_000451700	GO:0070781	response to biotin	280.482
TsM_000748200	GO:0016301	kinase activity	258.695			TsM_000451700	GO:0071110	histone biotinylation	253.588
TsM_000603100	GO:0043021	ribonucleoprotein complex binding	17998.2			TsM_001241900	GO:0019673	GDP-mannose metabolic process	19799
TsM_000570900	ND					TsM_000028000	GO:0007067	mitotic nuclear division	22877.4
TsM_000103500	GO:0005109	frizzled binding	454.179			TsM_000526200	ND
TsM_000103500	GO:0046982	protein heterodimerization activity	243.419			TsM_000853000	GO:0006165	nucleoside diphosphate phosphorylation	1683.85
TsM_000451700	GO:0004077	biotin-[acetyl-CoA-carboxylase] ligase activity	654.916			TsM_000853000	GO:0016310	phosphorylation	1416.66
TsM_001241900	GO:0050662	coenzyme binding	3771.32			TsM_000853000	GO:0006183	GTP biosynthetic process	1247.37
TsM_001241900	GO:0003824	catalytic activity	1054.74			TsM_000853000	GO:0006228	UTP biosynthetic process	1247.37
TsM_001241900	GO:0016829	lyase activity	762.996			TsM_000853000	GO:0006241	CTP biosynthetic process	1146.07
TsM_000028000	ND					TsM_000853000	GO:0009117	nucleotide metabolic process	353.178
TsM_000526200	GO:0003779	actin binding	8083.32			TsM_000114900	ND
TsM_000526200	GO:0005200	structural constituent of cytoskeleton	7093.56			TsM_000497900	GO:0001522	pseudouridine synthesis	13511.1
TsM_000853000	GO:0004550	nucleoside diphosphate kinase activity	5015.22			TsM_000497900	GO:0042254	ribosome biogenesis	10734.7
TsM_000853000	GO:0016301	kinase activity	1221.44			TsM_000687900	GO:0010951	negative regulation of endopeptidase activity	2807.69
TsM_000853000	GO:0005524	ATP binding	875.235			TsM_000796400	ND
TsM_000853000	GO:0000166	nucleotide binding	534.84			TsM_000389000	GO:0006457	protein folding	23120.6
TsM_000853000	GO:0016740	transferase activity	444.869			TsM_001033400	GO:0007015	actin filament organization	447.796
TsM_000114900	ND					TsM_001033400	GO:0034629	cellular protein complex localization	234.118
TsM_000497900	GO:0003723	RNA binding	387.374			TsM_000860600	ND
TsM_000687900	GO:0004869	cysteine-type endopeptidase inhibitor activity	1580.9			TsM_000833100	ND
TsM_000687900	GO:0004866	endopeptidase inhibitor activity	201.947			TsM_000159700	GO:0008152	metabolic process	782.746
TsM_000796400	ND					TsM_000914500	GO:0006468	protein phosphorylation	735.551
TsM_000389000	GO:0044183	protein binding involved in protein folding	36617.8			TsM_000914500	GO:0016310	phosphorylation	373.631
TsM_001033400	GO:0003779	actin binding	11567.7			TsM_000142100	ND
TsM_000860600	GO:0008113	peptide-methionine (S)-S-oxide reductase activity	5128.95			TsM_000435500	ND
TsM_000860600	GO:0016671	oxidoreductase activity, acting on a sulfur group of donors, disulfide as acceptor	4125.39			TsM_000557900	GO:0015991	ATP hydrolysis coupled proton transport	26033.9
TsM_000860600	GO:0016491	oxidoreductase activity	1975.51			TsM_001175600	GO:0015991	ATP hydrolysis coupled proton transport	1649.56
TsM_000833100	ND					TsM_001175600	GO:0015992	proton transport	1169.17
TsM_000159700	GO:0016757	transferase activity, transferring glycosyl groups	5916.58			TsM_001175600	GO:0006811	ion transport	829.467
TsM_000159700	GO:0016740	transferase activity	2875.6			TsM_001175600	GO:0006810	transport	679.976
TsM_000914500	GO:0005524	ATP binding	743.672			TsM_000447200	GO:0000165	MAPK cascade	663.3
TsM_000914500	GO:0004674	protein serine/threonine kinase activity	572.066			TsM_000447200	GO:0006468	protein phosphorylation	448.538
TsM_000914500	GO:0004672	protein kinase activity	459.327			TsM_000447200	GO:0016310	phosphorylation	297.566
TsM_000914500	GO:0016740	transferase activity	453.839			TsM_000800700	GO:0030433	ER-associated ubiquitin-dependent protein catabolic process	5381.53
TsM_000914500	GO:0000166	nucleotide binding	328.856			TsM_000731600	ND
TsM_000914500	GO:0016772	transferase activity, transferring phosphorus-containing groups	282.696			TsM_001158100	GO:0006184	GTP catabolic process	8445.41
TsM_000914500	GO:0016301	kinase activity	241.997			TsM_001158100	GO:0006414	translational elongation	8205.1
TsM_000142100	ND					TsM_000669900	GO:0006508	proteolysis	11871.2
TsM_000435500	ND					TsM_001247000	GO:0006281	DNA repair	3006.28
TsM_000557900	GO:0015078	hydrogen ion transmembrane transporter activity	14202.5			TsM_000542300	GO:0009116	nucleoside metabolic process	14203.3
TsM_001175600	GO:0016820	hydrolase activity, acting on acid anhydrides, catalyzing transmembrane movement of substances	6592.39			TsM_000272800	GO:0006869	lipid transport	7071.59
TsM_001175600	GO:0005524	ATP binding	4753.14			TsM_000272800	GO:0006810	transport	3198.24
TsM_001175600	GO:0016787	hydrolase activity	460.477			TsM_000888600	GO:0071456	cellular response to hypoxia	472.461
TsM_001175600	GO:0046933	proton-transporting ATP synthase activity, rotational mechanism	273.315			TsM_000888600	GO:0030330	DNA damage response, signal transduction by p53 class mediator	266.621
TsM_000447200	GO:0004707	MAP kinase activity	692.221			TsM_000888600	GO:0046579	positive regulation of Ras protein signal transduction	226.047
TsM_000447200	GO:0016740	transferase activity	644.772			TsM_001235400	GO:0006606	protein import into nucleus	2082.69
TsM_000447200	GO:0005524	ATP binding	585.362			TsM_001235400	GO:0071805	potassium ion transmembrane transport	924.727
TsM_000447200	GO:0004674	protein serine/threonine kinase activity	433.534			TsM_001235400	GO:0006813	potassium ion transport	847.817
TsM_000447200	GO:0000166	nucleotide binding	318.345			TsM_001235400	GO:0061015	snRNA import into nucleus	494.773
TsM_000447200	GO:0004672	protein kinase activity	291.535			TsM_000523800	GO:0010388	cullin deneddylation	536.843
TsM_000447200	GO:0016301	kinase activity	233.4			TsM_000393600	GO:0006200	ATP catabolic process	4610.32
TsM_000800700	GO:0030246	carbohydrate binding	8033.06			TsM_000393600	GO:0008152	metabolic process	317.375
TsM_000800700	GO:0001948	glycoprotein binding	3097.18			TsM_000639400	GO:0006508	proteolysis	11361
TsM_000731600	GO:0005509	calcium ion binding	11156.6			TsM_000014800	GO:0006913	nucleocytoplasmic transport	5684.98
TsM_001158100	GO:0003746	translation elongation factor activity	4664.14			TsM_000014800	GO:0006886	intracellular protein transport	4931.76
TsM_001158100	GO:0003924	GTPase activity	3964.97			TsM_000014800	GO:0006610	ribosomal protein import into nucleus	1608.47
TsM_001158100	GO:0005525	GTP binding	3647.43			TsM_000014800	GO:0006606	protein import into nucleus	1145.52
TsM_001158100	GO:0000166	nucleotide binding	1475.12			TsM_000289700	GO:0000002	mitochondrial genome maintenance	670.922
TsM_000669900	GO:0004198	calcium-dependent cysteine-type endopeptidase activity	2202.03			TsM_000289700	GO:0007005	mitochondrion organization	601.648
TsM_000669900	GO:0016787	hydrolase activity	1441.58			TsM_000289700	GO:0045040	protein import into mitochondrial outer membrane	256.678
TsM_000669900	GO:0008234	cysteine-type peptidase activity	1431.55			TsM_000218900	GO:0006511	ubiquitin-dependent protein catabolic process	12783.4
TsM_000669900	GO:0008233	peptidase activity	831.764			TsM_000218900	GO:0016567	protein ubiquitination	11525
TsM_001247000	GO:0003904	deoxyribodipyrimidine photo-lyase activity	990.134			TsM_000501300	GO:0043044	ATP-dependent chromatin remodeling	2329.11
TsM_001247000	GO:0003913	DNA photolyase activity	851.773			TsM_000501300	GO:0000183	chromatin silencing at rDNA	2286.1
TsM_000542300	GO:0003824	catalytic activity	4093.99			TsM_000501300	GO:0006338	chromatin remodeling	2242.08
TsM_000272800	GO:0015485	cholesterol binding	7313.37			TsM_000501300	GO:0016584	nucleosome positioning	1331.98
TsM_000888600	GO:0043015	gamma-tubulin binding	303.375			TsM_000501300	GO:0006334	nucleosome assembly	1033.3
TsM_000888600	GO:0008017	microtubule binding	217.859			TsM_000501300	GO:0006333	chromatin assembly or disassembly	392.397
TsM_001235400	GO:0008565	protein transporter activity	3226.66			TsM_000469700	GO:0006397	mRNA processing	301.964
TsM_000523800	GO:0005515	protein binding	283.402			TsM_000429700	GO:0006511	ubiquitin-dependent protein catabolic process	7686.56
TsM_000393600	GO:0008026	ATP-dependent helicase activity	1386.49			TsM_000429700	GO:0006508	proteolysis	5056.72
TsM_000393600	GO:0004386	helicase activity	1235.03			TsM_000694800	GO:0006122	mitochondrial electron transport, ubiquinol to cytochrome c	11397.6
TsM_000393600	GO:0016787	hydrolase activity	1068.22
TsM_000393600	GO:0005524	ATP binding	843.73
TsM_000393600	GO:0000166	nucleotide binding	519.019
TsM_000639400	GO:0008270	zinc ion binding	4447.03
TsM_000639400	GO:0008237	metallopeptidase activity	3263.57
TsM_000639400	GO:0004177	aminopeptidase activity	1357.67
TsM_000014800	GO:0008536	Ran GTPase binding	7219.31
TsM_000014800	GO:0008565	protein transporter activity	6494.87
TsM_000014800	GO:0019899	enzyme binding	526.543
TsM_000014800	GO:0005515	protein binding	427.294
TsM_000289700	GO:0019900	kinase binding	354.444
TsM_000218900	GO:0034450	ubiquitin-ubiquitin ligase activity	5851.26
TsM_000218900	GO:0004842	ubiquitin-protein transferase activity	4440.22
TsM_000218900	GO:0016874	ligase activity	3960.96
TsM_000501300	GO:0031491	nucleosome binding	2044.51
TsM_000501300	GO:0003682	chromatin binding	1524.82
TsM_000501300	GO:0003677	DNA binding	709.403
TsM_000501300	GO:0016818	hydrolase activity, acting on acid anhydrides, in phosphorus-containing anhydrides	614.841
TsM_000501300	GO:0003676	nucleic acid binding	563.783
TsM_000501300	GO:0016817	hydrolase activity, acting on acid anhydrides	325.621
TsM_000469700	ND
TsM_000429700	GO:0036459	ubiquitinyl hydrolase activity	4191.37
TsM_000429700	GO:0004843	ubiquitin-specific protease activity	2527.36
TsM_000429700	GO:0008234	cysteine-type peptidase activity	1904.36
TsM_000429700	GO:0008233	peptidase activity	1880.39
TsM_000429700	GO:0016787	hydrolase activity	1255.91
TsM_000694800	ND

## Sheet: Cluster 1(SM)
Molecular Function					Molecular Function
Protein ID	GO ID	Total score	Internal confidence		Protein ID	GO ID	Total score	Internal confidence
TsM_000799900	O:0008289	lipid binding	2171.71		TsM_000799900	GO:0007165	signal transduction	6447.81
TsM_000782300	GO:0008270	zinc ion binding	7413.74		TsM_000782300	GO:0060218	hematopoietic stem cell differentiation	14217.9
TsM_000782300	GO:0003676	nucleic acid binding	4406.12		TsM_000782300	GO:0000398	mRNA splicing, via spliceosome	1943.26
TsM_000455500	GO:0042626	ATPase activity, coupled to transmembrane movement of substances	10754.8		TsM_000782300	GO:0006397	mRNA processing	1630.5
TsM_000455500	GO:0016787	hydrolase activity	284.096		TsM_000455500	GO:0055085	transmembrane transport	3892.74
TsM_000741000	GO:0008017	microtubule binding	9909.49		TsM_000741000	GO:0000226	microtubule cytoskeleton organization	16571.8
TsM_000216100	GO:0005515	protein binding	645.761		TsM_000216100	GO:0000226	microtubule cytoskeleton organization	25263.9
TsM_000216100	GO:0008237	metallopeptidase activity	599.483		TsM_000455200	GO:0051258	protein polymerization	1854.67
TsM_000216100	GO:0008233	peptidase activity	416.266		TsM_000455200	GO:0007017	microtubule-based process	1813.27
TsM_000455200	O:0044822	poly(A) RNA binding	867.65		TsM_000714200	GO:0007010	cytoskeleton organization	1370.58
TsM_000714200	GO:0003779	actin binding	2198.69		TsM_000692400	GO:0015031	protein transport	17750
TsM_000714200	GO:0008270	zinc ion binding	1492.46		TsM_000744500	GO:0007264	small GTPase mediated signal transduction	2667.32
TsM_000714200	GO:0046872	metal ion binding	968.611		TsM_000744500	GO:0006468	protein phosphorylation	1592.45
TsM_000692400	GO:0031625	ubiquitin protein ligase binding	4191.08		TsM_000459100	ND
TsM_000744500	GO:0005524	ATP binding	881.516		TsM_000459100	GO:0070527	platelet aggregation	6819.17
TsM_000744500	GO:0004674	protein serine/threonine kinase activity	479.035		TsM_000459100	GO:0043044	ATP-dependent chromatin remodeling	5947.45
TsM_000744500	GO:0004672	protein kinase activity	378.15		TsM_000459100	GO:0007409	axonogenesis	950.277
TsM_000744500	GO:0016772	transferase activity, transferring phosphorus-containing groups	230.975		TsM_000112200	GO:0007156	homophilic cell adhesion via plasma membrane adhesion molecules	4628.08
TsM_000744500	GO:0016740	transferase activity	206.839		TsM_000112200	GO:0007155	cell adhesion	3475.18
TsM_000459100	GO:0003676	nucleic acid binding	3388.7		TsM_000550100	GO:0000226	microtubule cytoskeleton organization	22202.6
TsM_000888800	GO:0019894	kinesin binding	2330.19		TsM_000961000	ND
TsM_000888800	GO:0005524	ATP binding	1386.29		TsM_001173400	GO:0000154	rRNA modification	1718.42
TsM_000888800	GO:0000166	nucleotide binding	851.273		TsM_001173400	GO:0042254	ribosome biogenesis	425.839
TsM_000112200	GO:0005509	calcium ion binding	15063		TsM_000313800	ND
TsM_000550100	GO:0008017	microtubule binding	21948.2		TsM_000519400	GO:0006508	proteolysis	520.93
TsM_000961000	GO:0044822	poly(A) RNA binding	2688.16		TsM_000523500	GO:0043123	positive regulation of I-kappaB kinase/NF-kappaB signaling	1541.62
TsM_001173400	GO:0030515	snoRNA binding	7610.37		TsM_000523500	GO:0051220	cytoplasmic sequestering of protein	735.313
TsM_001173400	GO:0044822	poly(A) RNA binding	5153.61		TsM_000523500	GO:0042384	cilium assembly	656.23
TsM_000313800	ND				TsM_000523500	GO:0042993	positive regulation of transcription factor import into nucleus	567.052
TsM_000519400	ND				TsM_000523500	GO:0043113	receptor clustering	558.149
TsM_000523500	GO:0003779	actin binding	2491.65		TsM_000523500	GO:0001837	epithelial to mesenchymal transition	555.067
TsM_000523500	GO:0051015	actin filament binding	1811.99		TsM_000523500	GO:0090307	spindle assembly involved in mitosis	551.651
TsM_000523500	GO:0048365	Rac GTPase binding	449.891		TsM_000523500	GO:0045022	early endosome to late endosome transport	341.049
TsM_000523500	GO:0017048	Rho GTPase binding	392.717		TsM_000523500	GO:0030036	actin cytoskeleton organization	311.662
TsM_000523500	GO:0017160	Ral GTPase binding	358.751		TsM_000523500	GO:0045184	establishment of protein localization	294.003
TsM_000523500	GO:0005080	protein kinase C binding	263.691		TsM_000523500	GO:0042789	mRNA transcription from RNA polymerase II promoter	235.217
TsM_000523500	GO:0031267	small GTPase binding	248		TsM_000731400	ND
TsM_000731400	ND				TsM_000872800	GO:0006396	RNA processing	3875.95
TsM_000872800	GO:0004525	ribonuclease III activity	5220.29		TsM_000872800	GO:0090502	RNA phosphodiester bond hydrolysis, endonucleolytic	2833.92
TsM_000872800	GO:0016891	endoribonuclease activity, producing 5'-phosphomonoesters	2250.61		TsM_000872800	GO:0090501	RNA phosphodiester bond hydrolysis	2532.21
TsM_000872800	GO:0003723	RNA binding	1709.4		TsM_000566800	GO:0007017	microtubule-based process	9118.94
TsM_000872800	GO:0016787	hydrolase activity	256.65		TsM_000541900	ND
TsM_000566800	GO:0005509	calcium ion binding	6075.57		TsM_000715000	GO:0007165	signal transduction	2642.3
TsM_000541900	ND				TsM_000715000	GO:0035556	intracellular signal transduction	851.887
TsM_000715000	GO:0046872	metal ion binding	1085.12		TsM_000340600	GO:0035023	regulation of Rho protein signal transduction	2725.12
TsM_000340600	GO:0005089	Rho guanyl-nucleotide exchange factor activity	11650.2		TsM_000340600	GO:0032321	positive regulation of Rho GTPase activity	2098.87
TsM_000340600	GO:0017048	Rho GTPase binding	290.927		TsM_001197600	GO:0032321	positive regulation of Rho GTPase activity	9686.6
TsM_001197600	GO:0005089	Rho guanyl-nucleotide exchange factor activity	29508.5		TsM_001197600	GO:0035023	regulation of Rho protein signal transduction	9216.41
TsM_000292000	ND				TsM_000292000	ND
TsM_001158800	GO:0003779	actin binding	3830.44		TsM_001158800	GO:0043123	positive regulation of I-kappaB kinase/NF-kappaB signaling	1866.05
TsM_001158800	GO:0051015	actin filament binding	2726.06		TsM_001158800	GO:0045184	establishment of protein localization	1233.46
TsM_001158800	GO:0048365	Rac GTPase binding	367.233		TsM_001158800	GO:0051764	actin crosslink formation	581.808
TsM_001158800	GO:0017048	Rho GTPase binding	320.495		TsM_001158800	GO:0031532	actin cytoskeleton reorganization	501.542
TsM_001158800	GO:0017160	Ral GTPase binding	284.415		TsM_001158800	GO:0090307	spindle assembly involved in mitosis	394.182
TsM_001158800	GO:0005080	protein kinase C binding	252.418		TsM_001158800	GO:0042384	cilium assembly	336.125
TsM_000489600	ND				TsM_001158800	GO:0030036	actin cytoskeleton organization	268.696
TsM_000015200	ND				TsM_000489600	ND
TsM_001150400	GO:0005525	GTP binding	5058.61		TsM_000015200	ND
TsM_001150400	GO:0003924	GTPase activity	4500.6		TsM_001150400	GO:0006184	GTP catabolic process	14254.3
TsM_001150400	GO:0000287	magnesium ion binding	3790.82		TsM_001083900	GO:0007165	signal transduction	1088.72
TsM_001150400	GO:0000166	nucleotide binding	202.104		TsM_001018000	GO:0031032	actomyosin structure organization	8902.04
TsM_001083900	GO:0004114	3',5'-cyclic-nucleotide phosphodiesterase activity	434.713		TsM_001039800	GO:0051103	DNA ligation involved in DNA repair	2199.83
TsM_001083900	GO:0008081	phosphoric diester hydrolase activity	310.056		TsM_001039800	GO:0071897	DNA biosynthetic process	1565.82
TsM_001083900	GO:0016787	hydrolase activity	242.24		TsM_001039800	GO:0006310	DNA recombination	1408.78
TsM_001018000	GO:0003779	actin binding	6676.91		TsM_001039800	GO:0006281	DNA repair	1359.33
TsM_001018000	GO:0005516	calmodulin binding	6374.64		TsM_001039800	GO:0006260	DNA replication	1289.85
TsM_001039800	GO:0003910	DNA ligase (ATP) activity	1650.93		TsM_001039800	GO:0006974	cellular response to DNA damage stimulus	1210.99
TsM_001039800	GO:0003909	DNA ligase activity	1462.24		TsM_000697400	GO:0009186	deoxyribonucleoside diphosphate metabolic process	10603
TsM_001039800	GO:0005524	ATP binding	1002.36		TsM_000697400	GO:0055114	oxidation-reduction process	7000.65
TsM_001039800	GO:0016874	ligase activity	739.076		TsM_000412100	ND
TsM_001039800	GO:0000166	nucleotide binding	575.391		TsM_000827000	GO:0090503	RNA phosphodiester bond hydrolysis, exonucleolytic	1546.25
TsM_000697400	GO:0016491	oxidoreductase activity	5766.09		TsM_000827000	GO:0090305	nucleic acid phosphodiester bond hydrolysis	870.228
TsM_000412100	GO:0008270	zinc ion binding	2617.13		TsM_000827000	GO:0034427	nuclear-transcribed mRNA catabolic process, exonucleolytic, 3'-5'	568.002
TsM_000412100	GO:0046872	metal ion binding	1589.64		TsM_000827000	GO:0010587	miRNA catabolic process	549.091
TsM_000827000	GO:0003723	RNA binding	1302.04		TsM_000827000	GO:0007067	mitotic nuclear division	474.948
TsM_000827000	GO:0004527	exonuclease activity	983.211		TsM_000827000	GO:0000291	nuclear-transcribed mRNA catabolic process, exonucleolytic	471.622
TsM_000827000	GO:0000175	3'-5'-exoribonuclease activity	402.025		TsM_000827000	GO:1990074	polyuridylation-dependent mRNA catabolic process	460.216
TsM_000827000	GO:0004518	nuclease activity	239.378		TsM_000827000	GO:0090501	RNA phosphodiester bond hydrolysis	326.627
TsM_000585100	ND				TsM_000827000	GO:0051306	mitotic sister chromatid separation	242.499
TsM_001115400	GO:0016773	phosphotransferase activity, alcohol group as acceptor	1836.71		TsM_000827000	GO:0007049	cell cycle	235.542
TsM_001115400	GO:0016740	transferase activity	1734.39		TsM_000585100	ND
TsM_001115400	GO:0016301	kinase activity	1644.97		TsM_001115400	GO:0016310	phosphorylation	7259.66
TsM_000019200	ND				TsM_001115400	GO:0005975	carbohydrate metabolic process	5630.31
TsM_000718600	ND				TsM_000019200	ND
TsM_000543100	GO:0004222	metalloendopeptidase activity	1113.53		TsM_000718600	ND
TsM_000543100	GO:0008237	metallopeptidase activity	939.765		TsM_000543100	GO:0006508	proteolysis	21630.9
TsM_000543100	GO:0008233	peptidase activity	646.967		TsM_000477200	GO:0015937	coenzyme A biosynthetic process	10446.5
TsM_000543100	GO:0016787	hydrolase activity	388.447		TsM_000477200	GO:0016310	phosphorylation	6674.61
TsM_000477200	GO:0005524	ATP binding	2690.43		TsM_000477200	GO:0009058	biosynthetic process	2904.41
TsM_000477200	GO:0016301	kinase activity	1044.24		TsM_000167100	ND
TsM_000477200	GO:0003824	catalytic activity	831.387		TsM_001091600	GO:0032259	methylation	9220.04
TsM_000167100	ND				TsM_000624400	GO:0008152	metabolic process	609.792
TsM_001091600	GO:0008168	methyltransferase activity	1509.12		TsM_000238300	GO:0006508	proteolysis	5715.22
TsM_001091600	GO:0016740	transferase activity	642.229		TsM_000658900	GO:0031032	actomyosin structure organization	2574.55
TsM_000624400	GO:0016740	transferase activity	2334.51		TsM_000681600	GO:0015031	protein transport	12166
TsM_000238300	GO:0004252	serine-type endopeptidase activity	3555.34		TsM_000513900	ND
TsM_000238300	GO:0003824	catalytic activity	1104.26		TsM_001165700	GO:0043044	ATP-dependent chromatin remodeling	4660.68
TsM_000238300	GO:0016787	hydrolase activity	815.628		TsM_001165700	GO:0006337	nucleosome disassembly	2761.6
TsM_000658900	GO:0003779	actin binding	3157.41		TsM_001165700	GO:0006338	chromatin remodeling	2241.86
TsM_000681600	GO:0000155	phosphorelay sensor kinase activity	245.312		TsM_001165700	GO:0021882	regulation of transcription from RNA polymerase II promoter involved in forebrain neuron fate commitment	1841.9
TsM_000513900	GO:0005523	tropomyosin binding	31771		TsM_001165700	GO:0045892	negative regulation of transcription, DNA-templated	1426.36
TsM_001165700	GO:0003682	chromatin binding	7247.67		TsM_001165700	GO:0000122	negative regulation of transcription from RNA polymerase II promoter	1306.44
TsM_001165700	GO:0003677	DNA binding	3842.64		TsM_000537000	ND
TsM_001165700	GO:0000980	RNA polymerase II distal enhancer sequence-specific DNA binding	1478.68		TsM_000475700	GO:0070588	calcium ion transmembrane transport	1127.68
TsM_001165700	GO:0000978	RNA polymerase II core promoter proximal region sequence-specific DNA binding	1329.4		TsM_000475700	GO:0006816	calcium ion transport	908.013
TsM_001165700	GO:0031492	nucleosomal DNA binding	582.702		TsM_000475700	GO:0006812	cation transport	697.898
TsM_000537000	ND				TsM_000475700	GO:0006811	ion transport	470.384
TsM_000475700	GO:0005388	calcium-transporting ATPase activity	2416.61		TsM_000475700	GO:0006810	transport	385.787
TsM_000475700	GO:0019829	cation-transporting ATPase activity	1611.66		TsM_000976900	GO:0007018	microtubule-based movement	8772.21
TsM_000475700	GO:0046872	metal ion binding	1591.76		TsM_000976900	GO:0008152	metabolic process	489.199
TsM_000475700	GO:0016787	hydrolase activity	1278.85		TsM_000587100	ND
TsM_000475700	GO:0005524	ATP binding	973.873		TsM_000721800	ND
TsM_000475700	GO:0000166	nucleotide binding	600.127		TsM_000604200	GO:0006413	translational initiation	8301.88
TsM_000976900	GO:0003777	microtubule motor activity	6335.62		TsM_000604200	GO:0044237	cellular metabolic process	2060.86
TsM_000976900	GO:0008017	microtubule binding	6044.7		TsM_000100400	O:0007015	actin filament organization	320.012
TsM_000976900	GO:0005524	ATP binding	1389.52		TsM_000610200	GO:0008152	metabolic process	427.064
TsM_000976900	GO:0000166	nucleotide binding	745.216		TsM_000763200	GO:0006413	translational initiation	6411.68
TsM_000587100	GO:0003677	DNA binding	7170.39		TsM_000763200	GO:0006412	translation	4505.18
TsM_000721800	ND				TsM_001167000	GO:0007165	signal transduction	4368.19
TsM_000604200	GO:0003743	translation initiation factor activity	14567.7		TsM_000485300	GO:0006414	translational elongation	4205.92
TsM_000604200	GO:0016787	hydrolase activity	409.682		TsM_000485300	GO:0006397	mRNA processing	647.592
TsM_000100400	GO:0003779	actin binding	2831.41		TsM_001153700	ND
TsM_000610200	GO:0004364	glutathione transferase activity	6763.48		TsM_000247400	GO:0007015	actin filament organization	4813.13
TsM_000610200	GO:0016740	transferase activity	1644.41		TsM_000247400	GO:0051496	positive regulation of stress fiber assembly	946.693
TsM_000763200	GO:0003743	translation initiation factor activity	10597.2		TsM_000247400	GO:0016043	cellular component organization	219.971
TsM_000763200	GO:0003723	RNA binding	5981.73		TsM_000171800	GO:0006904	vesicle docking involved in exocytosis	18297.1
TsM_001167000	GO:0001104	RNA polymerase II transcription cofactor activity	660.889		TsM_000171800	GO:0015031	protein transport	10871.4
TsM_000485300	GO:0003746	translation elongation factor activity	2669.14		TsM_000301400	GO:0006468	protein phosphorylation	538.856
TsM_001153700	GO:0005509	calcium ion binding	4151		TsM_000301400	GO:0016310	phosphorylation	461.492
TsM_000247400	GO:0003779	actin binding	3617.37		TsM_000921400	GO:0006886	intracellular protein transport	8162.19
TsM_000247400	GO:0042802	identical protein binding	2938.17		TsM_000921400	GO:0006479	protein methylation	922.672
TsM_000171800	GO:0047485	protein N-terminus binding	678.705		TsM_000921400	GO:0032259	methylation	692.295
TsM_000171800	GO:0030165	PDZ domain binding	455.744		TsM_001115200	GO:0008152	metabolic process	1141.68
TsM_000301400	GO:0005524	ATP binding	650.352		TsM_000215300	GO:0043066	negative regulation of apoptotic process	3718.4
TsM_000301400	GO:0016740	transferase activity	641.892		TsM_000215300	GO:0006915	apoptotic process	3156.82
TsM_000301400	GO:0004674	protein serine/threonine kinase activity	457.764		TsM_000068300	ND
TsM_000301400	GO:0004672	protein kinase activity	386.255		TsM_000737400	GO:0006396	RNA processing	7581.61
TsM_000301400	GO:0016301	kinase activity	345.895		TsM_000737400	GO:0090502	RNA phosphodiester bond hydrolysis, endonucleolytic	5014.57
TsM_000301400	GO:0000166	nucleotide binding	321.366		TsM_000737400	GO:0090501	RNA phosphodiester bond hydrolysis	4623.14
TsM_000301400	GO:0016772	transferase activity, transferring phosphorus-containing groups	237.581		TsM_000149100	GO:0032006	regulation of TOR signaling	812.502
TsM_000921400	GO:0008168	methyltransferase activity	5199.05		TsM_000398500	ND
TsM_000921400	GO:0016740	transferase activity	3062.82		TsM_001222800	ND
TsM_001115200	GO:0003774	motor activity	12063.6		TsM_001009800	O:0030042	actin filament depolymerization	7870.83
TsM_001115200	GO:0003779	actin binding	2300.28		TsM_001058100	GO:0006897	endocytosis	375.226
TsM_001115200	GO:0005524	ATP binding	1046.48		TsM_000115900	GO:0000724	double-strand break repair via homologous recombination	319.597
TsM_001115200	GO:0000166	nucleotide binding	642.938		TsM_000599900	ND
TsM_000215300	GO:0051537	2 iron, 2 sulfur cluster binding	2201.56		TsM_000676900	GO:0008152	metabolic process	715.647
TsM_000215300	GO:0051536	iron-sulfur cluster binding	1586.44		TsM_000097700	ND
TsM_000068300	GO:0008270	zinc ion binding	2520.7		TsM_000295500	GO:0032869	cellular response to insulin stimulus	1524.93
TsM_000068300	GO:0046872	metal ion binding	1587.69		TsM_000295500	GO:0006906	vesicle fusion	1520.52
TsM_000737400	GO:0004525	ribonuclease III activity	10652.7		TsM_000295500	GO:0010828	positive regulation of glucose transport	1492.07
TsM_000737400	GO:0003723	RNA binding	6010.16		TsM_000295500	GO:0090314	positive regulation of protein targeting to membrane	813.834
TsM_000149100	ND				TsM_000295500	GO:0065002	intracellular protein transmembrane transport	552.01
TsM_000398500	GO:0016787	hydrolase activity	496.009		TsM_000599800	GO:0006508	proteolysis	2127.37
TsM_001222800	GO:0008270	zinc ion binding	1965.48		TsM_000339900	GO:0048213	Golgi vesicle prefusion complex stabilization	1886.88
TsM_001222800	GO:0046872	metal ion binding	1276.17		TsM_000339900	GO:0006890	retrograde vesicle-mediated transport, Golgi to ER	1488.78
TsM_001009800	GO:0003779	actin binding	17087.6		TsM_000339900	GO:0006887	exocytosis	446.232
TsM_001058100	GO:0030276	clathrin binding	4688.74		TsM_000160600	GO:0032259	methylation	4377.61
TsM_000115900	GO:0004402	histone acetyltransferase activity	343.832		TsM_000814500	ND
TsM_000599900	ND				TsM_000667200	ND
TsM_000676900	GO:0003779	actin binding	5313.52		TsM_000176800	GO:0016567	protein ubiquitination	4308.76
TsM_000676900	GO:0005524	ATP binding	1335.11		TsM_000650900	GO:0000042	protein targeting to Golgi	35561.9
TsM_000676900	GO:0000166	nucleotide binding	816.026		TsM_000333800	GO:0032321	positive regulation of Rho GTPase activity	764.347
TsM_000097700	ND				TsM_000333800	GO:0035023	regulation of Rho protein signal transduction	727.7
TsM_000295500	GO:0005544	calcium-dependent phospholipid binding	4488.78		TsM_000228000	GO:0006351	transcription, DNA-templated	405.343
TsM_000295500	GO:0005509	calcium ion binding	3909.3		TsM_000938900	GO:0015884	folic acid transport	2263.26
TsM_000599800	GO:0008270	zinc ion binding	602.816		TsM_000082800	ND
TsM_000599800	GO:0008237	metallopeptidase activity	371.928		TsM_000954200	GO:0043065	positive regulation of apoptotic process	874.004
TsM_000599800	GO:0004177	aminopeptidase activity	356.148		TsM_000954200	GO:0000245	spliceosomal complex assembly	547.936
TsM_000339900	ND				TsM_000962800	GO:0016021	integral component of membrane	266.009
TsM_000160600	GO:0008168	methyltransferase activity	1604.74		TsM_000041400	GO:0018342	protein prenylation	8175.19
TsM_000160600	GO:0016740	transferase activity	620.552		TsM_000041400	GO:0018344	protein geranylgeranylation	427.818
TsM_000814500	GO:0003723	RNA binding	5912.85		TsM_000660900	GO:0006470	protein dephosphorylation	3365.5
TsM_000667200	ND				TsM_000660900	GO:0016311	dephosphorylation	2812.84
TsM_000176800	GO:0004842	ubiquitin-protein transferase activity	6287.39		TsM_000677300	ND
TsM_000650900	ND				TsM_001072900	GO:0051258	protein polymerization	8883.85
TsM_000333800	GO:0005089	Rho guanyl-nucleotide exchange factor activity	3039.1		TsM_001072900	GO:0007017	microtubule-based process	8809.19
TsM_000228000	GO:0003677	DNA binding	550.149		TsM_000487200	GO:0007049	cell cycle	11940.2
TsM_000938900	GO:0008517	folic acid transporter activity	2250.65		TsM_000487200	GO:0017157	regulation of exocytosis	807.789
TsM_000938900	GO:0005542	folic acid binding	1503.71		TsM_000854900	GO:0006605	protein targeting	2421
TsM_000082800	ND				TsM_000613900	GO:0045048	protein insertion into ER membrane	4763.45
TsM_000954200	GO:0003676	nucleic acid binding	1742.58		TsM_000613900	GO:0006810	transport	1742.56
TsM_000954200	GO:0008270	zinc ion binding	1703.6		TsM_000613900	GO:0008152	metabolic process	374.907
TsM_000954200	GO:0046872	metal ion binding	580.137		TsM_001241100	GO:0007067	mitotic nuclear division	206.535
TsM_000962800	ND				TsM_000943300	ND
TsM_000041400	GO:0008318	protein prenyltransferase activity	4722.88		TsM_000818400	GO:0000226	microtubule cytoskeleton organization	27868.3
TsM_000041400	GO:0004663	Rab geranylgeranyltransferase activity	4072.33		TsM_000958500	GO:0007017	microtubule-based process	19398.8
TsM_000041400	GO:0008270	zinc ion binding	1057.95		TsM_000193900	GO:0006869	lipid transport	9335.39
TsM_000041400	GO:0016740	transferase activity	793.42		TsM_000193900	GO:0006810	transport	4231
TsM_000660900	GO:0008138	protein tyrosine/serine/threonine phosphatase activity	1655.95		TsM_000982900	GO:0051693	actin filament capping	2726.82
TsM_000660900	GO:0016791	phosphatase activity	1449.48		TsM_000982900	GO:0006886	intracellular protein transport	258.864
TsM_000677300	GO:0008270	zinc ion binding	1187.67		TsM_000982900	GO:0015031	protein transport	200.748
TsM_000677300	GO:0046872	metal ion binding	771.543		TsM_000513500	ND
TsM_001072900	GO:0005200	structural constituent of cytoskeleton	6552.63		TsM_000153300	GO:0032259	methylation	2438.57
TsM_001072900	GO:0003924	GTPase activity	4449.47		TsM_000153300	GO:0018022	peptidyl-lysine methylation	658.636
TsM_001072900	GO:0005525	GTP binding	4219.94		TsM_000153300	GO:0034968	histone lysine methylation	224.233
TsM_001072900	GO:0000166	nucleotide binding	1671.15		TsM_000499500	GO:0007409	axonogenesis	334.9
TsM_000487200	GO:0005525	GTP binding	7716.46		TsM_000499500	GO:0001578	microtubule bundle formation	206.678
TsM_000487200	GO:0000166	nucleotide binding	3106.51		TsM_000698800	GO:0000050	urea cycle	13869.4
TsM_000854900	GO:0019904	protein domain specific binding	14764.8		TsM_000698800	GO:0006525	arginine metabolic process	6882.76
TsM_000613900	GO:0016887	ATPase activity	2601.62		TsM_000583500	GO:0048471	perinuclear region of cytoplasm	479.89
TsM_000613900	GO:0016787	hydrolase activity	1499.83		TsM_000583500	GO:0005783	endoplasmic reticulum	341.723
TsM_000613900	GO:0005524	ATP binding	1195.11		TsM_000759500	ND
TsM_000613900	GO:0000166	nucleotide binding	689.671		TsM_000648600	GO:0008152	metabolic process	288.273
TsM_001241100	ND				TsM_000159000	GO:0006869	lipid transport	12569.8
TsM_000943300	ND				TsM_000159000	GO:0006810	transport	5667.68
TsM_000818400	GO:0008017	microtubule binding	21497.9		TsM_000528000	GO:0007218	neuropeptide signaling pathway	2187.23
TsM_000958500	GO:0019904	protein domain specific binding	542.519		TsM_001049800	GO:0031032	actomyosin structure organization	12621.5
TsM_000193900	GO:0015485	cholesterol binding	503.939		TsM_000766400	GO:0034220	ion transmembrane transport	881.685
TsM_000982900	GO:0003779	actin binding	21665.3		TsM_000766400	GO:0015991	ATP hydrolysis coupled proton transport	736.744
TsM_000513500	GO:0008270	zinc ion binding	365.686		TsM_000766400	GO:0015992	proton transport	691.012
TsM_000153300	GO:0003713	transcription coactivator activity	1244.05		TsM_000766400	GO:0006811	ion transport	491.726
TsM_000153300	GO:0016740	transferase activity	999.718		TsM_000766400	GO:0006810	transport	403.105
TsM_000153300	GO:0046975	histone methyltransferase activity (H3-K36 specific)	760.749		TsM_000496800	GO:0007067	mitotic nuclear division	6393.71
TsM_000153300	GO:0008168	methyltransferase activity	511.198		TsM_000496800	GO:0007017	microtubule-based process	6326.74
TsM_000153300	GO:0018024	histone-lysine N-methyltransferase activity	274.081		TsM_000678000	GO:0007165	signal transduction	1104.48
TsM_000499500	GO:0008017	microtubule binding	5207.95		TsM_000579800	GO:0006476	protein deacetylation	5133.06
TsM_000499500	GO:0015631	tubulin binding	4604.76		TsM_000803900	GO:0055114	oxidation-reduction process	6400.14
TsM_000698800	GO:0004053	arginase activity	4258.31		TsM_000803900	GO:0008152	metabolic process	536.875
TsM_000698800	GO:0016813	hydrolase activity, acting on carbon-nitrogen (but not peptide) bonds, in linear amidines	2398.34		TsM_000240100	ND
TsM_000698800	GO:0016787	hydrolase activity	1894.08		TsM_000439900	GO:0006820	anion transport	6451.43
TsM_000583500	GO:0005102	receptor binding	929.24		TsM_000439900	GO:0006810	transport	4599.28
TsM_000759500	ND				TsM_000439900	GO:0051453	regulation of intracellular pH	462.999
TsM_000648600	GO:0016787	hydrolase activity	793.333		TsM_000635500	GO:0006364	rRNA processing	5549.34
TsM_000159000	GO:0008289	lipid binding	4243.78		TsM_000635500	GO:0032259	methylation	5223.2
TsM_000528000	ND				TsM_000707800	GO:0055114	oxidation-reduction process	8940.86
TsM_001049800	GO:0005516	calmodulin binding	11718.9		TsM_001101600	ND
TsM_001049800	GO:0003779	actin binding	9806.9		TsM_000705600	ND
TsM_000766400	GO:0046961	proton-transporting ATPase activity, rotational mechanism	12392		TsM_000761500	GO:0050790	regulation of catalytic activity	12110.4
TsM_000496800	GO:0030507	spectrin binding	2387.57		TsM_000761500	GO:0015031	protein transport	11125.9
TsM_000496800	GO:0003774	motor activity	1770.1		TsM_000604900	ND
TsM_000678000	GO:0031625	ubiquitin protein ligase binding	222.984		TsM_000829100	GO:0006810	transport	11232
TsM_000579800	GO:0070403	NAD+ binding	5615.3		TsM_000751300	ND
TsM_000579800	GO:0008270	zinc ion binding	2047.46		TsM_000180300	GO:0006096	glycolytic process	13644.5
TsM_000579800	GO:0016811	hydrolase activity, acting on carbon-nitrogen (but not peptide) bonds, in linear amides	719.275		TsM_000180300	GO:0016310	phosphorylation	9880.23
TsM_000579800	GO:0051287	NAD binding	369.666		TsM_000260900	ND
TsM_000803900	GO:0016620	oxidoreductase activity, acting on the aldehyde or oxo group of donors, NAD or NADP as acceptor	4789.74		TsM_000455600	GO:0055085	transmembrane transport	3522.63
TsM_000803900	GO:0016491	oxidoreductase activity	3418.78		TsM_000602800	GO:0043161	proteasome-mediated ubiquitin-dependent protein catabolic process	1104.24
TsM_000803900	GO:0004029	aldehyde dehydrogenase (NAD) activity	1006.04		TsM_000602800	GO:0030433	ER-associated ubiquitin-dependent protein catabolic process	693.966
TsM_000240100	GO:0016772	transferase activity, transferring phosphorus-containing groups	2321		TsM_000691500	ND
TsM_000240100	GO:0005524	ATP binding	285.414		TsM_000046400	O:0008152	metabolic process	544.349
TsM_000439900	GO:0005452	inorganic anion exchanger activity	8448.22		TsM_000065700	GO:0006508	proteolysis	5205.12
TsM_000439900	GO:0008509	anion transmembrane transporter activity	4496.73		TsM_000775300	GO:0048172	regulation of short-term neuronal synaptic plasticity	351.362
TsM_000439900	GO:0005215	transporter activity	2146.46		TsM_000775300	GO:0048169	regulation of long-term neuronal synaptic plasticity	329.985
TsM_000635500	GO:0003723	RNA binding	3631.95		TsM_001184300	GO:0005975	carbohydrate metabolic process	3861.59
TsM_000635500	GO:0008757	S-adenosylmethionine-dependent methyltransferase activity	2295.71		TsM_001184300	GO:0008152	metabolic process	333.69
TsM_000635500	GO:0008168	methyltransferase activity	1946.7		TsM_001139000	ND
TsM_000635500	GO:0016740	transferase activity	544.661		TsM_000482500	GO:0006413	translational initiation	4174.58
TsM_000707800	GO:0016491	oxidoreductase activity	4922.2		TsM_000482500	GO:0001731	formation of translation preinitiation complex	1445.45
TsM_000707800	GO:0004032	alditol:NADP+ 1-oxidoreductase activity	1178.77		TsM_000482500	GO:0006446	regulation of translational initiation	1424.84
TsM_001101600	GO:0046872	metal ion binding	6011.82		TsM_000482500	GO:0006412	translation	826.741
TsM_000705600	GO:0051082	unfolded protein binding	249.512		TsM_001168200	GO:0016477	cell migration	859.167
TsM_000761500	GO:0005093	Rab GDP-dissociation inhibitor activity	33440.6		TsM_001107000	GO:0055114	oxidation-reduction process	3424.24
TsM_000604900	ND				TsM_001107000	GO:0008152	metabolic process	279.174
TsM_000829100	GO:0000062	fatty-acyl-CoA binding	27789.3		TsM_000468300	ND
TsM_000751300	GO:0008026	ATP-dependent helicase activity	802.188
TsM_000751300	GO:0005524	ATP binding	449.308
TsM_000180300	GO:0000287	magnesium ion binding	2686.65
TsM_000180300	GO:0004743	pyruvate kinase activity	2271.2
TsM_000180300	GO:0016301	kinase activity	1091.69
TsM_000180300	GO:0016740	transferase activity	601.522
TsM_000180300	GO:0003824	catalytic activity	343.411
TsM_000260900	ND
TsM_000455600	GO:0042626	ATPase activity, coupled to transmembrane movement of substances	8025.97
TsM_000455600	GO:0016787	hydrolase activity	378.348
TsM_000602800	GO:0008270	zinc ion binding	11883.6
TsM_000691500	GO:0004672	protein kinase activity	442.44
TsM_000691500	GO:0016772	transferase activity, transferring phosphorus-containing groups	270.755
TsM_000691500	GO:0016740	transferase activity	219.931
TsM_000046400	GO:0016881	acid-amino acid ligase activity	8088.1
TsM_000046400	GO:0016874	ligase activity	4850.16
TsM_000065700	GO:0008233	peptidase activity	8003.5
TsM_000065700	GO:0004867	serine-type endopeptidase inhibitor activity	668.124
TsM_000775300	ND
TsM_001184300	GO:0008270	zinc ion binding	896.596
TsM_001184300	GO:0015923	mannosidase activity	861.112
TsM_001184300	GO:0004559	alpha-mannosidase activity	740
TsM_001184300	GO:0046872	metal ion binding	501.484
TsM_001184300	GO:0004553	hydrolase activity, hydrolyzing O-glycosyl compounds	464.37
TsM_001184300	GO:0016787	hydrolase activity	387.109
TsM_001184300	GO:0016798	hydrolase activity, acting on glycosyl bonds	375.435
TsM_001184300	GO:0003824	catalytic activity	261.682
TsM_001139000	ND
TsM_000482500	GO:0003743	translation initiation factor activity	20359.5
TsM_001168200	GO:0017112	Rab guanyl-nucleotide exchange factor activity	270.891
TsM_001107000	GO:0016491	oxidoreductase activity	2278.23
TsM_000468300	ND

## Sheet: Cluster 2(CNS)
Biological Function					Biological Function
Protein ID	Biological process	Name	Total score		Protein ID	Biological process	Name	Total score
TsM_000016600	GO:0003873	6-phosphofructo-2-kinase activity	3572.21		TsM_001031400	GO:0006200	ATP catabolic process	5062.8
TsM_000463100	GO:0003779	actin binding	243.429		TsM_000114000	GO:0015991	ATP hydrolysis coupled proton transport	23873.4
TsM_000470800	GO:0003779	actin binding	316.365		TsM_000574000	GO:0009058	biosynthetic process	4903.03
TsM_000113800	GO:0003995	acyl-CoA dehydrogenase activity	948.759		TsM_000824500	GO:0009058	biosynthetic process	3652.1
TsM_000199600	GO:0004016	adenylate cyclase activity	906.424		TsM_000199600	GO:0006171	cAMP biosynthetic process	1468.67
TsM_000199600	GO:0004016	adenylate cyclase activity	906.424		TsM_000908600	GO:0005975	carbohydrate metabolic process	1098.3
TsM_000257400	GO:0004032	alditol:NADP+ 1-oxidoreductase activity	1467.98		TsM_000661000	GO:0005975	carbohydrate metabolic process	1319.32
TsM_000055000	GO:0004177	aminopeptidase activity	2746.91		TsM_000016600	GO:0046835	carbohydrate phosphorylation	2035.45
TsM_001034800	GO:0005524	ATP binding	686.732		TsM_000747300	GO:0007155	cell adhesion	632.291
TsM_001024600	GO:0005524	ATP binding	1028.77		TsM_000470800	GO:0007155	cell adhesion	1128.13
TsM_000472400	GO:0005524	ATP binding	1542.46		TsM_001197400	GO:0007155	cell adhesion	1985.63
TsM_000180100	GO:0005524	ATP binding	820.954		TsM_000470800	GO:0007160	cell-matrix adhesion	562.368
TsM_000723400	GO:0005524	ATP binding	3609.32		TsM_000511100	GO:0006874	cellular calcium ion homeostasis	497.613
TsM_000016600	GO:0005524	ATP binding	1983.48		TsM_000750900	GO:0071482	cellular response to light stimulus	243.024
TsM_000078600	GO:0005524	ATP binding	727.623		TsM_000511100	GO:0009992	cellular water homeostasis	674.096
TsM_000957100	GO:0005524	ATP binding	1118.79		TsM_000004300	GO:1902476	chloride transmembrane transport	1353.48
TsM_000500200	GO:0005524	ATP binding	840.596		TsM_000004300	GO:0006821	chloride transport	1203.69
TsM_000511100	GO:0005509	calcium ion binding	8165.78		TsM_000463100	GO:0009235	cobalamin metabolic process	6763.72
TsM_001205900	GO:0005509	calcium ion binding	13788.6		TsM_000199600	GO:0009190	cyclic nucleotide biosynthetic process	5951.56
TsM_000682800	GO:0005509	calcium ion binding	8004.74		TsM_000850700	GO:0006260	DNA replication	242.455
TsM_000511100	GO:0005544	calcium-dependent phospholipid binding	11842.8		TsM_000723400	GO:0006260	DNA replication	8011.59
TsM_000682800	GO:0005544	calcium-dependent phospholipid binding	10006.1		TsM_000850700	GO:0006265	DNA topological change	7038.28
TsM_000574000	GO:0003824	catalytic activity	751.341		TsM_000724800	GO:0006897	endocytosis	987.19
TsM_000751900	GO:0003824	catalytic activity	1985.47		TsM_000682800	GO:0070062	extracellular vesicular exosome	539.08
TsM_000016600	GO:0003824	catalytic activity	705.462		TsM_001205900	GO:0001754	eye photoreceptor cell differentiation	307.531
TsM_000967700	GO:0003824	catalytic activity	1835.68		TsM_000016600	GO:0006000	fructose metabolic process	2446.74
TsM_001014300	GO:0003824	catalytic activity	1829.37		TsM_000572200	GO:0007186	G-protein coupled receptor signaling pathway	1370.53
TsM_001128300	GO:0003824	catalytic activity	3422.88		TsM_000069000	GO:0007186	G-protein coupled receptor signaling pathway	293.986
TsM_000004300	GO:0015377	cation:chloride symporter activity	6466.91		TsM_000699200	GO:0007186	G-protein coupled receptor signaling pathway	1673.51
TsM_000470800	GO:0050839	cell adhesion molecule binding	782.723		TsM_000572200	GO:0006184	GTP catabolic process	3227.47
TsM_000416400	GO:0003682	chromatin binding	13441.7		TsM_000416400	GO:0007507	heart development	1009.36
TsM_000120700	GO:0005518	collagen binding	2090.71		TsM_000529100	GO:0043968	histone H2A acetylation	2093.03
TsM_000147500	GO:0004129	cytochrome-c oxidase activity	2832.07		TsM_000529100	GO:0043967	histone H4 acetylation	1911.37
TsM_000850700	GO:0003677	DNA binding	2319.73		TsM_000147500	GO:1902600	hydrogen ion transmembrane transport	3685.78
TsM_000723400	GO:0003677	DNA binding	3634.7		TsM_000470800	GO:0007229	integrin-mediated signaling pathway	3239.44
TsM_000850700	GO:0003917	DNA topoisomerase type I activity	1754.44		TsM_001144200	GO:0006886	intracellular protein transport	17740.5
TsM_000850700	GO:0003918	DNA topoisomerase type II (ATP-hydrolyzing) activity	1297.44		TsM_000864700	GO:0035556	intracellular signal transduction	2252.8
TsM_000724800	GO:1990175	EH domain binding	2296.7		TsM_000199600	GO:0035556	intracellular signal transduction	5496.12
TsM_000103600	GO:0004519	endonuclease activity	3363.34		TsM_000750900	GO:0034220	ion transmembrane transport	532.906
TsM_000827300	GO:0004175	endopeptidase activity	1144.96		TsM_000004300	GO:0006811	ion transport	512.604
TsM_000103600	GO:0004527	exonuclease activity	3962.47		TsM_000750900	GO:0006811	ion transport	453.598
TsM_000706400	GO:0005201	extracellular matrix structural constituent	6153		TsM_000574000	GO:0042851	L-alanine metabolic process	2818.16
TsM_000908600	GO:0042132	fructose 1,6-bisphosphate 1-phosphatase activity	1432.35		TsM_000864700	GO:0016042	lipid catabolic process	3276.74
TsM_000016600	GO:0004331	fructose-2,6-bisphosphate 2-phosphatase activity	5657.19		TsM_000864700	GO:0006629	lipid metabolic process	2107.66
TsM_000572200	GO:0005525	GTP binding	1157.13		TsM_000203700	GO:0001889	liver development	1754.4
TsM_000466200	GO:0005525	GTP binding	3645.39		TsM_000751900	GO:0001676	long-chain fatty acid metabolic process	1010.16
TsM_000069000	GO:0003924	GTPase activity	882.169		TsM_001014300	GO:0001676	long-chain fatty acid metabolic process	2166.94
TsM_000069000	GO:0051020	GTPase binding	815.729		TsM_000824500	GO:0097502	mannosylation	13459.8
TsM_000572200	GO:0019001	guanyl nucleotide binding	1083.8		TsM_000445600	GO:0000460	maturation of 5.8S rRNA	1303.89
TsM_000472400	GO:0004386	helicase activity	2093.68		TsM_000850700	GO:0008152	metabolic process	364.486
TsM_000114000	GO:0015078	hydrogen ion transmembrane transporter activity	16040.8		TsM_000472400	GO:0008152	metabolic process	348.51
TsM_001020500	GO:0016787	hydrolase activity	235.653		TsM_000634800	GO:0008152	metabolic process	239.165
TsM_000472400	GO:0016787	hydrolase activity	1073.39		TsM_000826600	GO:0008152	metabolic process	1218.21
TsM_000055000	GO:0016787	hydrolase activity	481.148		TsM_000223100	GO:0008152	metabolic process	673.201
TsM_000908600	GO:0016787	hydrolase activity	750.387		TsM_000113800	GO:0008152	metabolic process	227.638
TsM_000799400	GO:0016787	hydrolase activity	2761.76		TsM_000751900	GO:0008152	metabolic process	827.814
TsM_000236500	GO:0016787	hydrolase activity	3119.25		TsM_000016600	GO:0008152	metabolic process	233.274
TsM_000827300	GO:0016787	hydrolase activity	1788.68		TsM_000967700	GO:0008152	metabolic process	505.274
TsM_000221300	GO:0016787	hydrolase activity	448.135		TsM_001014300	GO:0008152	metabolic process	618.068
TsM_000986600	GO:0016787	hydrolase activity	3685.69		TsM_000236500	GO:0008152	metabolic process	362.413
TsM_000864700	GO:0016787	hydrolase activity	1486.1		TsM_000986600	GO:0008152	metabolic process	1483.68
TsM_000864700	GO:0016787	hydrolase activity	1486.1		TsM_001128300	GO:0008152	metabolic process	1383.28
TsM_000255100	GO:0004422	hypoxanthine phosphoribosyltransferase activity	4054.16		TsM_000445600	GO:0008152	metabolic process	634.834
TsM_000612900	GO:0042802	identical protein binding	813.549		TsM_000468000	GO:0008152	metabolic process	1108.77
TsM_000706600	GO:0005178	integrin binding	1377.93		TsM_000491000	GO:0032259	methylation	1411.81
TsM_000706400	GO:0005178	integrin binding	9076.99		TsM_000548300	GO:0032259	methylation	7648.12
TsM_000511100	GO:0005178	integrin binding	494.364		TsM_000678100	GO:0007017	microtubule-based process	4211.06
TsM_000470800	GO:0005178	integrin binding	416.883		TsM_000308400	GO:0007017	microtubule-based process	4463.83
TsM_000120700	GO:0005178	integrin binding	205.867		TsM_000839600	GO:0007017	microtubule-based process	5396.53
TsM_000750900	GO:0005216	ion channel activity	4728.46		TsM_000168900	GO:0051560	mitochondrial calcium ion homeostasis	4369.22
TsM_000850700	GO:0016853	isomerase activity	1771.68		TsM_000807900	GO:0006120	mitochondrial electron transport, NADH to ubiquinone	737.632
TsM_000016600	GO:0016301	kinase activity	808.498		TsM_000717800	GO:0008566	mitochondrial protein-transporting ATPase activity	655.058
TsM_000957100	GO:0016301	kinase activity	226.121		TsM_000967700	GO:0033314	mitotic DNA replication checkpoint	2253.68
TsM_000172600	GO:0016301	kinase activity	587.636		TsM_000470800	GO:0007275	multicellular organismal development	726.259
TsM_000661000	GO:0016301	kinase activity	1306.37		TsM_000425200	GO:0009435	NAD biosynthetic process	2160.4
TsM_000180100	GO:0016874	ligase activity	598.424		TsM_000706400	GO:0007162	negative regulation of cell adhesion	852.733
TsM_000751900	GO:0016874	ligase activity	3082.96		TsM_000416400	GO:0008285	negative regulation of cell proliferation	2117.67
TsM_001014300	GO:0016874	ligase activity	3019.74		TsM_000515300	GO:0010951	negative regulation of endopeptidase activity	13840.4
TsM_001034800	GO:0016829	lyase activity	1548.68		TsM_001225600	O:0010951	negative regulation of endopeptidase activity	4253.04
TsM_000199600	GO:0016829	lyase activity	2501.93		TsM_000167400	GO:0045347	negative regulation of MHC class II biosynthetic process	1299.64
TsM_000199600	GO:0016829	lyase activity	2501.93		TsM_000167400	GO:0000122	negative regulation of transcription from RNA polymerase II promoter	1331.02
TsM_000634800	GO:0046872	metal ion binding	750.645		TsM_000529100	GO:0045892	negative regulation of transcription, DNA-templated	3941.16
TsM_000223100	GO:0046872	metal ion binding	803.289		TsM_000967700	GO:0051402	neuron apoptotic process	629.218
TsM_000921100	GO:0046872	metal ion binding	364.933		TsM_000706400	GO:0031175	neuron projection development	541.423
TsM_001035500	GO:0046872	metal ion binding	1522.29		TsM_000706400	GO:0021812	neuronal-glial interaction involved in cerebral cortex radial glia guided migration	1553.75
TsM_000167400	GO:0046872	metal ion binding	988.193		TsM_001034800	GO:0046496	nicotinamide nucleotide metabolic process	8509.49
TsM_000221300	GO:0004222	metalloendopeptidase activity	1246.6		TsM_000724800	GO:0007219	Notch signaling pathway	312.584
TsM_000055000	GO:0008237	metallopeptidase activity	2817.92		TsM_000103600	GO:0090305	nucleic acid phosphodiester bond hydrolysis	6109.19
TsM_000221300	GO:0008237	metallopeptidase activity	1085.21		TsM_000255100	GO:0009116	nucleoside metabolic process	3196.56
TsM_000491000	O:0008168	methyltransferase activity	253.938		TsM_000706400	GO:0042476	odontogenesis	200.301
TsM_000548300	GO:0008168	methyltransferase activity	3497.83		TsM_000257400	GO:0055114	oxidation-reduction process	9789.4
TsM_000717800	GO:0008566	mitochondrial protein-transporting ATPase activity	655.058		TsM_000113800	GO:0055114	oxidation-reduction process	2814.31
TsM_000120700	GO:0017022	myosin binding	511.014		TsM_000174900	GO:0009405	pathogenesis	3052.1
TsM_000967700	GO:0019781	NEDD8 activating enzyme activity	3494.64		TsM_000369300	GO:0008654	phospholipid biosynthetic process	10904.9
TsM_000425200	GO:0004514	nicotinate-nucleotide diphosphorylase (carboxylating) activity	832.212		TsM_000016600	GO:0016310	phosphorylation	2434.1
TsM_000472400	GO:0003676	nucleic acid binding	662.034		TsM_000661000	GO:0016310	phosphorylation	2130.8
TsM_000147000	GO:0003676	nucleic acid binding	1443.16		TsM_000500200	GO:0016310	phosphorylation	428.365
TsM_000921100	GO:0003676	nucleic acid binding	547.807		TsM_000991800	GO:0016310	phosphorylation	571.216
TsM_000167400	GO:0003676	nucleic acid binding	1839.52		TsM_000592100	GO:0043065	positive regulation of apoptotic process	1291.18
TsM_000775600	GO:0003676	nucleic acid binding	5666.78		TsM_000706400	GO:0030335	positive regulation of cell migration	240.004
TsM_000548300	GO:0003676	nucleic acid binding	2278.07		TsM_001205900	GO:0045732	positive regulation of protein catabolic process	354.313
TsM_000572200	GO:0000166	nucleotide binding	901.015		TsM_000535100	GO:0032321	positive regulation of Rho GTPase activity	919.626
TsM_001034800	GO:0000166	nucleotide binding	426.243		TsM_000612900	GO:0045944	positive regulation of transcription from RNA polymerase II promoter	1980.64
TsM_001024600	GO:0000166	nucleotide binding	516.484		TsM_000799400	GO:0006813	potassium ion transport	4719.63
TsM_000180100	GO:0000166	nucleotide binding	505.795		TsM_001020500	GO:0030150	protein import into mitochondrial matrix	28402.7
TsM_000466200	GO:0000166	nucleotide binding	1507.95		TsM_000078600	GO:0006468	protein phosphorylation	883.075
TsM_000078600	GO:0000166	nucleotide binding	378.616		TsM_000957100	GO:0006468	protein phosphorylation	292.764
TsM_000500200	GO:0000166	nucleotide binding	510.924		TsM_000500200	GO:0006468	protein phosphorylation	2015.44
TsM_000257400	GO:0016491	oxidoreductase activity	4975.1		TsM_000801600	GO:0006468	protein phosphorylation	451.453
TsM_000113800	GO:0016491	oxidoreductase activity	775.14		TsM_000991800	GO:0006468	protein phosphorylation	1044.69
TsM_000113800	GO:0016627	oxidoreductase activity, acting on the CH-CH group of donors	759.588		TsM_000529100	GO:0006468	protein phosphorylation	1296.83
TsM_000827300	GO:0008233	peptidase activity	936.491		TsM_000697500	GO:0043328	protein targeting to vacuole involved in ubiquitin-dependent protein catabolic process via the multivesicular body sorting pathway	504.719
TsM_000221300	GO:0008233	peptidase activity	740.247		TsM_000466200	GO:0015031	protein transport	1052.25
TsM_000864700	GO:0004435	phosphatidylinositol phospholipase C activity	3178.62		TsM_000697500	GO:0015031	protein transport	473.02
TsM_000864700	GO:0004435	phosphatidylinositol phospholipase C activity	3178.62		TsM_000759100	GO:0015031	protein transport	229.171
TsM_000864700	GO:0008081	phosphoric diester hydrolase activity	2078.6		TsM_000634800	GO:0016567	protein ubiquitination	18984.2
TsM_000864700	GO:0008081	phosphoric diester hydrolase activity	2078.6		TsM_000055000	GO:0006508	proteolysis	15997.9
TsM_000908600	GO:0042578	phosphoric ester hydrolase activity	938.215		TsM_000827300	GO:0006508	proteolysis	3309.41
TsM_000199600	GO:0016849	phosphorus-oxygen lyase activity	4597.22		TsM_000221300	GO:0006508	proteolysis	20045.8
TsM_000199600	GO:0016849	phosphorus-oxygen lyase activity	4597.22		TsM_000515300	GO:0006508	proteolysis	444.04
TsM_000172600	GO:0016773	phosphotransferase activity, alcohol group as acceptor	2573.69		TsM_000827300	GO:0051603	proteolysis involved in cellular protein catabolic process	5078.99
TsM_000369300	GO:0016780	phosphotransferase activity, for other substituted phosphate groups	8341.34		TsM_000255100	GO:0006166	purine ribonucleoside salvage	4991.27
TsM_000168900	GO:0044822	poly(A) RNA binding	2766.7		TsM_000967700	GO:0042981	regulation of apoptotic process	518.721
TsM_000004300	GO:0015379	potassium:chloride symporter activity	8375.35		TsM_000592100	GO:0042981	regulation of apoptotic process	1303.57
TsM_000799400	GO:0008556	potassium-transporting ATPase activity	6236.09		TsM_001197400	GO:0030155	regulation of cell adhesion	2182.63
TsM_000463100	GO:0005515	protein binding	503.521		TsM_001197400	GO:0030334	regulation of cell migration	4008.81
TsM_000069000	GO:0032403	protein complex binding	647.842		TsM_001205900	GO:0090249	regulation of cell motility involved in somitogenic axis elongation	394.66
TsM_000967700	GO:0046982	protein heterodimerization activity	752.42		TsM_000120700	GO:0045995	regulation of embryonic development	224.85
TsM_000470800	GO:0046982	protein heterodimerization activity	555.963		TsM_001197400	GO:0045995	regulation of embryonic development	1378.9
TsM_000697500	GO:0042803	protein homodimerization activity	906.21		TsM_000967700	GO:0043523	regulation of neuron apoptotic process	664.303
TsM_000078600	GO:0004672	protein kinase activity	508.834		TsM_000535100	GO:0035023	regulation of Rho protein signal transduction	975.3
TsM_000957100	GO:0004672	protein kinase activity	547.36		TsM_000167400	GO:0006355	regulation of transcription, DNA-templated	6931.62
TsM_000500200	GO:0004672	protein kinase activity	619.739		TsM_000775600	GO:0006355	regulation of transcription, DNA-templated	12524.3
TsM_000078600	GO:0004674	protein serine/threonine kinase activity	726.184		TsM_001016600	GO:0006417	regulation of translation	1485.56
TsM_000500200	GO:0004674	protein serine/threonine kinase activity	904.037		TsM_000069000	GO:0060041	retina development in camera-type eye	335.53
TsM_000223100	GO:0019706	protein-cysteine S-palmitoyltransferase activity	4868.56		TsM_000203700	GO:0060041	retina development in camera-type eye	1663.42
TsM_001144200	GO:0008536	Ran GTPase binding	27884.8		TsM_000699200	GO:0060041	retina development in camera-type eye	1972.01
TsM_000470800	GO:0004872	receptor activity	6048.9		TsM_000722100	GO:0042254	ribosome biogenesis	425.316
TsM_000120700	GO:0005102	receptor binding	1575.21		TsM_000180100	GO:0006396	RNA processing	2125.01
TsM_001197400	GO:0005102	receptor binding	11133.2		TsM_000572200	GO:0007165	signal transduction	813.567
TsM_001197400	GO:0005102	receptor binding	11133.2		TsM_000864700	GO:0007165	signal transduction	1995.34
TsM_000472400	GO:0003723	RNA binding	960.156		TsM_000699200	GO:0007165	signal transduction	261.889
TsM_000612900	GO:0003723	RNA binding	557.792		TsM_000466200	GO:0007264	small GTPase mediated signal transduction	1878.38
TsM_001016600	GO:0003723	RNA binding	6132.3		TsM_000799400	GO:0006814	sodium ion transport	4957.82
TsM_001016600	GO:0003723	RNA binding	6132.3		TsM_000045500	GO:0006814	sodium ion transport	5914.21
TsM_000180100	GO:0003972	RNA ligase (ATP) activity	2645.75		TsM_000706400	GO:0034446	substrate adhesion-dependent cell spreading	245.776
TsM_000180100	GO:0008452	RNA ligase activity	1424.38		TsM_000840900	GO:0048488	synaptic vesicle endocytosis	383.115
TsM_001225600	GO:0004867	serine-type endopeptidase inhibitor activity	5706.06		TsM_000174600	GO:0006351	transcription, DNA-templated	297.18
TsM_000515300	GO:0004867	serine-type endopeptidase inhibitor activity	11550.4		TsM_000167400	GO:0006351	transcription, DNA-templated	576.481
TsM_000515300	GO:0004867	serine-type endopeptidase inhibitor activity	11550.4		TsM_000303200	GO:0006412	translation	5921.43
TsM_000069000	GO:0030507	spectrin binding	330.45		TsM_001016600	GO:0006412	translation	1150.42
TsM_000303200	GO:0003735	structural constituent of ribosome	4213.56		TsM_000629600	GO:0006412	translation	16750.6
TsM_000827300	GO:0004298	threonine-type endopeptidase activity	2375.7		TsM_000004300	GO:0055085	transmembrane transport	724.01
TsM_000697500	GO:0008134	transcription factor binding	824.549		TsM_000750900	GO:0055085	transmembrane transport	432.709
TsM_000574000	GO:0016740	transferase activity	375.48		TsM_000045500	GO:0055085	transmembrane transport	3797.93
TsM_000826600	GO:0016740	transferase activity	3186.9		TsM_001031400	GO:0055085	transmembrane transport	1901.91
TsM_000223100	GO:0016740	transferase activity	1144.82		TsM_000495200	GO:0006810	transport	1980.38
TsM_000255100	GO:0016740	transferase activity	1897.57		TsM_001144200	GO:0006810	transport	328.41
TsM_001035500	GO:0016740	transferase activity	211.536		TsM_000697500	GO:0006810	transport	540.856
TsM_000661000	GO:0016740	transferase activity	332.891		TsM_000004300	GO:0006810	transport	561.104
TsM_000548300	GO:0016740	transferase activity	904.19		TsM_000149800	GO:0006810	transport	2458.97
TsM_000369300	GO:0016740	transferase activity	2854.5		TsM_000203700	GO:0006810	transport	624.401
TsM_000826600	GO:0016746	transferase activity, transferring acyl groups	6549.42		TsM_000750900	GO:0006810	transport	372.599
TsM_000223100	GO:0016746	transferase activity, transferring acyl groups	2157.29		TsM_001031400	GO:0006810	transport	1508.72
TsM_000255100	GO:0016757	transferase activity, transferring glycosyl groups	527.37		TsM_000180100	GO:0008033	tRNA processing	1893.29
TsM_000078600	GO:0016772	transferase activity, transferring phosphorus-containing groups	313.025		TsM_000180100	GO:0006388	tRNA splicing, via endonucleolytic cleavage and ligation	4990.65
TsM_000957100	GO:0016772	transferase activity, transferring phosphorus-containing groups	334.311		TsM_000612900	GO:0006388	tRNA splicing, via endonucleolytic cleavage and ligation	3011.95
TsM_000500200	GO:0016772	transferase activity, transferring phosphorus-containing groups	383.975		TsM_001024600	Not Found.
TsM_000495200	GO:0005215	transporter activity	1086.51		TsM_000435000	Not Found.
TsM_000004300	GO:0005215	transporter activity	406.146		TsM_000073600	Not Found.
TsM_000149800	GO:0005215	transporter activity	1219.5		TsM_000147000	Not Found.
TsM_000045500	GO:0005215	transporter activity	5708.23		TsM_001095900	Not Found.
TsM_000045500	GO:0005215	transporter activity	5708.23		TsM_000921100	Not Found.
TsM_000967700	GO:0031625	ubiquitin protein ligase binding	893.51		TsM_000706600	Not Found.
TsM_000634800	GO:0004842	ubiquitin-protein transferase activity	8660.34		TsM_000710100	Not Found.
TsM_000634800	GO:0008270	zinc ion binding	3271.51		TsM_000626700	Not Found.
TsM_000223100	GO:0008270	zinc ion binding	1237.37		TsM_000268300	Not Found.
TsM_000921100	GO:0008270	zinc ion binding	413.072		TsM_000062800	Not Found.
TsM_000055000	GO:0008270	zinc ion binding	4557.13		TsM_000222700	Not Found.
TsM_001035500	GO:0008270	zinc ion binding	2335.51		TsM_000172600	Not Found.
TsM_000174600	GO:0008270	zinc ion binding	7475.04		TsM_001035500	Not Found.
TsM_001205900	GO:0008270	zinc ion binding	210.624		TsM_000239000	Not Found.
TsM_000167400	GO:0008270	zinc ion binding	1906.78		TsM_000565500	Not Found.
TsM_000986600	GO:0008270	zinc ion binding	438.768		TsM_001007100	Not Found.
TsM_000435000	Not found				TsM_000613500	Not Found.
TsM_000747300	Not found				TsM_000437000	Not Found.
TsM_000073600	Not found				TsM_000832700	Not Found.
TsM_001095900	Not found				TsM_001120200	Not Found.
TsM_000710100	Not found				TsM_000326300	Not Found.
TsM_000626700	Not found				TsM_000822800	Not Found.
TsM_000268300	Not found				TsM_000515600	Not Found.
TsM_000062800	Not found				TsM_000294900	Not Found.
TsM_000222700	Not found				TsM_000038400	Not Found.
TsM_000592100	Not found				TsM_001196200	Not Found.
TsM_000239000	Not found
TsM_000535100	Not found
TsM_000565500	Not found
TsM_001007100	Not found
TsM_000203700	Not found
TsM_000840900	Not found
TsM_000613500	Not found
TsM_000437000	Not found
TsM_000832700	Not found
TsM_001120200	Not found
TsM_000326300	Not found
TsM_000822800	Not found
TsM_000722100	Not found
TsM_000515600	Not found
TsM_000678100	Not found
TsM_000722100	Not found
TsM_000515600	Not found
TsM_000678100	Not found

## Sheet: SM pig proteome
This information was obtained from[65]
	Sus scrofa (REF)	Client Text Box Input ( Hierarchy NEW! Tips)
PANTHER GO-Slim Molecular Function	#	#	expected	Fold Enrichment	+/-	P value
actin binding	130	22	4.4	5.01	+	2.75e-07
cytoskeletal protein binding	209	30	7.07	4.25	+	1.55e-08
protein binding	2481	121	83.89	1.44	+	0.0048
translation regulator activity	79	12	2.67	4.49	+	0.00404
motor activity	109	16	3.69	4.34	+	0.000286
pyrophosphatase activity	561	39	18.97	2.06	+	0.00497
hydrolase activity	1982	108	67.01	1.61	+	0.000121
catalytic activity	4760	288	160.94	1.79	+	3.8e-24
isomerase activity	143	19	4.84	3.93	+	0.000135
oxidoreductase activity	586	77	19.81	3.89	+	2.82e-21
structural constituent of cytoskeleton	475	61	16.06	3.8	+	4.24e-16
structural molecule activity	819	96	27.69	3.47	+	2.21e-23
structural constituent of ribosome	218	25	7.37	3.39	+	3.98e-05
Unclassified	10979	263	371.22	0.71	-	0
sequence-specific DNA binding transcription factor activity	978	12	33.07	0.36	-	0.00308
receptor activity	1750	7	59.17	< 0.2	-	2.75e-16
	Sus scrofa (REF)	Client Text Box Input
PANTHER Pathways	#	#	expected	Fold Enrichment	+/-	P value
TCA cycle	16	6	0.54	11.09	+	0.00337
Glycolysis	24	9	0.81	11.09	+	3.04e-05
Cytoskeletal regulation by Rho GTPase	67	20	2.27	8.83	+	7.66e-11
Ubiquitin proteasome pathway	65	15	2.2	6.83	+	1.86e-06
De novo purine biosynthesis	35	8	1.18	6.76	+	0.00509
Parkinson disease	91	19	3.08	6.18	+	1.11e-07
Nicotinic acetylcholine receptor signaling pathway	87	16	2.94	5.44	+	1.33e-05
Integrin signalling pathway	180	26	6.09	4.27	+	2.14e-07
Huntington disease	140	19	4.73	4.01	+	8.66e-05
Inflammation mediated by chemokine and cytokine signaling pathway	251	22	8.49	2.59	+	0.0107
