# Supplementary material for: Quantitative multiplexed proteomics of Taenia solium cysts obtained from the skeletal muscle and central nervous system of pigs
Source: PLoS Negl Trop Dis. 2017 Sep 25;11(9):e0005962. doi: 10.1371/journal.pntd.0005962 (PMC5634658; doi:10.1371/journal.pntd.0005962)
Supplement: S6 Data — The proteome of Taenia solium was compared with the reported proteomes of Echinococcus granulosus, E. multilocularis and Mesocestoides corti. (XLSX) [file pntd.0005962.s013.xlsx]

## Sheet: E. multilocularis
E. multilocularis	T. solium			Only E. multilocularis	Shared
tr|A0A068Y0R4|A0A068Y0R4_ECHMU	TsM_000719200			TsM_00095870	TsM_000741000
tr|A0A068Y354|A0A068Y354_ECHMU	TsM_000747500			TsM_001169000	TsM_000888800
tr|A0A087W1V5|A0A087W1V5_ECHMU	TsM_000569000			TsM_000110600	TsM_000255100
tr|A0A068YL65|A0A068YL65_ECHMU	TsM_000804900			TsM_000989400	TsM_001158800
tr|A0A068YAR5|A0A068YAR5_ECHMU	TsM_000758000			TsM_000941500	TsM_000238300
tr|A0A068YG69|A0A068YG69_ECHMU	TsM_000524400			TsM_000397000	TsM_000610200
tr|A0A068Y8L0|A0A068Y8L0_ECHMU	TsM_000662800			TsM_00012360	TsM_000599900
tr|B5LT56|B5LT56_ECHGR	TsM_000888800				TsM_001072900
tr|C3VX21|C3VX21_ECHGR	TsM_000397000				TsM_000982900
tr|A0A068Y6T7|A0A068Y6T7_ECHMU	TsM_000471200				TsM_000120700
tr|A0A068YBR6|A0A068YBR6_ECHMU	TsM_000675100				TsM_001074100
tr|A0A068Y8T5|A0A068Y8T5_ECHMU	TsM_000982900				TsM_000463200
tr|A0A068XX95|A0A068XX95_ECHMU	TsM_000888800				TsM_000586900
tr|A0A087VXV3|A0A087VXV3_ECHMU	TsM_000665600				TsM_001015200
tr|A0A068YL28|A0A068YL28_ECHMU	TsM_000588000				TsM_000412200
tr|A0A087W294|A0A087W294_ECHMU	TsM_000494500				TsM_000454300
tr|A0A087W014|A0A087W014_ECHMU	TsM_000383200				TsM_000037100
tr|A0A087VZW9|A0A087VZW9_ECHMU	TsM_000353300				TsM_001177100
tr|A0A068Y9L7|A0A068Y9L7_ECHMU	TsM_001177100				TsM_000588000
tr|A0A068Y8Y2|A0A068Y8Y2_ECHMU	TsM_000732400				TsM_000579600
tr|A0A068YBC2|A0A068YBC2_ECHMU	TsM_001048700				TsM_001048700
tr|A0A068Y0Z0|A0A068Y0Z0_ECHMU	TsM_00012360				TsM_001024400
tr|A0A068XZC7|A0A068XZC7_ECHMU	TsM_000463200				TsM_001012100
tr|A0A068Y9B8|A0A068Y9B8_ECHMU	TsM_000599900				TsM_000056400
tr|A0A068YA36|A0A068YA36_ECHMU	TsM_000696200				TsM_000383200
tr|E9RH13|E9RH13_ECHMU	TsM_000494400				TsM_000975300
tr|A0A068Y534|A0A068Y534_ECHMU	TsM_000474400				TsM_000696200
tr|A0A068Y451|A0A068Y451_ECHMU	TsM_000048200				TsM_000707000
tr|A0A068YK72|A0A068YK72_ECHMU	TsM_001012100				TsM_000970200
tr|A0A068YA92|A0A068YA92_ECHMU	TsM_00095870				TsM_000680700
tr|A0A087W270|A0A087W270_ECHMU	TsM_000680700				TsM_000804900
tr|A0A068YIV7|A0A068YIV7_ECHMU	TsM_000233800				TsM_000455000
tr|A0A068Y960|A0A068Y960_ECHMU	TsM_000493800				TsM_000111900
tr|A0A023IUL7|A0A023IUL7_ECHMU	TsM_000719500				TsM_000524400
tr|A0A087VXH4|A0A087VXH4_ECHMU	TsM_000586900				TsM_000503600
tr|A0A068Y6F2|A0A068Y6F2_ECHMU	TsM_000595600				TsM_000719200
tr|A0A087VYS3|A0A087VYS3_ECHMU	TsM_001107600				TsM_000569000
tr|A0A087W1M5|A0A087W1M5_ECHMU	TsM_001074100				TsM_000691600
tr|A0A068YA09|A0A068YA09_ECHMU	TsM_000409500				TsM_000747500
tr|A0A068Y422|A0A068Y422_ECHMU	TsM_000414400				TsM_000467100
tr|A0A068Y3D4|A0A068Y3D4_ECHMU	TsM_000534400				TsM_000676800
tr|A0A068YDZ2|A0A068YDZ2_ECHMU	TsM_000134300				TsM_000809400
tr|A0A068XZN3|A0A068XZN3_ECHMU	TsM_000034100				TsM_001154300
tr|A0A068YAT4|A0A068YAT4_ECHMU	TsM_001024400				TsM_000566100
tr|A0A068YAK8|A0A068YAK8_ECHMU	TsM_000676800				TsM_001083000
tr|A0A068Y4R3|A0A068Y4R3_ECHMU	TsM_001185100				TsM_000270700
sp|Q02970|FABP1_ECHGR	TsM_001185100				TsM_000048200
tr|A0A068Y3H6|A0A068Y3H6_ECHMU	TsM_001169000				TsM_000662800
tr|A0A068YFL8|A0A068YFL8_ECHMU	TsM_001158800				TsM_000860800
tr|A0A068Y0H2|A0A068Y0H2_ECHMU	TsM_000183200				TsM_000353300
tr|A0A068YGP7|A0A068YGP7_ECHMU	TsM_000467100				TsM_000414400
tr|A0A068Y6A2|A0A068Y6A2_ECHMU	TsM_000762500				TsM_000684800
tr|A0A068Y5G1|A0A068Y5G1_ECHMU	TsM_000817200				TsM_000796500
tr|A0A087W1Q2|A0A087W1Q2_ECHMU	TsM_000683100				TsM_000482600
tr|A7LKP5|A7LKP5_ECHMU	TsM_000412200				TsM_000483200
tr|Q27653|Q27653_ECHMU	TsM_000610200				TsM_000409500
tr|A0A087W2E9|A0A087W2E9_ECHMU	TsM_000056400				TsM_000534400
tr|A0A068YEQ3|A0A068YEQ3_ECHMU	TsM_001083000				TsM_000471200
tr|A0A068Y9Z0|A0A068Y9Z0_ECHMU	TsM_000650100				TsM_001155200
tr|A0A068XZS0|A0A068XZS0_ECHMU	TsM_000970200				TsM_000825900
tr|A0A068Y3L6|A0A068Y3L6_ECHMU	TsM_000970200				TsM_000604800
tr|A0A087W0J4|A0A087W0J4_ECHMU	TsM_000238300				TsM_000605600
tr|A0A087VZ78|A0A087VZ78_ECHMU	TsM_000605600				TsM_000595600
tr|A0A068YEK5|A0A068YEK5_ECHMU	TsM_000825900				TsM_000719500
tr|Q05768|Q05768_ECHMU	TsM_000841100				TsM_000587600
tr|A0A068YEG5|A0A068YEG5_ECHMU	TsM_000079500				TsM_001185100
tr|A0A068YCV1|A0A068YCV1_ECHMU	TsM_000255100				TsM_000673600
tr|A0A068Y7F9|A0A068Y7F9_ECHMU	TsM_001154300				TsM_000453700
tr|A0A068Y611|A0A068Y611_ECHMU	TsM_000809400				TsM_001053100
tr|A0A068YK45|A0A068YK45_ECHMU	TsM_000684800				TsM_000070800
tr|U6HPC6|U6HPC6_ECHMU	TsM_000566100				TsM_000134300
tr|A0A068Y2L2|A0A068Y2L2_ECHMU	TsM_000120700				TsM_000447700
tr|A0A077RD32|A0A077RD32_ECHMU	TsM_000057400				TsM_000671000
tr|A0A068Y4U0|A0A068Y4U0_ECHMU	TsM_000070800				TsM_000569500
tr|M5A7J4|M5A7J4_ECHMU	TsM_000555100				TsM_000730500
tr|A0A087VY24|A0A087VY24_ECHMU	TsM_000730500				TsM_000597700
tr|A0A068XZZ3|A0A068XZZ3_ECHMU	TsM_000741000				TsM_000671500
tr|A0A068YGH7|A0A068YGH7_ECHMU	TsM_000691600				TsM_000494500
r|A0A068YLB9|A0A068YLB9_ECHMU	TsM_000579600				TsM_000233800
tr|A0A068XZS4|A0A068XZS4_ECHMU	TsM_001015200				TsM_000813300
tr|A0A068Y3I0|A0A068Y3I0_ECHM	TsM_000037100				TsM_000834500
tr|A0A068YFZ6|A0A068YFZ6_ECHMU	TsM_000700200				TsM_000183200
tr|A0A068YML6|A0A068YML6_ECHMU	TsM_000853000				TsM_000841100
tr|U6I0U1|U6I0U1_ECHMU	TsM_000860800				TsM_000493800
tr|A0A068Y4S0|A0A068Y4S0_ECHMU	TsM_000597700				TsM_000079500
tr|A0A068Y041|A0A068Y041_ECHMU	TsM_000763700				TsM_000650100
tr|A0A068YB15|A0A068YB15_ECHMU	TsM_000796500				TsM_000057400
tr|A0A068YDW9|A0A068YDW9_ECHMU	TsM_001053100				TsM_000817200
tr|A0A068Y074|A0A068Y074_ECHMU	TsM_000110600				TsM_000627900
tr|A0A087VYZ7|A0A087VYZ7_ECHMU	TsM_000482600				TsM_000751000
tr|A0A068YA74|A0A068YA74_ECHMU	TsM_000401600				TsM_000732400
tr|A0A068Y936|A0A068Y936_ECHMU	TsM_000569500				TsM_000555100
tr|A0A068YCK1|A0A068YCK1_ECHMU	TsM_000989400				TsM_000494400
tr|A0A087VZH9|A0A087VZH9_ECHMU	TsM_000454300				TsM_000661300
tr|A0A087VZ45|A0A087VZ45_ECHMU	TsM_000604800				TsM_000683100
tr|A0A068YNR7|A0A068YNR7_ECHM	TsM_000998400				TsM_000762500
tr|A0A068Y8P6|A0A068Y8P6_ECHMU	TsM_000671000				TsM_000486200
tr|A0A068XWY5|A0A068XWY5_ECHMU	TsM_000707000				TsM_000758000
tr|A0A087W2F4|A0A087W2F4_ECHMU	TsM_000482300				TsM_000998400
tr|A0A068Y8F2|A0A068Y8F2_ECHMU	TsM_000941500				TsM_000700200
tr|A0A068YH49|A0A068YH49_ECHMU	TsM_000813300				TsM_000783200
tr|A0A068YCU0|A0A068YCU0_ECHMU	TsM_000661300				TsM_000474400
tr|A0A068YAT9|A0A068YAT9_ECHMU	TsM_000673600				TsM_000482300
tr|U6JIW6|U6JIW6_ECHGR	TsM_000783200				TsM_000675100
tr|A0A068XTY4|A0A068XTY4_ECHMU	TsM_000834500				TsM_000401600
tr|Q867R0|Q867R0_ECHMU	TsM_000447700				TsM_000763700
tr|Q5FAR7|Q5FAR7_ECHMU	TsM_000447700				TsM_000665600
tr|Q5FAR5|Q5FAR5_ECHMU	TsM_000447700				TsM_000034100
tr|A0A068XWC8|A0A068XWC8_ECHMU	TsM_000447700				TsM_000853000
tr|A0A068Y7V7|A0A068Y7V7_ECHMU	TsM_000270700				TsM_001107600
tr|Q86M52|Q86M52_ECHMU	TsM_001155200
tr|U6FTV7|U6FTV7_ECHGR	TsM_000503600
tr|A0A087VYA8|A0A087VYA8_ECHMU	TsM_000975300
tr|A0A068XZ47|A0A068XZ47_ECHMU	TsM_000453700
tr|A0A077RCQ5|A0A077RCQ5_ECHMU	TsM_000587600
tr|A0A068XX27|A0A068XX27_ECHMU	TsM_000486200
tr|A0A068Y1I2|A0A068Y1I2_ECHM	TsM_000455000
tr|A0A068YD59|A0A068YD59_ECHMU	TsM_000111900
tr|A0A068Y7J6|A0A068Y7J6_ECHMU	TsM_001072900
tr|A0A087W137|A0A087W137_ECHMU	TsM_000483200
tr|A0A068Y8K3|A0A068Y8K3_ECHMU	TsM_000751000
tr|A0A068YIL7|A0A068YIL7_ECHM	TsM_000627900
tr|A0A068Y7S5|A0A068Y7S5_ECHMU	TsM_000671500

## Sheet: E. granulosus
E. granulosus	T. solium
tr|U6FVJ9|U6FVJ9_ECHGR	TsM_000762300			Only E. granulosus	Shared
UPI0003C04EDD	TsM_000353600			TsM_000568600	TsM_000073600
tr|A0A068WWU7|A0A068WWU7_ECHGR	TsM_000568600			TsM_000990400	TsM_000706400
UPI0003C06589	TsM_000316500			TsM_001180400	TsM_000238300
UPI0003C04DF2	TsM_000990400			TsM_001119500	TsM_001153700
UPI0003C0608B	TsM_000665600			TsM_001119900	TsM_000398500
tr|U6JH05|U6JH05_ECHGR	TsM_000730500			TsM_000987800	TsM_000938900
UPI0003C043EE	TsM_000758700			TsM_001100600	TsM_000962800
UPI0003C053FF	TsM_001121800			TsM_000962900.	TsM_000982900
UPI0003C06288	TsM_000671300			TsM_000086800	TsM_000120700
tr|U6FTV7|U6FTV7_ECHGR	TsM_000503600			TsM_001246200	TsM_001197400
UPI0003C04514	TsM_000087500			TsM_001189000	TsM_000515300
UPI0003C051A2	TsM_000445300			TsM_000100600	TsM_000678100
UPI0003C045FF	TsM_001180400			TsM_000573100.	TsM_000308400
UPI0003C0648D	TsM_000627600			TsM_000042200	TsM_001139000
UPI0003C04AA0	TsM_001153700			TsM_001015300	TsM_001029800
UPI0003C05F31	TsM_001119500			TsM_001162500	TsM_000623100
UPI0003C05F7D	TsM_001119900			TsM_000197400	TsM_000768900
tr|U6JGW0|U6JGW0_ECHGR	TsM_000983200			TsM_000250000	TsM_000223500
tr|U6JQ59|U6JQ59_ECHGR	TsM_000057400			TsM_000446500	TsM_000810000
UPI0003C0629B	TsM_000925100			TsM_000569900	TsM_000664000
UPI0003C0593B	TsM_000609900			TsM_000059700	TsM_000003800
UPI0003C04C3E	TsM_000514000			TsM_000585800	TsM_000627600
UPI0003C045D4	TsM_000987800			TsM_000546400	TsM_000646100
UPI0003C05B0A	TsM_000987700			TsM_000459600	TsM_001015200
tr|A2MJI2|A2MJI2_ECHGR	TsM_000238300			TsM_000857200	TsM_000609900
tr|C4PKY4|C4PKY4_ECHGR	TsM_000483200			TsM_000968800	TsM_000412200
UPI0003C04C50	TsM_001100600			TsM_00007080	TsM_000826300
UPI0003C06232	TsM_000233200			TsM_000873000	TsM_000177300
UPI0003C0572B	TsM_000635400			TsM_000053200	TsM_000847900
UPI0003C0474D	TsM_000223500			TsM_000268600	TsM_000037100
UPI0003C04059	TsM_000962900.			TsM_000042500	TsM_001098900
UPI0003C04ADF	TsM_000962800			TsM_000313100	TsM_000233200
UPI0003C053D1	TsM_000810000			TsM_000992900	TsM_000087300
UPI0003C062E0	TsM_000086800			TsM_000211300	TsM_000579600
UPI0003C04CE0	TsM_000087300				TsM_000983200
tr|U6JA45|U6JA45_ECHGR	TsM_000302900				TsM_000604500
UPI0003C04D75	TsM_000056400				TsM_000319000
UPI0003C05775	TsM_000680700				TsM_001032800
UPI0003C03F94	TsM_001201900				TsM_000353600
tr|D2U5B7|D2U5B7_ECHG	TsM_000763700				TsM_000056400
UPI0003C06562	TsM_000234200				TsM_000807200
UPI0003C05D40	TsM_000525000				TsM_000280300
UPI0003C05BF2	TsM_001139000				TsM_001114300
UPI0003C04C12	TsM_000398500				TsM_000696200
UPI0003C05834	TsM_001246200				TsM_000807300
UPI0003C040F8	TsM_000963700				TsM_000015100
UPI0003C060D1	TsM_001032800				TsM_000758700
UPI0003C04988	TsM_001015200				TsM_000707000
UPI0003C05942	TsM_001029800				TsM_000970200
UPI0003C06264	TsM_000132800				TsM_000680700
UPI0003C04D40	TsM_000073600				TsM_000710200
tr|Q197W2|Q197W2_ECHGR	TsM_000747500				TsM_000455000
UPI0003C04B91	TsM_001189000				TsM_001086000
tr|C1KBK3|C1KBK3_ECHGR	TsM_000447700				TsM_000063300
tr|C1JXL4|C1JXL4_ECHGR	TsM_000847900				TsM_000503600
tr|C1KBK9|C1KBK9_ECHGR	TsM_000447700				TsM_000719200
UPI0003C04352	TsM_000100600				TsM_000747500
UPI0003C04892	TsM_000707000				TsM_000467100
UPI0003C04DC7	TsM_000015100				TsM_000327800
UPI0003C04550	TsM_000534400				TsM_000676800
UPI0003C0543	TsM_000534500				TsM_000087500
UPI0003C04FAB	TsM_000455000				TsM_000566100
tr|A6YQ80|A6YQ80_ECHGR	TsM_000048200				TsM_000562700
UPI0003C04F41	TsM_000573100.				TsM_000048200
UPI0003C048CB	TsM_000120700				TsM_000635400
UPI0003C05B09	TsM_000227900				TsM_000067600
UPI0003C05565	TsM_000035300				TsM_000596600
tr|D2U5N1|D2U5N1_ECHGR	TsM_000841100				TsM_000787400
UPI0003C05C20	TsM_000970200				TsM_000019700
UPI0003C04CB2	TsM_001114300				TsM_000002200
UPI0003C06322	TsM_000063300				TsM_000925100
tr|D0VLV3|D0VLV3_ECHGR	TsM_000595600				TsM_000860800
UPI0003C06223	TsM_000833200				TsM_000130500
UPI0003C06295	TsM_000042200				TsM_000227900
UPI0003C05214	TsM_000042000				TsM_000833200
UPI0003C04EA8	TsM_001015300				TsM_000004000
UPI0003C062C3	TsM_000343800				TsM_001162600
tr|C7SCV7|C7SCV7_ECHGR	TsM_001162500				TsM_000923300
UPI0003C05DBC	TsM_001162600				TsM_000256500
UPI0003C06588	TsM_000688100				TsM_000343800
UPI0003C04599	TsM_000197400				TsM_000803100
sp|Q02970|FABP1_ECHGR	TsM_001185100				TsM_000483200
UPI0003C05525	TsM_000803100				TsM_000514000
UPI0003C0426C	TsM_000250000				TsM_001201900
UPI0003C055A5	TsM_000067600				TsM_000534400
UPI0003C04E81	TsM_001197200				TsM_000655200
UPI0003C042CB	TsM_000646100				TsM_000987700
UPI0003C043F8	TsM_001098900				TsM_001155200
UPI0003C045EE	TsM_000664000				TsM_000825900
UPI0003C058EC	TsM_000018500				TsM_000015400
UPI0003C043A8	TsM_000596600				TsM_000963700
UPI0003C04917	TsM_000018200				TsM_000806500
UPI0003C044A6	TsM_000446500				TsM_000123600
UPI0003C0451E	TsM_000515300				TsM_000042000
tr|Q704F5|Q704F5_ECHGR	TsM_000460300				TsM_000543500
UPI0003C049D5	TsM_000501400				TsM_000595600
tr|C3VX23|C3VX23_ECHGR	TsM_000546800				TsM_000684400
tr|C3VX19|C3VX19_ECHGR	TsM_000719200				TsM_001185100
UPI0003C052CA	TsM_000004000				TsM_001197200
UPI0003C0448F	TsM_000569900				TsM_000134300
UPI0003C04D0D	TsM_000123600				TsM_000447700
UPI0003C05C78	TsM_000059700				TsM_000631800
tr|U6J231|U6J231_ECHGR	TsM_000572800				TsM_000021500
tr|U6J243|U6J243_ECHGR	TsM_000749200				TsM_000410700
UPI0003C05EB6	TsM_000585800				TsM_001121800
UPI0003C0647F	TsM_000623100				TsM_000155900
UPI0003C04CED	TsM_000685400				TsM_000569500
tr|U6J7B0|U6J7B0_ECHGR	TsM_000155900				TsM_000749200
UPI0003C041C4	TsM_000631800				TsM_000730500
tr|U6J2X5|U6J2X5_ECHGR	TsM_000762500				TsM_000597700
tr|Q56JA3|Q56JA3_ECHGR	TsM_000412200				TsM_000018500
UPI0003C064A1	TsM_000807200				TsM_000234200
UPI0003C05B57	TsM_000546400				TsM_000685400
UPI0003C042BE	TsM_000459600				TsM_000302900
UPI0003C043EA	TsM_000857200				TsM_000395200
UPI0003C0441E	TsM_000015400				TsM_001135300
UPI0003C05729	TsM_000806500				TsM_000671300
tr|E2JDY6|E2JDY6_ECHG	TsM_000968800				TsM_000841100
tr|H8XWJ6|H8XWJ6_ECHGR	TsM_000566100				TsM_000066700
UPI0003C05694	TsM_000566100				TsM_000493800
tr|U6JFK1|U6JFK1_ECHGR	TsM_000037100				TsM_000482000
UPI0003C0595E	TsM_000130500				TsM_000057400
UPI0003C048C5	TsM_00007080				TsM_000534500
UPI0003C05985	TsM_000655200				TsM_000627900
UPI0003C045E0	TsM_001135300				TsM_000513400
UPI0003C04B50	TsM_001086000				TsM_000762300
UPI0003C042E9	TsM_000873000				TsM_000936900
UPI0003C05FB5	TsM_000066700				TsM_000572800
UPI0003C04AE6	TsM_000569500				TsM_000494400
UPI0003C05E81	TsM_000597700				TsM_000501400
UPI0003C051AB	TsM_000319000				TsM_000132800
tr|U6ITH9|U6ITH9_ECHGR	TsM_000938900				TsM_001057600
tr|U6IUA6|U6IUA6_ECHGR	TsM_000642300				TsM_000642300
UPI0003C046BE	TsM_000177300				TsM_000460300
UPI0002004278	TsM_000494400				TsM_000546800
UPI0003C059B4	TsM_000936900				TsM_000762500
tr|A8BPG6|A8BPG6_ECHGR	TsM_001155200				TsM_000909700
UPI0003C05235	TsM_000002200				TsM_000554400
UPI0003C0628C	TsM_000807300				TsM_000445300
tr|U6IVN7|U6IVN7_ECHGR	TsM_000825900				TsM_000018200
UPI0003C04CB0	TsM_000053200				TsM_000035300
UPI0003C05E1B	TsM_000019700				TsM_000525000
UPI0003C042B8	TsM_000493800				TsM_000316500
UPI0003C0597	TsM_001057600				TsM_000688100
UPI0003C05148	TsM_000706400				TsM_000763700
sp|Q24800|SEVE_ECHGR	TsM_000982900				TsM_000665600
UPI0003C04672	TsM_000740300				TsM_000740300
UPI0003C0431A	TsM_000696200
tr|U6IXV3|U6IXV3_ECHGR	TsM_000467100
UPI0003C04DD3	TsM_000327800
sp|P14088|PPIA_ECHGR	TsM_000676800
UPI0003C04C8F	TsM_000482000
UPI0003C0400A	TsM_000410700
UPI0003C059E4	TsM_000543500
UPI0003C0455E	TsM_000280300
UPI0003C04289	TsM_000684400
UPI0003C04187	TsM_000562700
UPI0003C04CEE	TsM_000395200
UPI0003C04D72	TsM_000256500
UPI0003C05C45	TsM_000627900
tr|U6IZB4|U6IZB4_ECHGR	TsM_000268600
UPI0003BF9B8E	TsM_000678100
UPI0003C061EA	TsM_000308400
tr|U6J1L7|U6J1L7_ECHGR	TsM_000042500
UPI0003C0625E	TsM_000909700
UPI0003C0575D	TsM_000313100
tr|U6J0K5|U6J0K5_ECHGR	TsM_000710200
tr|U6J0N8|U6J0N8_ECHGR	TsM_000860800
UPI0003C05B9E	TsM_000992900
tr|U6J7N4|U6J7N4_ECHGR	TsM_000134300
UPI0003C05204	TsM_000554400
UPI0003C0457D	TsM_000826300
UPI0003C050D7	TsM_000579600
UPI0003C05B76	TsM_000604500
UPI0003C04E35	TsM_000211300
UPI0003C061D	TsM_000513400
tr|C3VX20|C3VX20_ECHGR	TsM_000021500
tr|C3VX20|C3VX20_ECHGR	TsM_000021500
UPI0003C0567D	TsM_000923300
UPI0003C04123	TsM_000787400
UPI0003C044A7	TsM_000003800
tr|U6J921|U6J921_ECHGR	TsM_000768900
UPI0003C04A6B	TsM_001197400

## Sheet: M. corti
M. corti	T. solium
tr|A0A0R3U7E5|A0A0R3U7E5_9CEST	TsM_000275000			Only M. corti	Shared
tr|A0A0R3UEY3|A0A0R3UEY3_9CEST	TsM_000793200			TsM_000275000	TsM_000216100
tr|A0A0R3UEY2|A0A0R3UEY2_9CEST	TsM_000793600			TsM_000539100	TsM_000658900
tr|A0A0R3UJ24|A0A0R3UJ24_9CEST	TsM_000539100			TsM_000328700	TsM_000610200
tr|A0A0R3U5S5|A0A0R3U5S5_9CEST	TsM_000474500			TsM_000370900	TsM_000599900
tr|A0A0R3U2S4|A0A0R3U2S4_9CEST	TsM_000328700			TsM_001212800	TsM_001072900
tr|A0A0R3UMT5|A0A0R3UMT5_9CEST	TsM_000370900			TsM_000053800	TsM_000648600
tr|A0A0R3UK60|A0A0R3UK60_9CEST	TsM_001212800			TsM_001169000	TsM_000592400
tr|A0A0R3UIV9|A0A0R3UIV9_9CEST	TsM_000053800			TsM_000161500	TsM_000627600
tr|A0A0R3UA68|A0A0R3UA68_9CEST	TsM_001169000			TsM_000007000	TsM_000412200
tr|A0A0R3U3G5|A0A0R3U3G5_9CEST	TsM_000161500			TsM_001040800	TsM_000847900
tr|A0A0R3U514|A0A0R3U514_9CEST	TsM_000227900			TsM_000415900	TsM_000858900
tr|A0A0R3UR93|A0A0R3UR93_9CEST	TsM_000007000			TsM_000229300	TsM_000627300
tr|A0A0R3UBJ0|A0A0R3UBJ0_9CEST	TsM_001040800			TsM_000981200	TsM_000461900
tr|A0A0R3UP36|A0A0R3UP36_9CEST	TsM_000415900			TsM_000690200	TsM_000770300
tr|A0A0R3UR09|A0A0R3UR09_9CEST	TsM_000680700			TsM_000110600	TsM_000704600
tr|A0A0R3UJQ3|A0A0R3UJQ3_9CEST	TsM_001154200			TsM_000191200	TsM_000695200
tr|A0A0R3U7S1|A0A0R3U7S1_9CEST	TsM_000216100				TsM_000579600
tr|A0A0R3UNY5|A0A0R3UNY5_9CEST	TsM_000229300				TsM_001048700
tr|A0A0R3URI5|A0A0R3URI5_9CEST	TsM_000981200				TsM_001032800
tr|A0A0R3UNN4|A0A0R3UNN4_9CEST	TsM_000690200				TsM_000807200
tr|A0A0R3UMX0|A0A0R3UMX0_9CEST	TsM_000671000				TsM_000383200
tr|A0A0R3U5M7|A0A0R3U5M7_9CEST	TsM_000569500				TsM_000109000
tr|A0A0R3U1N1|A0A0R3U1N1_9CEST	TsM_000807300				TsM_000941400
tr|A0A0R3UQ89|A0A0R3UQ89_9CEST	TsM_000538000				TsM_000807300
tr|A0A0R3UNP9|A0A0R3UNP9_9CEST	TsM_000695200				TsM_000744900
tr|A0A0R3U1U6|A0A0R3U1U6_9CEST	TsM_000847900				TsM_000970200
tr|A0A0R3U5J9|A0A0R3U5J9_9CEST	TsM_000110600				TsM_000680700
tr|A0A0R3U1M0|A0A0R3U1M0_9CEST	TsM_000683100				TsM_000710200
tr|A0A0R3UHX0|A0A0R3UHX0_9CEST	TsM_000747500				TsM_000455000
tr|A0A0R3U3A6|A0A0R3U3A6_9CEST	TsM_000627600				TsM_000111900
tr|A0A0R3UB08|A0A0R3UB08_9CEST	TsM_000461900				TsM_000510700
tr|A0A0R3UNT3|A0A0R3UNT3_9CEST	TsM_000023400				TsM_000403900
tr|A0A0R3UB91|A0A0R3UB91_9CEST	TsM_000662800				TsM_000747500
tr|A0A0R3U5K9|A0A0R3U5K9_9CEST	TsM_000336600				TsM_000676800
tr|A0A0R3U332|A0A0R3U332_9CEST	TsM_000665600				TsM_000934000
tr|A0A0R3U449|A0A0R3U449_9CEST	TsM_000383200				TsM_000566100
tr|A0A0R3U8Y4|A0A0R3U8Y4_9CEST	TsM_000047100				TsM_000336600
tr|A0A0R3U3K3|A0A0R3U3K3_9CEST	TsM_000607200				TsM_000662800
tr|A0A0R3UJB3|A0A0R3UJB3_9CEST	TsM_000805000				TsM_000474500
tr|A0A0R3UNK0|A0A0R3UNK0_9CEST	TsM_000592400				TsM_000860800
tr|A0A0R3U1I9|A0A0R3U1I9_9CEST	TsM_000599900				TsM_000227900
tr|A0A0R3UPI3|A0A0R3UPI3_9CEST	TsM_000094800				TsM_000232900
tr|A0A0R3UA67|A0A0R3UA67_9CEST	TsM_000744900				TsM_000482600
tr|A0A0R3UFL2|A0A0R3UFL2_9CEST	TsM_000648600				TsM_000409500
tr|A0A0R3UCN5|A0A0R3UCN5_9CEST	TsM_001032800				TsM_000543500
tr|A0A0R3U1G1|A0A0R3U1G1_9CEST	TsM_000546800				TsM_000607200
tr|A0A0R3UHG3|A0A0R3UHG3_9CEST	TsM_000008100				TsM_000587600
tr|A0A0R3U9Y7|A0A0R3U9Y7_9CEST	TsM_000934000				TsM_001185100
tr|A0A0R3UBZ0|A0A0R3UBZ0_9CEST	TsM_000232900				TsM_000453700
tr|A0A0R3UKU4|A0A0R3UKU4_9CEST	TsM_000142100				TsM_000017700
tr|A0A0R3U9M4|A0A0R3U9M4_9CEST	TsM_000233800				TsM_000671000
tr|A0A0R3UIC1|A0A0R3UIC1_9CEST	TsM_000579600				TsM_000476500
tr|A0A0R3U739|A0A0R3U739_9CEST	TsM_001185100				TsM_001154200
tr|A0A0R3ULK0|A0A0R3ULK0_9CEST	TsM_001229400				TsM_000793600
tr|A0A0R3U4G7|A0A0R3U4G7_9CEST	TsM_000109000				TsM_000538000
tr|A0A0R3U1Q7|A0A0R3U1Q7_9CEST	TsM_000412200				TsM_000047100
tr|A0A0R3UIP5|A0A0R3UIP5_9CEST	TsM_000572800				TsM_000569500
tr|A0A0R3UC82|A0A0R3UC82_9CEST	TsM_000610200				TsM_000018500
tr|A0A0R3UBS3|A0A0R3UBS3_9CEST	TsM_000610200				TsM_000910000
tr|A0A0R3UQS6|A0A0R3UQS6_9CEST	TsM_000650100				TsM_000233800
tr|A0A0R3U9I3|A0A0R3U9I3_9CEST	TsM_000650100				TsM_000023400
tr|A0A0R3U322|A0A0R3U322_9CEST	TsM_000970200				TsM_000969600
tr|A0A0R3UHQ1|A0A0R3UHQ1_9CEST	TsM_000403900				TsM_000493800
tr|A0A0R3UKN0|A0A0R3UKN0_9CEST	TsM_001057600				TsM_000793200
tr|A0A0R3UIC2|A0A0R3UIC2_9CEST	TsM_000941000				TsM_000650100
tr|A0A0R3U4B8|A0A0R3U4B8_9CEST	TsM_000191200				TsM_000096000
tr|A0A0R3UDN2|A0A0R3UDN2_9CEST	TsM_000096000				TsM_000057400
tr|A0A0R3U873|A0A0R3U873_9CEST	TsM_000409500				TsM_000817200
tr|A0A0R3UGK1|A0A0R3UGK1_9CEST	TsM_000536000				TsM_000536000
tr|A0A0R3UN07|A0A0R3UN07_9CEST	TsM_001032800				TsM_000941000
tr|A0A0R3UCR4|A0A0R3UCR4_9CEST	TsM_001032800				TsM_000783100
tr|A0A0R3UDE7|A0A0R3UDE7_9CEST	TsM_000460300				TsM_000555100
tr|A0A0R3U950|A0A0R3U950_9CEST	TsM_000807200				TsM_000572800
tr|A0A0R3U9F2|A0A0R3U9F2_9CEST	TsM_000566100				TsM_001229400
tr|A0A0R3UNX4|A0A0R3UNX4_9CEST	TsM_001048700				TsM_000008100
tr|A0A0R3UEZ4|A0A0R3UEZ4_9CEST	TsM_000057400				TsM_001057600
tr|A0A0R3U2F0|A0A0R3U2F0_9CEST	TsM_000017700				TsM_000460300
tr|A0A0R3UF02|A0A0R3UF02_9CEST	TsM_000555100				TsM_000546800
tr|A0A0R3UA32|A0A0R3UA32_9CEST	TsM_000555100				TsM_000683100
tr|A0A0R3UQX1|A0A0R3UQX1_9CEST	TsM_000770300				TsM_000486200
tr|A0A0R3U8Z2|A0A0R3U8Z2_9CEST	TsM_000018500				TsM_000554300
tr|A0A0R3U308|A0A0R3U308_9CEST	TsM_000476500				TsM_000805000
tr|A0A0R3U886|A0A0R3U886_9CEST	TsM_000018500				TsM_000094800
tr|A0A0R3UIU2|A0A0R3UIU2_9CEST	TsM_000853000				TsM_000665600
tr|A0A0R3U2M2|A0A0R3U2M2_9CEST	TsM_000676800				TsM_000142100
tr|A0A0R3UFJ2|A0A0R3UFJ2_9CEST	TsM_000543500				TsM_000526200
tr|A0A0R3ULW2|A0A0R3ULW2_9CEST	TsM_000704600				TsM_000853000
tr|A0A0R3U355|A0A0R3U355_9CEST	TsM_000710200				TsM_001107600
tr|A0A0R3UGH7|A0A0R3UGH7_9CEST	TsM_001107600
tr|A0A0R3U406|A0A0R3U406_9CEST	TsM_000817200
tr|A0A0R3U987|A0A0R3U987_9CEST	TsM_000860800
tr|A0A0R3UH10|A0A0R3UH10_9CEST	TsM_000482600
tr|A0A0R3UP95|A0A0R3UP95_9CEST	TsM_000658900
tr|A0A0R3UQS3|A0A0R3UQS3_9CEST	TsM_000587600
tr|A0A0R3U516|A0A0R3U516_9CEST	TsM_000910000
tr|A0A0R3U4B1|A0A0R3U4B1_9CEST	TsM_000858900
tr|A0A0R3U2N7|A0A0R3U2N7_9CEST	TsM_000554300
tr|A0A0R3U5A1|A0A0R3U5A1_9CEST	TsM_000510700
tr|A0A0R3UA28|A0A0R3UA28_9CEST	TsM_000111900
tr|A0A0R3UHC1|A0A0R3UHC1_9CEST	TsM_000526200
tr|A0A0R3UEK1|A0A0R3UEK1_9CEST	TsM_000627300
tr|A0A0R3ULX8|A0A0R3ULX8_9CEST	TsM_000941400
tr|A0A0R3U9T8|A0A0R3U9T8_9CEST	TsM_000453700
tr|A0A0R3UNE6|A0A0R3UNE6_9CEST	TsM_000493800
tr|A0A0R3UHP7|A0A0R3UHP7_9CEST	TsM_000783100
tr|A0A0R3ULB0|A0A0R3ULB0_9CEST	TsM_000486200
tr|A0A0R3UBR2|A0A0R3UBR2_9CEST	TsM_000455000
tr|A0A0R3U1L5|A0A0R3U1L5_9CEST	TsM_000969600
tr|A0A0R3UIW9|A0A0R3UIW9_9CEST	TsM_001072900
tr|A0A0R3UIW9|A0A0R3UIW9_9CEST	TsM_001072900

## Sheet: Common to  4 cestode proteomes
Protein Id	Name
TsM_000412200	Glucose 6 phosphate isomerase
TsM_000579600	n-myc downstream regulated
TsM_000970200	Glycogen phosphorylase
TsM_000680700	EGF domain protein
TsM_000455000	Tubulin alpha 1C chain
TsM_000747500	14-3-3 protein beta:alpha
TsM_000676800	Peptidylprolyl isomerase A
TsM_000566100	Lactate dehydrogenase protein
TsM_000860800	Ornithine aminotransferase
TsM_001185100	Fatty acid binding protein FABP2
TsM_000569500	Prosaposin a preproprotein
TsM_000493800	Elongation factor 2
TsM_000057400	Lysosomal alpha glucosidase
TsM_000665600	Adenosylhomocysteinase

## Sheet: Hypothetical proteins
Hypothetical proteins		Identified proteins
TsM_001010100		TsM_001020500
TsM_000972200		TsM_000435000
TsM_000935300		TsM_000744500
TsM_000289000		TsM_000747300
TsM_000922500		TsM_000541900
TsM_000874600		TsM_001095900
TsM_000048800		TsM_000292000
TsM_000581400		TsM_000489600
TsM_000123700		TsM_001083900
TsM_001035800		TsM_000463100
TsM_001095700		TsM_000268300
TsM_001137500		TsM_000167100
TsM_001174200		TsM_001091600
TsM_000351100		TsM_000537000
TsM_000568200		TsM_000908600
TsM_000289100		TsM_000565500
TsM_000806500		TsM_001009800
TsM_000281800		TsM_000437000
TsM_001151600		TsM_000832700
TsM_000601400		TsM_000082800
TsM_000242600		TsM_000326300
TsM_000424000		TsM_000822800
TsM_001168700		TsM_000513500
TsM_000550400		TsM_000759500
TsM_000312600		TsM_000528000
TsM_000905200		TsM_000807900
TsM_000715100		TsM_001196200
TsM_000731200		TsM_001197000
TsM_000989500		TsM_001074100
TsM_000142200		TsM_000033100
TsM_000853400		TsM_000950900
TsM_000928800		TsM_000623100
TsM_000029000		TsM_000881500
TsM_000162900		TsM_000831200
TsM_000179800		TsM_001208900
TsM_000819300		TsM_000690800
TsM_000517700		TsM_000661900
TsM_000298100		TsM_000922500
TsM_000916600		TsM_000883200
TsM_000105600		TsM_001149400
TsM_001037800		TsM_000462300
TsM_001050100		TsM_000608900
TsM_001070500		TsM_000768800
TsM_000502900		TsM_001043700
TsM_001133500		TsM_000195300
TsM_000519700		TsM_000592000
TsM_000355100		TsM_000586600
TsM_000573900		TsM_001084000
TsM_001202600		TsM_000108400
TsM_000357400		TsM_000431900
TsM_001192100		TsM_001146200
TsM_000481500		TsM_001146300
TsM_000365600		TsM_000469800
TsM_001141300		TsM_000208700
TsM_000146700		TsM_000016300
TsM_000306600		TsM_000899900
TsM_001039400		TsM_000670000
TsM_000502800		TsM_000259300
TsM_000299800		TsM_000088300
TsM_000553700		TsM_000826300
TsM_000725100		TsM_000682600
TsM_000265600		TsM_001167100
TsM_000433300		TsM_000848700
TsM_001054600		TsM_000115500
TsM_000303300		TsM_000312500
TsM_000822000		TsM_000762400
TsM_000229100		TsM_000573800
TsM_000506600		TsM_001064900
TsM_001233900		TsM_000533700
TsM_000048600		TsM_000929700
TsM_000982700		TsM_000325100
TsM_000589600		TsM_000923700
TsM_000072300		TsM_000451600
TsM_000833600		TsM_000867600
TsM_000403100		TsM_001086200
TsM_001013900		TsM_000536300
TsM_000888100		TsM_000932100
TsM_000350900		TsM_000165800
TsM_000576500		TsM_000081500
TsM_000127800		TsM_000819300
TsM_001026400		TsM_000462500
TsM_000565600		TsM_000477600
TsM_000680300		TsM_000729900
TsM_000068400		TsM_000771300
TsM_000626000		TsM_000948700
TsM_000940700		TsM_000503800
TsM_001240700		TsM_001139400
TsM_000321600		TsM_000639700
TsM_000166200		TsM_000559300
TsM_001041200		TsM_001095700
TsM_000813000		TsM_000503700
TsM_000445100		TsM_001039300
TsM_001033300		TsM_000850200
TsM_000098800		TsM_000072700
TsM_001039500		TsM_001177500
TsM_000055100		TsM_000820200
TsM_000913200		TsM_000906300
TsM_000855900		TsM_000451800
TsM_001219700		TsM_000833300
TsM_001085600		TsM_000200100
TsM_000994300		TsM_000941400
TsM_001031800		TsM_000696200
TsM_000868300		TsM_000061000
TsM_001136600		TsM_000540900
TsM_001057800		TsM_000082500
TsM_000097400		TsM_000618800
TsM_000712900		TsM_000103700
TsM_001002900		TsM_000758700
TsM_000771300		TsM_000831700
TsM_000975000		TsM_001240700
TsM_000768800		TsM_000709500
TsM_000508400		TsM_000542100
TsM_000706000		TsM_000192700
TsM_000987600		TsM_000530900
TsM_001077400		TsM_000948600
TsM_000978100		TsM_000295700
TsM_000555000		TsM_000566000
TsM_000055300		TsM_000144100
TsM_001213300		TsM_000805600
TsM_000329600		TsM_001036600
TsM_000983800		TsM_000523400
TsM_001054200		TsM_001036800
TsM_000801300		TsM_000760700
TsM_000276800		TsM_000138800
TsM_000356400		TsM_000766100
TsM_000883400		TsM_000822000
TsM_000307900		TsM_000023900
TsM_000125800		TsM_000822700
TsM_000272600		TsM_000797000
TsM_001203800		TsM_000520200
TsM_001064800		TsM_000087500
TsM_001216000		TsM_001000400
TsM_000132900		TsM_000213200
TsM_000729700		TsM_000985900
TsM_000778200		TsM_000781800
TsM_000865200		TsM_000934000
TsM_000510300		TsM_000091000
TsM_001186800		TsM_001072100
TsM_001142400		TsM_000509700
TsM_000966400		TsM_000154000
TsM_000993700		TsM_000851100
TsM_000953200		TsM_000977800
TsM_000335300		TsM_000478300
TsM_000104600		TsM_000973300
TsM_000690600		TsM_000126300
TsM_000420100		TsM_000032100
TsM_000181800		TsM_000159600
TsM_000633900		TsM_000909500
TsM_001102200		TsM_000639800
TsM_000821800		TsM_000888900
TsM_000200900		TsM_000518500
TsM_000069100		TsM_001227100
TsM_000689400		TsM_000300000
TsM_000493100		TsM_000842200
TsM_000888700		TsM_000860300
TsM_000352100		TsM_000595800
TsM_001160100		TsM_000977700
TsM_000685700		TsM_000318000
TsM_000629300		TsM_001168300
TsM_000285400		TsM_000677100
TsM_000987200		TsM_000125200
TsM_001210000		TsM_000329600
TsM_000603900		TsM_000978100
TsM_000317100		TsM_000730400
TsM_000553900		TsM_000412600
TsM_000671200		TsM_000055700
TsM_000301500		TsM_000472700
TsM_001164300		TsM_000931600
TsM_000901300		TsM_000787400
TsM_000186500		TsM_000692700
TsM_000101200		TsM_001020800
TsM_000086500		TsM_000983900
TsM_000220100		TsM_000909300
TsM_000429300		TsM_000151000
TsM_000809500		TsM_000554000
TsM_000224600		TsM_000474300
TsM_000116700		TsM_000841000
TsM_000369700		TsM_000107600
TsM_001170100		TsM_000448400
TsM_000167200		TsM_001071900
TsM_001214800		TsM_000525400
TsM_000219700		TsM_000445100
TsM_000027200		TsM_000332600
TsM_000029800		TsM_000867500
TsM_001097400		TsM_001104300
TsM_001020700		TsM_000227900
TsM_000042900		TsM_000710900
TsM_000327100		TsM_000755000
TsM_000557000		TsM_000118500
TsM_000417700		TsM_001018900
TsM_000301800		TsM_000617000
TsM_000948200		TsM_000977200
TsM_000307500		TsM_001174200
TsM_000118100		TsM_000658600
TsM_000507200		TsM_000414400
TsM_001074100		TsM_001117900
TsM_000922400		TsM_000858500
TsM_001000300		TsM_000948400
TsM_001165400		TsM_000919900
TsM_001119700		TsM_000242800
TsM_000703000		TsM_000803100
TsM_000542300		TsM_000409500
TsM_001219800		TsM_001201900
TsM_000434200		TsM_001036700
TsM_001217400		TsM_000345800
TsM_001112500		TsM_000725800
TsM_001152300		TsM_000115800
TsM_001146100		TsM_000534400
TsM_000066700		TsM_000029100
TsM_000074200		TsM_000059200
TsM_000489900		TsM_000768700
TsM_000443800		TsM_001044400
TsM_000149700		TsM_000976000
TsM_000564400		TsM_000547800
TsM_000831400		TsM_000806500
TsM_000769900		TsM_001107100
TsM_001028500		TsM_000655400
TsM_000415300		TsM_000042000
TsM_001133800		TsM_000998900
TsM_000453600		TsM_000736400
TsM_000883200		TsM_000857500
TsM_000951100		TsM_001003400
TsM_000383100		TsM_001165800
TsM_000365900		TsM_000377100
TsM_000977500		TsM_000479900
TsM_001073300		TsM_000852600
TsM_000571700		TsM_000125900
TsM_000567600		TsM_000761700
TsM_000330400		TsM_000130300
TsM_000186100		TsM_000208900
TsM_000973200		TsM_000862900
TsM_001121500		TsM_000090400
TsM_000863800		TsM_000392500
TsM_000534300		TsM_000058000
TsM_001191600		TsM_000096500
TsM_000066300		TsM_000578900
TsM_001151300		TsM_001245100
TsM_000934500		TsM_001087400
TsM_001177500		TsM_000134300
TsM_000468700		TsM_000589500
TsM_000901200		TsM_000868800
TsM_000206700		TsM_000752500
TsM_001132700		TsM_000661700
TsM_000383700		TsM_001227800
TsM_001115600		TsM_001193300
TsM_000426300		TsM_001154200
TsM_000333500		TsM_000766200
TsM_000028800		TsM_001121800
TsM_000987400		TsM_000080900
TsM_000137800		TsM_000432000
TsM_001031100		TsM_000543600
TsM_001117700		TsM_001235000
TsM_000430900		TsM_000688700
TsM_000351500		TsM_000148800
TsM_001189600		TsM_000697600
TsM_000976800		TsM_000804000
TsM_000308600		TsM_000307900
TsM_000593200		TsM_000552400
TsM_001235100		TsM_000237600
TsM_000082200		TsM_000621600
TsM_000509200		TsM_000310300
TsM_000728900		TsM_000844500
TsM_000405400		TsM_000491400
TsM_000599200		TsM_000744400
TsM_000218800		TsM_000379500
TsM_000730600		TsM_000069400
TsM_000894700		TsM_000206700
TsM_000637000		TsM_000098500
TsM_000943000		TsM_000234200
TsM_001057200		TsM_000685400
TsM_000178700		TsM_000501900
TsM_000068600		TsM_000463300
TsM_000984700		TsM_001143100
TsM_000968400		TsM_000571900
TsM_000572400		TsM_000157900
TsM_000862900		TsM_001140200
TsM_001086500		TsM_000327000
TsM_000737200		TsM_000632000
TsM_000220500		TsM_000840100
TsM_000326500		TsM_000689700
TsM_001019600		TsM_001053500
TsM_000328000		TsM_001075000
TsM_000223200		TsM_000045700
TsM_000451000		TsM_000350700
TsM_001235000		TsM_001091000
TsM_000871100		TsM_000585700
TsM_000923600		TsM_000314700
TsM_000197200		TsM_000066700
TsM_001093000		TsM_000047600
TsM_000030100		TsM_001195800
TsM_000145100		TsM_000649500
TsM_000999900		TsM_000345700
TsM_000280400		TsM_001087500
TsM_000188100		TsM_001078500
TsM_000166100		TsM_001234000
TsM_000170800		TsM_001171400
TsM_000918200		TsM_000096000
TsM_000358800		TsM_000605100
TsM_000049600		TsM_000789300
TsM_001149400		TsM_000677900
TsM_000634400		TsM_000166200
TsM_001155400		TsM_000848900
TsM_000437700		TsM_000450100
TsM_000529300		TsM_000534500
TsM_001201900		TsM_000077600
TsM_001059100		TsM_000536000
TsM_000881000		TsM_000801700
TsM_000392500		TsM_000473700
TsM_000562900		TsM_000795800
TsM_000946300		TsM_000030300
TsM_000020200		TsM_001222500
TsM_000300500		TsM_000156200
TsM_000102200		TsM_000448700
TsM_000563500		TsM_000761000
TsM_000227400		TsM_000068800
TsM_000735900		TsM_000696000
TsM_000519200		TsM_000920800
TsM_001171400		TsM_001208600
TsM_000157400		TsM_000145300
TsM_001015500		TsM_000746400
TsM_000554000		TsM_000495400
TsM_000673200		TsM_001137100
TsM_000259600		TsM_000025200
TsM_001058000		TsM_000658200
TsM_000285800		TsM_000492800
TsM_000406800		TsM_000535000
TsM_000403000		TsM_000728500
TsM_000625400		TsM_000771000
TsM_001218700		TsM_000680900
TsM_000068700		TsM_000591000
TsM_001234800		TsM_000396300
TsM_001225100		TsM_000444200
TsM_000159800		TsM_000637600
TsM_000756900		TsM_000376400
TsM_000841000		TsM_000918800
TsM_000497400		TsM_001143400
TsM_000319700		TsM_000207100
TsM_000889100		TsM_000795000
TsM_001176200		TsM_000801300
TsM_000359300		TsM_001102700
TsM_000592200		TsM_000968500
TsM_000576600		TsM_000032500
TsM_000854600		TsM_000913100
TsM_000702300		TsM_000497800
TsM_000803800		TsM_000486900
TsM_000251400		TsM_000737900
TsM_000278900		TsM_000457100
TsM_001168900		TsM_000050600
TsM_000547800		TsM_000983400
TsM_000878600		TsM_000977000
TsM_000789000		TsM_000570900
TsM_000879100		TsM_000542300
TsM_001109600		TsM_000824700
TsM_000496200		TsM_000796400
TsM_000219200		TsM_000654000
TsM_000169900		TsM_000673900
TsM_001052500		TsM_000469700
TsM_000588700
TsM_000201800
TsM_000137900
TsM_000983900
TsM_000153500
TsM_001093400
TsM_001084600
TsM_000246800
TsM_000834900
TsM_000381200
TsM_001126000
TsM_000354300
TsM_000810800
TsM_000351000
TsM_000868900
TsM_001002100
TsM_000601800
TsM_001168500
TsM_000182900
TsM_000929700
TsM_000878800
TsM_000084900
TsM_001136200
TsM_001036500
TsM_000636900
TsM_000365800
TsM_001157200
TsM_000251100
TsM_000628900
TsM_000548600
TsM_001204200
TsM_000127600
TsM_001163300
TsM_000414700
TsM_000116200
TsM_000850000
TsM_001122600
TsM_000249500
TsM_000476300
TsM_000708500
TsM_000998900
TsM_000950600
TsM_001061100
TsM_001174900
TsM_000082300
TsM_000815900
TsM_000912400
TsM_000525700
TsM_001101000
TsM_001082700
TsM_000366200
TsM_000023300
TsM_000506300
TsM_000378800
TsM_000875600
TsM_000718500
TsM_000483400
TsM_001155300
TsM_001193100
TsM_000073200
TsM_000467800
TsM_001093100
TsM_000068800
TsM_000504300
TsM_000738300
TsM_001035700
TsM_001068500
TsM_000368900
TsM_000473300
TsM_000489600
TsM_001003900
TsM_000987500
TsM_000359900
TsM_000598900
TsM_001103500
TsM_000911900
TsM_001047000
TsM_000910900
TsM_000906300
TsM_000092900
TsM_001141500
TsM_001028900
TsM_000520200
TsM_000919400
TsM_001169800
TsM_000130100
TsM_000564700
TsM_000182200
TsM_000556100
TsM_001141800
TsM_000055600
TsM_000535200
TsM_001092100
TsM_000869900
TsM_000441800
TsM_000831800
TsM_000990800
TsM_000926300
TsM_000087500
TsM_000677900
TsM_000741600
TsM_000957400
TsM_000298900
TsM_000351600
TsM_001168000
TsM_000382200
TsM_000320900
TsM_000067300
TsM_000215500
TsM_001025900
TsM_001234200
TsM_000155800
TsM_000637100
TsM_000227900
TsM_000658800
TsM_000077900
TsM_000100600
TsM_000026700
TsM_001208800
TsM_000931600
TsM_001013300
TsM_000250800
TsM_000037600
TsM_001226700
TsM_000659500
TsM_000156000
TsM_001121700
TsM_000544000
TsM_000236200
TsM_000106100
TsM_000441400
TsM_000017400
TsM_001052700
TsM_000259700
TsM_001168800
TsM_000554500
TsM_001119000
TsM_001191700
TsM_000586500
TsM_000992500
TsM_000583800
TsM_000972500
TsM_000125900
TsM_000800200
TsM_000770500
TsM_001088900
TsM_000719900
TsM_000517500
TsM_001237000
TsM_001083500
TsM_000410100
TsM_001233500
TsM_000608000
TsM_000323300
TsM_000757600
TsM_000563400
TsM_001088600
TsM_000326000
TsM_000285100
TsM_000347100
TsM_000339300
TsM_000791600
TsM_001133700
TsM_001102700
TsM_000728500
TsM_000531100
TsM_000654500
TsM_000302000
TsM_000753500
TsM_000806400
TsM_000408400
TsM_000834100
TsM_000146800
TsM_000379600
TsM_001133300
TsM_000210700
TsM_000054600
TsM_000428300
TsM_000517100
TsM_000327400
TsM_000330800
TsM_000507100
TsM_000716900
TsM_000134000
TsM_001077000
TsM_000268300
TsM_001069000
TsM_001132100
TsM_000581800
TsM_000469200
TsM_000683800
TsM_000311600
TsM_000401300
TsM_000815200
TsM_001114800
TsM_001069300
TsM_001180300
TsM_000345500
TsM_000437600
TsM_000194700
TsM_000248400
TsM_000088300
TsM_000687800
TsM_000426800
TsM_000640900
TsM_000614300
TsM_000135900
TsM_000824100
TsM_000058300
TsM_000944800
TsM_000393300
TsM_000296200
TsM_000556600
TsM_001045200
TsM_000606300
TsM_000198600
TsM_000730000
TsM_001171200
TsM_000295800
TsM_000226700
TsM_000874000
TsM_000241300
TsM_000481600
TsM_000639800
TsM_000999300
TsM_000183400
TsM_000945300
TsM_001080300
TsM_000522200
TsM_000250700
TsM_000323600
TsM_000993300
TsM_000169200
TsM_000802000
TsM_000294800
TsM_000934000
TsM_001100900
TsM_000920900
TsM_000851000
TsM_000725800
TsM_001008600
TsM_001053400
TsM_000279200
TsM_000176400
TsM_000493200
TsM_000857500
TsM_000423500
TsM_001090200
TsM_000168600
TsM_001043700
TsM_000958000
TsM_000457100
TsM_001011700
TsM_000891600
TsM_000350500
TsM_001130200
TsM_000785500
TsM_000650300
TsM_000599500
TsM_000229500
TsM_000918800
TsM_000556400
TsM_001197900
TsM_000322000
TsM_001111500
TsM_000537400
TsM_000330200
TsM_001060100
TsM_000534800
TsM_000873700
TsM_000224300
TsM_000745500
TsM_000119000
TsM_000682500
TsM_000888900
TsM_000493300
TsM_000692200
TsM_000324700
TsM_000339100
TsM_000286600
TsM_000259200
TsM_000826300
TsM_000370100
TsM_000649800
TsM_001054900
TsM_001137800
TsM_001025500
TsM_000154000
TsM_000409500
TsM_001242600
TsM_000708400
TsM_000273100
TsM_000292000
TsM_000448200
TsM_000635700
TsM_000677100
TsM_001080500
TsM_001027400
TsM_001141100
TsM_000638800
TsM_000441600
TsM_000690500
TsM_000351300
TsM_000787300
TsM_000214500
TsM_000348900
TsM_000836800
TsM_000374800
TsM_000960300
TsM_000808300
TsM_000648000
TsM_001056400
TsM_001193600
TsM_000804200
TsM_001037900
TsM_000987000
TsM_000685400
TsM_000419200
TsM_001194400
TsM_000384500
TsM_000215400
TsM_000934700
TsM_000469000
TsM_000307300
TsM_001092600
TsM_001075000
TsM_000993400
TsM_000357100
TsM_001027900
TsM_000916400
TsM_000898800
TsM_000726400
TsM_001140400
TsM_001192200
TsM_001125400
TsM_000500800
TsM_000783300
TsM_000644700
TsM_001149100
TsM_000532700
TsM_000283500
TsM_000647100
TsM_000266500
TsM_000221500
TsM_000053800
TsM_001059400
TsM_000922000
TsM_000176900
TsM_001183700
TsM_001143300
TsM_000231500
TsM_000333600
TsM_000657600
TsM_000864300
TsM_000655400
TsM_001070000
TsM_000041000
TsM_000345200
TsM_000962300
TsM_001164500
TsM_000236100
TsM_000182000
TsM_000973000
TsM_000390900
TsM_000082900
TsM_000642500
TsM_000905400
TsM_000045700
TsM_000188000
TsM_001211800
TsM_001142600
TsM_000876100
TsM_000449800
TsM_001248100
TsM_000278800
TsM_000600800
TsM_000321000
TsM_001225300
TsM_001100100
TsM_000983400
TsM_000693000
TsM_000822700
TsM_000866000
TsM_000355300
TsM_000967600
TsM_001208300
TsM_000995100
TsM_000348300
TsM_000632000
TsM_000398900
TsM_000542100
TsM_000025700
TsM_000793800
TsM_000576000
TsM_000646200
TsM_000363500
TsM_000773400
TsM_000617900
TsM_000442000
TsM_001227200
TsM_000800000
TsM_000231100
TsM_000186200
TsM_000367700
TsM_001018800
TsM_000164600
TsM_000109300
TsM_000125100
TsM_000850900
TsM_000344600
TsM_001096000
TsM_000785800
TsM_000227800
TsM_000761600
TsM_000657100
TsM_001193700
TsM_001204800
TsM_000913300
TsM_000976700
TsM_000444600
TsM_001239200
TsM_000486900
TsM_001093600
TsM_000515800
TsM_001083200
TsM_000690800
TsM_000090400
TsM_000570000
TsM_001173200
TsM_000987800
TsM_000155400
TsM_001179100
TsM_001008800
TsM_001024700
TsM_001131000
TsM_001066600
TsM_000252300
TsM_000325600
TsM_000153200
TsM_000658200
TsM_000349600
TsM_000310300
TsM_000117200
TsM_001188300
TsM_001091400
TsM_000452600
TsM_000447300
TsM_000456500
TsM_000339600
TsM_000588300
TsM_000478300
TsM_001122700
TsM_000135500
TsM_001070400
TsM_000818300
TsM_000434300
TsM_000973900
TsM_000979400
TsM_001082800
TsM_000234400
TsM_000272500
TsM_001083900
TsM_000282500
TsM_000561200
TsM_000244500
TsM_000965500
TsM_001217800
TsM_000312300
TsM_000515200
TsM_000356200
TsM_001046500
TsM_000760800
TsM_000483000
TsM_000354100
TsM_000910300
TsM_000662900
TsM_001022100
TsM_000725600
TsM_000136900
TsM_001076900
TsM_001036300
TsM_000706700
TsM_000551800
TsM_000292800
TsM_001016300
TsM_000768100
TsM_001208100
TsM_000880600
TsM_000549400
TsM_000178100
TsM_000691400
TsM_000202400
TsM_000194300
TsM_001031200
TsM_001203000
TsM_000820300
TsM_000027300
TsM_001104700
TsM_000347400
TsM_001190100
TsM_000372000
TsM_000103700
TsM_000308700
TsM_001130800
TsM_001245800
TsM_001203100
TsM_000525300
TsM_000438500
TsM_000108100
TsM_000366300
TsM_001011400
TsM_000587500
TsM_000175900
TsM_000762400
TsM_000413900
TsM_000118900
TsM_000268200
TsM_000613100
TsM_001067000
TsM_000140900
TsM_000712300
TsM_000076300
TsM_000035400
TsM_000011600
TsM_000743200
TsM_000829700
TsM_001001700
TsM_000897400
TsM_000913100
TsM_000241400
TsM_001145700
TsM_000887000
TsM_000376400
TsM_001208600
TsM_001235700
TsM_000619400
TsM_001051100
TsM_000414400
TsM_000116000
TsM_001202800
TsM_001193000
TsM_001079200
TsM_000679400
TsM_000969300
TsM_000938300
TsM_001166300
TsM_000803400
TsM_000425900
TsM_000704500
TsM_000938100
TsM_000253200
TsM_000902400
TsM_000778400
TsM_000998700
TsM_000902200
TsM_000757300
TsM_000158600
TsM_001120700
TsM_001126300
TsM_000242800
TsM_000778000
TsM_000756600
TsM_000652100
TsM_001158700
TsM_000213700
TsM_000092700
TsM_001002000
TsM_000198100
TsM_000134900
TsM_000941800
TsM_000824700
TsM_000553400
TsM_000033100
TsM_001068400
TsM_001208700
TsM_000496500
TsM_001036600
TsM_000749100
TsM_000795000
TsM_001175300
TsM_000758400
TsM_000512700
TsM_000222400
TsM_001052100
TsM_000498200
TsM_000050700
TsM_000772500
TsM_000082800
TsM_001064400
TsM_000688800
TsM_000017500
TsM_001128100
TsM_000018900
TsM_000537000
TsM_000390200
TsM_000388800
TsM_001158400
TsM_000524100
TsM_000470500
TsM_000471900
TsM_001018900
TsM_000111800
TsM_000687300
TsM_000794000
TsM_000229000
TsM_000953700
TsM_000022800
TsM_000790700
TsM_000343200
TsM_000802100
TsM_000655100
TsM_000820200
TsM_000168000
TsM_000419400
TsM_001010900
TsM_001150700
TsM_001182000
TsM_001180200
TsM_000552800
TsM_001119300
TsM_000215100
TsM_000956600
TsM_000971800
TsM_001039600
TsM_000499600
TsM_000806300
TsM_000525500
TsM_000440500
TsM_000533600
TsM_000301300
TsM_000930100
TsM_000105900
TsM_000026000
TsM_000233600
TsM_000452900
TsM_000408000
TsM_001140700
TsM_000277900
TsM_001064900
TsM_001146900
TsM_001040800
TsM_001233600
TsM_000712400
TsM_000711200
TsM_000652200
TsM_000692700
TsM_000920100
TsM_000332300
TsM_001165800
TsM_000895200
TsM_001180100
TsM_000066600
TsM_000797000
TsM_000448400
TsM_000531400
TsM_000388900
TsM_001141900
TsM_000985000
TsM_000295100
TsM_001113100
TsM_001105200
TsM_000993900
TsM_001054800
TsM_000789600
TsM_000882100
TsM_000388200
TsM_000485000
TsM_001049300
TsM_000099300
TsM_000437200
TsM_000844300
TsM_001182600
TsM_000137700
TsM_000435400
TsM_001202700
TsM_000569700
TsM_000764800
TsM_000355700
TsM_000137600
TsM_000125600
TsM_000353200
TsM_001109500
TsM_000066400
TsM_001044200
TsM_000867600
TsM_000554200
TsM_000133700
TsM_001095900
TsM_000728800
TsM_000992700
TsM_000826100
TsM_000595700
TsM_000370400
TsM_000189500
TsM_001151000
TsM_000985900
TsM_000929800
TsM_001040000
TsM_000383500
TsM_000245400
TsM_000753800
TsM_001123400
TsM_001062800
TsM_001000800
TsM_000580600
TsM_000899900
TsM_000814200
TsM_000938500
TsM_000972400
TsM_000865100
TsM_001016800
TsM_000273700
TsM_000615800
TsM_000994400
TsM_001033800
TsM_000496400
TsM_000526300
TsM_000098400
TsM_001137600
TsM_000707900
TsM_000751400
TsM_000755900
TsM_000034500
TsM_000449600
TsM_000747300
TsM_000882400
TsM_000906700
TsM_000860300
TsM_000758700
TsM_001235300
TsM_000018000
TsM_000485800
TsM_000954400
TsM_001156700
TsM_000379500
TsM_000020400
TsM_000085900
TsM_000631600
TsM_000480700
TsM_000779100
TsM_000153900
TsM_001188200
TsM_000468800
TsM_001150500
TsM_000185000
TsM_001109200
TsM_000247500
TsM_001053700
TsM_000501000
TsM_000630200
TsM_000094400
TsM_001192800
TsM_001194500
TsM_000646500
TsM_001148200
TsM_000765600
TsM_000243000
TsM_001245500
TsM_001063500
TsM_000379400
TsM_000402000
TsM_000439700
TsM_000543800
TsM_000438300
TsM_001198400
TsM_001055800
TsM_000926500
TsM_000486100
TsM_000128500
TsM_000313400
TsM_001089200
TsM_000946000
TsM_001008100
TsM_000891000
TsM_000403600
TsM_000050600
TsM_000541900
TsM_000039700
TsM_000264600
TsM_000315700
TsM_000595800
TsM_000827100
TsM_001082300
TsM_001076400
TsM_000614100
TsM_000533800
TsM_000543600
TsM_000270200
TsM_000917600
TsM_000248300
TsM_000376900
TsM_000814600
TsM_000670000
TsM_000559400
TsM_001183800
TsM_000162800
TsM_000603800
TsM_000375700
TsM_000159400
TsM_000136600
TsM_000298000
TsM_000853300
TsM_001165000
TsM_000803000
TsM_000223900
TsM_000706900
TsM_000286700
TsM_000990700
TsM_001038200
TsM_000749600
TsM_001112100
TsM_001077100
TsM_000369800
TsM_000623200
TsM_000994500
TsM_000518700
TsM_000032300
TsM_000162500
TsM_000939900
TsM_000364900
TsM_000585700
TsM_000294100
TsM_000084500
TsM_001175800
TsM_000951600
TsM_000471400
TsM_000682000
TsM_000369400
TsM_001221800
TsM_000912900
TsM_000684700
TsM_000041500
TsM_000840100
TsM_000433000
TsM_001075500
TsM_000305400
TsM_000282200
TsM_000426900
TsM_001060200
TsM_000229800
TsM_000477500
TsM_000039500
TsM_000550700
TsM_000034400
TsM_000551100
TsM_001239500
TsM_001132900
TsM_000742600
TsM_001220400
TsM_000984600
TsM_001048100
TsM_000416000
TsM_000942300
TsM_000104500
TsM_000778300
TsM_000743500
TsM_000041600
TsM_000170700
TsM_000830400
TsM_000970400
TsM_000855200
TsM_000682600
TsM_000719400
TsM_000563000
TsM_000427400
TsM_000769500
TsM_000104700
TsM_000744200
TsM_000317700
TsM_001032700
TsM_001154000
TsM_000616000
TsM_000359600
TsM_000229300
TsM_001130400
TsM_000819600
TsM_000304900
TsM_000778600
TsM_000814400
TsM_001116500
TsM_001037300
TsM_001130900
TsM_000283000
TsM_000280700
TsM_001195600
TsM_000528000
TsM_000031300
TsM_000868000
TsM_001091700
TsM_000258000
TsM_000725400
TsM_000283200
TsM_001090800
TsM_000182800
TsM_000266800
TsM_000387900
TsM_000402500
TsM_000797900
TsM_000205700
TsM_000051300
TsM_000415700
TsM_000336300
TsM_001179600
TsM_000101000
TsM_000689700
TsM_000047600
TsM_000356500
TsM_000549000
TsM_000931900
TsM_000402600
TsM_001123300
TsM_000172400
TsM_001195200
TsM_000908000
TsM_000939500
TsM_001007600
TsM_000096000
TsM_000885500
TsM_000316900
TsM_000374000
TsM_000494000
TsM_000447400
TsM_000209200
TsM_000640300
TsM_000368300
TsM_001163600
TsM_000837100
TsM_001073100
TsM_000745100
TsM_000420200
TsM_001045100
TsM_000126300
TsM_000324400
TsM_000239200
TsM_000988000
TsM_000211500
TsM_000653500
TsM_000959400
TsM_000444200
TsM_000810300
TsM_000539800
TsM_001242700
TsM_000287000
TsM_000339400
TsM_000156200
TsM_000492700
TsM_001085900
TsM_000467000
TsM_000080200
TsM_000436800
TsM_000605100
TsM_000842500
TsM_000876600
TsM_000552400
TsM_000424900
TsM_000492500
TsM_000128900
TsM_000068500
TsM_000046900
TsM_000408300
TsM_001062300
TsM_000962500
TsM_000255800
TsM_000848600
TsM_000145000
TsM_001193500
TsM_001036200
TsM_000770600
TsM_000977200
TsM_001210500
TsM_000315200
TsM_000288400
TsM_000846200
TsM_000215700
TsM_000169300
TsM_000392300
TsM_001170900
TsM_000928100
TsM_001210700
TsM_000720300
TsM_000265400
TsM_000490400
TsM_001115800
TsM_000081000
TsM_000500600
TsM_001227400
TsM_000088500
TsM_000151000
TsM_000385900
TsM_000714300
TsM_000151800
TsM_000387600
TsM_000384200
TsM_000295600
TsM_000164200
TsM_000384300
TsM_000280200
TsM_001145600
TsM_000831500
TsM_000690900
TsM_000138800
TsM_001138400
TsM_000223700
TsM_001034200
TsM_000988500
TsM_000290000
TsM_000947300
TsM_000801500
TsM_000975600
TsM_000775800
TsM_000745700
TsM_000208900
TsM_001091000
TsM_001207100
TsM_000245700
TsM_000795200
TsM_000031800
TsM_000718100
TsM_000085000
TsM_000641400
TsM_000790500
TsM_001066300
TsM_000537200
TsM_000426100
TsM_000130300
TsM_000881500
TsM_001162800
TsM_000894000
TsM_000230500
TsM_001109700
TsM_000696700
TsM_000965300
TsM_000901800
TsM_000948700
TsM_001020800
TsM_000311400
TsM_000293500
TsM_000216000
TsM_000404400
TsM_000124000
TsM_000391000
TsM_001236400
TsM_000277000
TsM_000437000
TsM_000888300
TsM_000357000
TsM_000977800
TsM_000709500
TsM_000375500
TsM_000386800
TsM_000890300
TsM_000145300
TsM_000634000
TsM_000550500
TsM_000041900
TsM_000685000
TsM_001196200
TsM_000736400
TsM_000641700
TsM_000907500
TsM_000034200
TsM_000750800
TsM_000863300
TsM_000222800
TsM_000360000
TsM_000571600
TsM_000281200
TsM_000485500
TsM_000053500
TsM_000675300
TsM_000222900
TsM_000149600
TsM_000843300
TsM_000675900
TsM_000070700
TsM_001194800
TsM_001060700
TsM_001076300
TsM_000974500
TsM_000854800
TsM_000885600
TsM_001128500
TsM_000872900
TsM_000146200
TsM_000807900
TsM_001097000
TsM_000705100
TsM_000967000
TsM_000741500
TsM_000231300
TsM_000254900
TsM_000134400
TsM_000133500
TsM_000918400
TsM_001028000
TsM_000023000
TsM_000118300
TsM_000200100
TsM_000338300
TsM_000211900
TsM_000981300
TsM_001011000
TsM_000475200
TsM_001115700
TsM_000087700
TsM_000705700
TsM_000539700
TsM_000699100
TsM_000887400
TsM_000601200
TsM_000644300
TsM_000083600
TsM_001227100
TsM_000173900
TsM_000196700
TsM_000503900
TsM_001104600
TsM_000795500
TsM_000247100
TsM_000383400
TsM_000165800
TsM_000403500
TsM_000264200
TsM_000498500
TsM_000516300
TsM_000579000
TsM_001152900
TsM_000792200
TsM_001151900
TsM_000471700
TsM_000127400
TsM_000907300
TsM_000778700
TsM_000603700
TsM_000302500
TsM_001210300
TsM_000518500
TsM_000411800
TsM_000957200
TsM_000477300
TsM_000620500
TsM_000049300
TsM_000320300
TsM_001021300
TsM_000117000
TsM_000563900
TsM_000989400
TsM_000096800
TsM_000760500
TsM_000935900
TsM_000791000
TsM_001245700
TsM_000511200
TsM_001015000
TsM_000253800
TsM_000736300
TsM_000775100
TsM_000951200
TsM_000614400
TsM_000136200
TsM_000193700
TsM_000761400
TsM_000239100
TsM_000795800
TsM_000423600
TsM_000577000
TsM_000058800
TsM_000154900
TsM_001230500
TsM_000305100
TsM_000954900
TsM_000091800
TsM_000935600
TsM_000636100
TsM_000619200
TsM_001225700
TsM_001132600
TsM_000921300
TsM_000148600
TsM_001203300
TsM_001005900
TsM_000342200
TsM_000281300
TsM_001097600
TsM_001206800
TsM_000891300
TsM_001240000
TsM_000543300
TsM_000929200
TsM_000729800
TsM_000767100
TsM_001201300
TsM_001007200
TsM_001166100
TsM_000768700
TsM_000302300
TsM_000979700
TsM_000200800
TsM_000792500
TsM_001135900
TsM_000434100
TsM_000140700
TsM_001202000
TsM_000836500
TsM_000764400
TsM_000459400
TsM_000448700
TsM_000920300
TsM_000132600
TsM_001247200
TsM_000297300
TsM_000586100
TsM_000971200
TsM_000431900
TsM_001030000
TsM_000630100
TsM_000734600
TsM_000979500
TsM_001087500
TsM_000777800
TsM_000231600
TsM_001068700
TsM_001093800
TsM_000395300
TsM_000374600
TsM_000134600
TsM_000223000
TsM_001028400
TsM_000293300
TsM_001040600
TsM_000888400
TsM_000598800
TsM_000946400
TsM_000308100
TsM_000884600
TsM_001170600
TsM_001061400
TsM_000503200
TsM_000885100
TsM_000088400
TsM_000581500
TsM_000786100
TsM_000059400
TsM_001020000
TsM_000717200
TsM_000169800
TsM_000944900
TsM_000185700
TsM_000929000
TsM_000445900
TsM_000237600
TsM_000390800
TsM_000020700
TsM_001199800
TsM_001052800
TsM_000066000
TsM_001108000
TsM_001041100
TsM_000399400
TsM_000825500
TsM_000325500
TsM_001151700
TsM_000324500
TsM_000262300
TsM_000142500
TsM_001116200
TsM_000462600
TsM_001209700
TsM_000771000
TsM_000428400
TsM_000528600
TsM_000803100
TsM_001234600
TsM_000660600
TsM_000937800
TsM_000206000
TsM_000175100
TsM_001017300
TsM_000089900
TsM_001127300
TsM_000977100
TsM_000110100
TsM_000744300
TsM_000615300
TsM_001172800
TsM_000087200
TsM_000039300
TsM_001243600
TsM_000257600
TsM_000989800
TsM_000574200
TsM_000683700
TsM_000030600
TsM_000816000
TsM_000590000
TsM_001112400
TsM_001113000
TsM_001229500
TsM_000139500
TsM_001121400
TsM_000474300
TsM_000822200
TsM_000159600
TsM_000283300
TsM_000717300
TsM_001139600
TsM_000382300
TsM_000144100
TsM_001045900
TsM_000469800
TsM_001141000
TsM_000560500
TsM_001209600
TsM_000334900
TsM_000402900
TsM_000585800
TsM_000300400
TsM_001002300
TsM_000645600
TsM_001164800
TsM_000198500
TsM_001082500
TsM_000198800
TsM_001229200
TsM_000183300
TsM_001029300
TsM_000125500
TsM_000340400
TsM_000551900
TsM_000226800
TsM_001126100
TsM_001158900
TsM_000434700
TsM_000277200
TsM_000688700
TsM_000760700
TsM_001104500
TsM_001137100
TsM_000755100
TsM_001103700
TsM_001032500
TsM_000602600
TsM_000622500
TsM_001214300
TsM_000500700
TsM_000317400
TsM_001032900
TsM_000808600
TsM_000286100
TsM_000363300
TsM_001226200
TsM_000871600
TsM_000641000
TsM_000935800
TsM_000365200
TsM_001072200
TsM_000592500
TsM_000931800
TsM_000995400
TsM_001067600
TsM_000170100
TsM_000577900
TsM_001037700
TsM_001153900
TsM_000882700
TsM_000288200
TsM_000378100
TsM_001210600
TsM_000981100
TsM_000225100
TsM_000884700
TsM_000910400
TsM_000487100
TsM_000523400
TsM_000139800
TsM_000956300
TsM_000344100
TsM_000787400
TsM_000147200
TsM_000673900
TsM_000344700
TsM_001096200
TsM_000753400
TsM_001212200
TsM_000284400
TsM_001018100
TsM_000885300
TsM_000294600
TsM_000513500
TsM_000295700
TsM_000824200
TsM_000019600
TsM_000873300
TsM_000284700
TsM_000040300
TsM_000580700
TsM_001152700
TsM_001145300
TsM_001127400
TsM_001106400
TsM_000200300
TsM_000298300
TsM_001149000
TsM_000937300
TsM_001196400
TsM_000117600
TsM_000858500
TsM_000863900
TsM_001038800
TsM_000044600
TsM_000427200
TsM_000448600
TsM_001044400
TsM_000134100
TsM_000410300
TsM_000462800
TsM_001176600
TsM_000687000
TsM_000876900
TsM_000676000
TsM_000352700
TsM_000796700
TsM_000654000
TsM_000877300
TsM_000638200
TsM_000726300
TsM_000614600
TsM_000887700
TsM_000440900
TsM_001042700
TsM_001196300
TsM_001039300
TsM_000072400
TsM_000851600
TsM_000964600
TsM_000301000
TsM_000213000
TsM_000559300
TsM_001214400
TsM_001207800
TsM_000487300
TsM_000696200
TsM_000555700
TsM_000416700
TsM_000133900
TsM_000946700
TsM_000829800
TsM_000576700
TsM_001202900
TsM_000486800
TsM_000084800
TsM_001158500
TsM_000342400
TsM_000889500
TsM_000900800
TsM_000810100
TsM_000581700
TsM_000219800
TsM_000609800
TsM_001121800
TsM_000415500
TsM_000626800
TsM_000915400
TsM_000524700
TsM_000055400
TsM_000380900
TsM_000407900
TsM_001248200
TsM_001184500
TsM_001026800
TsM_000773300
TsM_000375600
TsM_001236500
TsM_000872600
TsM_001245300
TsM_001060600
TsM_001148700
TsM_000036200
TsM_000183800
TsM_000761000
TsM_000143900
TsM_000687200
TsM_001041800
TsM_001024100
TsM_000755400
TsM_000302100
TsM_000160900
TsM_000223300
TsM_000990600
TsM_000529500
TsM_000699700
TsM_001110700
TsM_000955600
TsM_000692300
TsM_000104800
TsM_000359800
TsM_000377500
TsM_000577400
TsM_000472000
TsM_000431700
TsM_000767700
TsM_000373500
TsM_000533300
TsM_000285600
TsM_001217900
TsM_001019300
TsM_000076200
TsM_001009900
TsM_000927700
TsM_000409800
TsM_001116300
TsM_000513800
TsM_000353800
TsM_001152000
TsM_000577300
TsM_000230600
TsM_000047200
TsM_000779300
TsM_000096900
TsM_000367600
TsM_000536000
TsM_001114200
TsM_000131200
TsM_000057800
TsM_001208900
TsM_001247600
TsM_001130300
TsM_000553000
TsM_000396300
TsM_000328200
TsM_000881100
TsM_001245100
TsM_000210200
TsM_000918100
TsM_000311700
TsM_000363000
TsM_001007900
TsM_000444000
TsM_001117000
TsM_000075300
TsM_001170000
TsM_000176500
TsM_000847800
TsM_000850400
TsM_000442100
TsM_001240100
TsM_001215100
TsM_000038800
TsM_001113200
TsM_000472300
TsM_001088000
TsM_001114700
TsM_001153400
TsM_000764900
TsM_000191200
TsM_001237500
TsM_000630900
TsM_000373100
TsM_000911100
TsM_000765800
TsM_000689500
TsM_000247000
TsM_001191100
TsM_001203400
TsM_000647500
TsM_001042400
TsM_000105700
TsM_000403200
TsM_000968000
TsM_000617800
TsM_001084000
TsM_000614800
TsM_001077500
TsM_000102700
TsM_001122400
TsM_000509700
TsM_000871700
TsM_000396600
TsM_001146600
TsM_000030200
TsM_000964800
TsM_000821600
TsM_000352900
TsM_000641200
TsM_001201800
TsM_001160300
TsM_000226900
TsM_001094000
TsM_000838500
TsM_000473700
TsM_001046100
TsM_001244400
TsM_001214600
TsM_000967200
TsM_000062200
TsM_001007300
TsM_000363900
TsM_000720900
TsM_001159200
TsM_000731000
TsM_000541100
TsM_001118800
TsM_000083000
TsM_000947700
TsM_000366500
TsM_000170300
TsM_000019900
TsM_000356000
TsM_000665200
TsM_000684300
TsM_000562400
TsM_000246000
TsM_000457500
TsM_001225800
TsM_000973300
TsM_000226100
TsM_001028300
TsM_001070300
TsM_000663900
TsM_000356900
TsM_000388100
TsM_000220700
TsM_000875300
TsM_000409200
TsM_001075400
TsM_001232700
TsM_000936700
TsM_000869400
TsM_000167100
TsM_000289600
TsM_000954600
TsM_000475000
TsM_000350000
TsM_000130600
TsM_000391600
TsM_001124700
TsM_000531500
TsM_000221800
TsM_000449200
TsM_000276600
TsM_001100400
TsM_000271900
[truncated: 2,069 more rows]

## Sheet: Theoretical secretome
Theoretical secretome		Identified ES proteins in this study
TsM_001085400		TsM_000799900
TsM_001183600		TsM_000826600
TsM_001214700		TsM_000313800
TsM_000365600		TsM_000541900
TsM_000781000		TsM_000706600
TsM_000699700		TsM_000238300
TsM_001130500		TsM_000938900
TsM_000885700		TsM_000822800
TsM_000409500		TsM_000528000
TsM_001234300		TsM_001074100
TsM_000748000		TsM_000515400
TsM_000738000		TsM_000033100
TsM_001022000		TsM_000223500
TsM_001117900		TsM_000831200
TsM_001176000		TsM_000883200
TsM_001219800		TsM_001084000
TsM_000864500		TsM_000431900
TsM_000348900		TsM_000439300
TsM_000569500		TsM_000820600
TsM_000070800		TsM_000454900
TsM_000175900		TsM_000649300
TsM_000187300		TsM_000847900
TsM_000325700		TsM_000037100
TsM_000927100		TsM_001177100
TsM_000037100		TsM_000502600
TsM_001173000		TsM_000211000
TsM_000343200		TsM_000236600
TsM_000927900		TsM_000821300
TsM_000290900		TsM_000894600
TsM_000398900		TsM_000740800
TsM_000341700		TsM_000536300
TsM_000868000		TsM_000187700
TsM_000533800		TsM_000729900
TsM_001070900		TsM_000634700
TsM_001075000		TsM_000329000
TsM_001178400		TsM_001139400
TsM_000413600		TsM_000780800
TsM_001203400		TsM_000321400
TsM_001235300		TsM_000820200
TsM_000492200		TsM_000451800
TsM_000528200		TsM_000163800
TsM_000580700		TsM_000322600
TsM_000976800		TsM_000773900
TsM_000137600		TsM_000644400
TsM_001119700		TsM_000758700
TsM_001128800		TsM_000526600
TsM_000300400		TsM_001161200
TsM_000344100		TsM_001089000
TsM_000767700		TsM_000094700
TsM_000223500		TsM_000576900
TsM_001010100		TsM_000327800
TsM_001030000		TsM_001154300
TsM_001193100		TsM_000255000
TsM_001060800		TsM_000290800
TsM_001086800		TsM_000336600
TsM_000375000		TsM_000562700
TsM_000758700		TsM_000270700
TsM_000684700		TsM_000635400
TsM_000610100		TsM_001227100
TsM_001094800		TsM_000738200
TsM_001176400		TsM_001220100
TsM_000879800		TsM_000925200
TsM_001013100		TsM_000414300
TsM_001041500		TsM_000329600
TsM_000219200		TsM_000632700
TsM_001207600		TsM_000002200
TsM_000623700		TsM_000597200
TsM_000401700		TsM_000033900
TsM_000420000		TsM_000693700
TsM_001014600		TsM_000994600
TsM_001057800		TsM_000956900
TsM_001122100		TsM_000824000
TsM_001154200		TsM_000410200
TsM_000375900		TsM_000374400
TsM_000101200		TsM_001174200
TsM_000390500		TsM_000414400
TsM_001066900		TsM_001117900
TsM_001116500		TsM_001098300
TsM_000237500		TsM_000924300
TsM_001245300		TsM_000751200
TsM_000088500		TsM_000060100
TsM_000095800		TsM_001162600
TsM_000632500		TsM_000149500
TsM_000956900		TsM_000409500
TsM_000894600		TsM_000398400
TsM_001033600		TsM_000534400
TsM_000140700		TsM_000029100
TsM_001094400		TsM_000987700
TsM_001213900		TsM_001238700
TsM_000367600		TsM_000825900
TsM_000507200		TsM_000547800
TsM_000571000		TsM_000985400
TsM_001177100		TsM_000304100
TsM_000414400		TsM_000170000
TsM_000983800		TsM_000227000
TsM_000307900		TsM_000862900
TsM_000347100		TsM_000644500
TsM_000742400		TsM_000667100
TsM_000326200		TsM_001197200
TsM_000192800		TsM_000070800
TsM_000379900		TsM_000134300
TsM_001129700		TsM_000447700
TsM_000698400		TsM_001227800
TsM_001161200		TsM_000671000
TsM_001019600		TsM_001193300
TsM_000153200		TsM_000763600
TsM_001139400		TsM_001154200
TsM_000342600		TsM_000410700
TsM_000953300		TsM_001121800
TsM_001109200		TsM_000432000
TsM_001193300		TsM_000569500
TsM_000370000		TsM_000730500
TsM_000385500		TsM_000597700
TsM_000385700		TsM_000347000
TsM_000033800		TsM_000148800
TsM_000363800		TsM_000307900
TsM_001231500		TsM_000621600
TsM_000109200		TsM_000310300
TsM_000733700		TsM_001231700
TsM_000643000		TsM_000844500
TsM_000134300		TsM_000243100
TsM_001074900		TsM_000838900
TsM_001009400		TsM_000379500
TsM_000261500		TsM_000611600
TsM_000927300		TsM_000685400
TsM_000410800		TsM_000364700
TsM_001139300		TsM_000813300
TsM_001089000		TsM_000002100
TsM_000444500		TsM_000395200
TsM_001098300		TsM_000840100
TsM_001102200		TsM_000001700
TsM_000371700		TsM_001135300
TsM_000920900		TsM_001075000
TsM_000586100		TsM_000671300
TsM_000536000		TsM_000314700
TsM_001072700		TsM_000431100
TsM_000807400		TsM_000055200
TsM_000398400		TsM_001060800
TsM_001084000		TsM_000132000
TsM_000225200		TsM_000482000
TsM_000861700		TsM_000493400
TsM_000928800		TsM_000057400
TsM_000778800		TsM_000023200
TsM_000502100		TsM_000534500
TsM_000889900		TsM_001085400
TsM_000447400		TsM_000627700
TsM_000011500		TsM_000536000
TsM_001046700		TsM_000801700
TsM_001074100		TsM_000490200
TsM_000400400		TsM_000261500
TsM_001038800		TsM_000765700
TsM_000303600		TsM_000927900
TsM_000323600		TsM_001033600
TsM_000331000		TsM_001231800
TsM_000033100		TsM_000145300
TsM_000051100		TsM_000494400
TsM_000628200		TsM_000371300
TsM_000597700		TsM_000356100
TsM_000133100		TsM_000132800
TsM_001121600		TsM_000105300
TsM_001173700		TsM_000642300
TsM_001240600		TsM_000762500
TsM_000656900		TsM_000208300
TsM_000756500		TsM_000284900
TsM_000725400		TsM_000061600
TsM_000517300		TsM_000835500
TsM_000484300		TsM_000771600
TsM_000390600		TsM_000444200
TsM_001154300		TsM_000174000
TsM_000050700		TsM_000221200
TsM_000089700		TsM_000909700
TsM_000738200		TsM_000118200
TsM_001007600		TsM_000807400
TsM_000117500		TsM_000094800
TsM_001126300		TsM_000018200
TsM_000324100		TsM_000487900
TsM_000084800		TsM_000800700
TsM_001003100		TsM_000120100
TsM_000590100		TsM_000034100
TsM_000373200		TsM_000794100
TsM_000704700		TsM_000523800
TsM_000736300		TsM_000740300
TsM_000748900		TsM_000673900
TsM_000673900		TsM_000767900
TsM_000405300		TsM_000792400
TsM_000349500		TsM_000787100
TsM_000034200		TsM_000195700
TsM_000729900
TsM_000556600
TsM_000148000
TsM_001238700
TsM_000192100
TsM_001110200
TsM_000868300
TsM_000361900
TsM_000026900
TsM_000806400
TsM_000451800
TsM_000551900
TsM_000406700
TsM_001171300
TsM_001227300
TsM_001210900
TsM_000823000
TsM_000822800
TsM_000235300
TsM_000429400
TsM_000149700
TsM_000163700
TsM_000644400
TsM_000223900
TsM_000264200
TsM_000298300
TsM_000943800
TsM_000149500
TsM_000663200
TsM_000134900
TsM_000449600
TsM_000653500
TsM_000226100
TsM_000474700
TsM_001139100
TsM_000529400
TsM_000813500
TsM_000174000
TsM_000363400
TsM_000874800
TsM_000444200
TsM_000023200
TsM_000787100
TsM_000841200
TsM_000141900
TsM_001067800
TsM_001082300
TsM_001068800
TsM_000381400
TsM_000403600
TsM_001121800
TsM_000044600
TsM_000593700
TsM_000296800
TsM_000894000
TsM_000632700
TsM_000990000
TsM_000432000
TsM_000186400
TsM_000649300
TsM_001170600
TsM_000566600
TsM_000188800
TsM_000020400
TsM_000633900
TsM_000226700
TsM_000762900
TsM_000521100
TsM_000243100
TsM_000492700
TsM_000414300
TsM_000321800
TsM_000644500
TsM_000967600
TsM_000354900
TsM_000515400
TsM_000052300
TsM_000905900
TsM_000148200
TsM_000925200
TsM_000132000
TsM_000143200
TsM_000790500
TsM_000885400
TsM_000442100
TsM_000148800
TsM_000705000
TsM_000130200
TsM_000270700
TsM_001232300
TsM_000211600
TsM_000982000
TsM_000071700
TsM_001046600
TsM_000264000
TsM_000642200
TsM_000990700
TsM_000996900
TsM_000454900
TsM_000548600
TsM_000816900
TsM_000610500
TsM_001191600
TsM_001044800
TsM_001051200
TsM_001067600
TsM_000593300
TsM_001055500
TsM_000168600
TsM_000752000
TsM_000178700
TsM_000179800
TsM_000364700
TsM_000594800
TsM_000547800
TsM_000695900
TsM_000428500
TsM_000034100
TsM_000783900
TsM_000629500
TsM_001090600
TsM_000502600
TsM_000195700
TsM_000594200
TsM_000967300
TsM_000292100
TsM_000356100
TsM_001058700
TsM_000681400
TsM_000144200
TsM_001197200
TsM_000079300
TsM_000950500
TsM_000820200
TsM_000306100
TsM_000960300
TsM_000522700
TsM_000553200
TsM_001033500
TsM_000656700
TsM_000381700
TsM_000627700
TsM_000029100
TsM_000431900
TsM_001133000
TsM_000098900
TsM_000416300
TsM_001200300
TsM_000820600
TsM_000143800
TsM_000151800
TsM_001217100
TsM_000179700
TsM_000490200
TsM_001107700
TsM_000376300
TsM_000794100
TsM_001049500
TsM_000187700
TsM_001028700
TsM_000862900
TsM_000794200
TsM_000778200
TsM_001190200
TsM_000370900
TsM_001002700
TsM_001204400
TsM_000804500
TsM_000633800
TsM_000768500
TsM_001227800
TsM_000309000
TsM_000828500
TsM_001175000
TsM_000575000
TsM_000891300
TsM_001221200
TsM_000038000
TsM_000281800
TsM_001143600
TsM_000780800
TsM_001066600
TsM_001153400
TsM_000183700
TsM_001238400
TsM_000585900
TsM_000221200
TsM_000042900
TsM_000883200
TsM_000987700
TsM_000430200
TsM_000813300
TsM_000771600
TsM_000310300
TsM_000767500
TsM_000706600
TsM_001089600
TsM_000938700
TsM_000541900
TsM_000840100
TsM_000102700
TsM_000911200
TsM_000620000
TsM_000693700
TsM_000284900
TsM_000504000
TsM_000318200
TsM_000642300
TsM_001097400
TsM_001117000
TsM_000597200
TsM_001185400
TsM_000314700
TsM_000938900
TsM_000160500
TsM_000380000
TsM_000930800
TsM_000715800
TsM_000671000
TsM_000374300
TsM_000061600
TsM_000685400
TsM_001038000
TsM_000741900
TsM_000881000
TsM_001174200
TsM_001119900
TsM_000563900
TsM_001180100
TsM_001003800
TsM_001087700
TsM_000285600
TsM_000112500
TsM_000467300
TsM_000523800
TsM_001066400
TsM_000996700
TsM_000978300
TsM_000751200
TsM_000962100
TsM_000384300
TsM_000487900
TsM_000852700
TsM_001091400
TsM_000165100
TsM_000661800
TsM_000526600
TsM_000157700
TsM_001125400
TsM_000481600
TsM_000759800
TsM_000389300
TsM_000268600
TsM_000985400
TsM_001227100
TsM_000439100
TsM_001188000
TsM_000334800
TsM_001086100
TsM_000494400
TsM_000740800
TsM_000116700
TsM_000439300
TsM_000611600
TsM_000568600
TsM_000628500
TsM_000208300
TsM_000211000
TsM_000276200
TsM_000327800
TsM_000379500
TsM_000439000
TsM_000341000
TsM_000266600
TsM_000883900
TsM_000350600
TsM_000363000
TsM_000765700
TsM_000054300
TsM_000069900
TsM_000094800
TsM_000838900
TsM_000132800
TsM_001061100
TsM_000538200
TsM_000799900
TsM_000824000
TsM_001146800
TsM_000094700
TsM_000598000
TsM_000542700
TsM_000667100
TsM_000835100
TsM_000395200
TsM_000290400
TsM_000166100
TsM_000095600
TsM_000955400
TsM_000163800
TsM_000954300
TsM_000999900
TsM_000233500
TsM_000250000
TsM_000687200
TsM_001246200
TsM_000730500
TsM_000562700
TsM_000157800
TsM_000120100
TsM_000055200
TsM_001209200
TsM_000322600
TsM_000762500
TsM_000464000
TsM_001017800
TsM_000200200
TsM_000018200
TsM_000737000
TsM_000080700
TsM_000924300
TsM_000238300
TsM_000280400
TsM_000483700
TsM_000193400
TsM_000671300
TsM_000821300
TsM_000870700
TsM_000530500
TsM_000737600
TsM_000377200
TsM_000909700
TsM_000675800
TsM_000800700
TsM_000674900
TsM_000635400
TsM_000159300
TsM_000420100
TsM_000170000
TsM_001058500
TsM_000767900
TsM_000740300
TsM_000263500
TsM_000282900
TsM_000236600
TsM_000957200
TsM_000364200
TsM_000275000
TsM_000584900
TsM_000222000
TsM_000068200
TsM_000502000
TsM_000442400
TsM_000773900
TsM_000902200
TsM_000255000
TsM_000130600
TsM_000816600
TsM_000911600
TsM_000395600
TsM_000335100
TsM_000763600
TsM_000804700
TsM_000438300
TsM_000891900
TsM_001026200
TsM_000293200
TsM_000060100
TsM_000478100
TsM_000410300
TsM_000253700
TsM_000308000
TsM_000369000
TsM_000313100
TsM_000037400
TsM_000792400
TsM_001220100
TsM_000835500
TsM_000134500
TsM_000350000
TsM_000002200
TsM_000825900
TsM_000251100
TsM_000676500
TsM_000304100
TsM_000601600
TsM_000130000
TsM_000335200
TsM_000344300
TsM_000712200
TsM_000826600
TsM_000297800
TsM_000810100
TsM_000118200
TsM_001197500
TsM_000149400
TsM_001114700
TsM_001234200
TsM_000545900
TsM_000370700
TsM_000882200
TsM_000328000
TsM_000224800
TsM_000348600
TsM_000881300
TsM_000336600
TsM_000329800
TsM_000001700
TsM_000290800
TsM_000223700
TsM_000278800
TsM_000329000
TsM_000381000
TsM_001016800
TsM_001143500
TsM_000948100
TsM_000145300
TsM_000493400
TsM_000978800
TsM_000187100
TsM_000238700
TsM_000357000
TsM_000227000
TsM_000234700
TsM_000254500
TsM_000769500
TsM_000821900
TsM_000393100
TsM_000412300
TsM_000125500
TsM_000806800
TsM_001231800
TsM_001016300
TsM_000310900
TsM_000313700
TsM_000343700
TsM_001210800
TsM_000583000
TsM_000453400
TsM_000750700
TsM_000002100
TsM_001231700
TsM_000580400
TsM_001007200
TsM_000033900
TsM_000638100
TsM_000895400
TsM_000700900
TsM_000163900
TsM_000885600
TsM_000489900
TsM_000720300
TsM_000086800
TsM_001226700
TsM_000688800
TsM_000992900
TsM_000002800
TsM_000437600
TsM_001008100
TsM_001044100
TsM_001162600
TsM_000730600
TsM_000706700
TsM_000525700
TsM_000371300
TsM_001226600
TsM_000969800
TsM_000437200
TsM_000324900
TsM_000097200
TsM_000875400
TsM_000234300
TsM_000963100
TsM_001239700
TsM_000386100
TsM_000770200
TsM_000904300
TsM_000611900
TsM_000139800
TsM_000235400
TsM_000340200
TsM_000422800
TsM_001034700
TsM_001076900
TsM_000202400
TsM_001160200
TsM_001226100
TsM_000386800
TsM_000066600
TsM_000803200
TsM_000869800
TsM_000590600
TsM_000410200
TsM_000125600
TsM_000221800
TsM_000265300
TsM_000351900
TsM_000621600
TsM_000528000
TsM_000477300
TsM_000255700
TsM_001216700
TsM_000576900
TsM_000564700
TsM_000430400
TsM_001122500
TsM_000328200
TsM_000456100
TsM_000391100
TsM_000953200
TsM_000680400
TsM_001017700
TsM_001133500
TsM_000285100
TsM_000300900
TsM_000368100
TsM_000090600
TsM_000634700
TsM_000921800
TsM_000951200
TsM_000513000
TsM_000410700
TsM_000431100
TsM_000219600
TsM_001135400
TsM_001137700
TsM_000347000
TsM_000351300
TsM_000381600
TsM_000388800
TsM_000847900
TsM_000322000
TsM_000255300
TsM_001151600
TsM_001201800
TsM_000105300
TsM_000724900
TsM_000447700
TsM_000882100
TsM_000559000
TsM_000831200
TsM_001027800
TsM_001125700
TsM_000647700
TsM_000938200
TsM_000911800
TsM_001117800
TsM_000303000
TsM_000306600
TsM_001247600
TsM_000534500
TsM_000571200
TsM_001100600
TsM_000959400
TsM_000536300
TsM_000534400
TsM_000844500
TsM_000057400
TsM_000966400
TsM_000991300
TsM_001194700
TsM_000548100
TsM_000537100
TsM_001099800
TsM_000206500
TsM_000321400
TsM_000359800
TsM_000376600
TsM_000205900
TsM_000544000
TsM_000541200
TsM_000231900
TsM_001085600
TsM_000286100
TsM_000388300
TsM_000063900
TsM_000744000
TsM_000527100
TsM_000452900
TsM_001092400
TsM_001111900
TsM_000242300
TsM_000295300
TsM_000098200
TsM_000155800
TsM_001234600
TsM_000801700
TsM_000879300
TsM_001135300
TsM_000482000
TsM_000305900
TsM_000329600
TsM_001200700
TsM_000342100
TsM_001245800
TsM_000027300
TsM_001176700
TsM_000962400
TsM_001019000
TsM_000390400
TsM_000093800
TsM_000990600
TsM_000313800
TsM_000328100
TsM_000095200
TsM_000374400
TsM_001129500
TsM_000036600
TsM_000994600
TsM_000330900
TsM_001041100
TsM_001171500
TsM_001148800
TsM_000381800
TsM_001170900
TsM_000369900
TsM_000875900
TsM_001211200
TsM_001052000
TsM_000339700
TsM_000968800
